# Supplementary material for: Genome wide evolutionary analyses reveal serotype specific patterns of positive selection in selected Salmonella serotypes
Source: BMC Evol Biol. 2009 Nov 14;9:264. doi: 10.1186/1471-2148-9-264 (PMC2784778; doi:10.1186/1471-2148-9-264)
Supplement: Additional file 1 — Additional completed Salmonella genomes available in Genbank as of 08/20/2009, but not used in our study. [file 1471-2148-9-264-S1.XLS]

## Sheet: Sheet1
Additional File 1. Table with additional completed Salmonella genomes avaiable in Genbank as of 08/20/2009, but not used in our study
Salmonella genomes	Serovar	Date of submission	Sequence center	Sequencing method used	Quality of genome
Salmonella enterica subsp. arizonae serovar 62:z4,z23:-- RSK2980 (NC_010067)	Arizonae subsp. Serovar 62:z4,z23:--	02-NOV-2007- submited to Genetics, Genome Sequencing Center	Washington University Genome Sequencing Center	Sanger	8x coverage
Salmonella enterica subsp. enterica serovar Agona str. SL483 (NC_011149)	Agona	19-AUG-2008- submitted to JCVI	TIGR/J. Craig Venter Institute	Sanger	9x coverage
Salmonella enterica subsp. enterica serovar Dublin str. CT_02021853 (NC_011205)	Dublin	27-AUG-2008-submitted to JCVI	TIGR	Sanger	9x coverage
Salmonella enterica subsp. enterica serovar Gallinarum str. 287/91 (NC_011274)	Gallinarum	19-SEP-2008- submitted to NCBI (Genome Res. 18 (10), 1624-1637 (2008))	The Wellcome Trust Sanger Institute	Sanger	9x coverage
Salmonella enterica subsp. enterica serovar Enteritidis str. P125109 (NC_011294)	Enteritidis	26-SEP-2008- submited to NCBI (Genome Res. 18 (10), 1624-1637 (2008))	The Wellcome Trust Sanger Institute	Sanger	9x coverage
Salmonella enterica subsp. enterica serovar Heidelberg str. SL476 (NC_011083)	Heidelberg	16-JUL-2008-submited to JCVI	TIGR/J. Craig Venter Institute	Sanger	9x coverage
Salmonella enterica subsp. enterica serovar Newport str. SL254 (NC_011080)	Newport	08-JUL-2008-submited to JCVI	TIGR	Sanger	9x coverage
Salmonella enterica subsp. enterica serovar Paratyphi A str. AKU_12601 (NC_011147)	Paratyphi A	17-JUN-2008-submited to NCBI	Washington University Genome Sequencing Center	Sanger and Illumina/Solexa	22x coverage
Salmonella enterica subsp. enterica serovar Paratyphi B str. SPB7 (NC_010102)	Paratyphi B	13-Nov-2007- submited to NCBI	Washington University Genome Sequencing Center	Sanger	8x coverage
Salmonella enterica subsp. enterica serovar Paratyphi C strain RKS4594 (NC_012125)	Paratyphi C	03-MAR-2009 - submited to NCBI (PLoS ONE 4 (2), E4510 (2009))	Genomics Research Center of Harbin Medical	Sanger	Not available
Salmonella enterica subsp. enterica serovar Schwarzengrund str. CVM19633 (NC_011094)	Schwarzengrund	24-JUL-2008- submitted to JCVI	TIGR	Sanger	9x coverage
