# Supplementary material for: Genome wide evolutionary analyses reveal serotype specific patterns of positive selection in selected Salmonella serotypes
Source: BMC Evol Biol. 2009 Nov 14;9:264. doi: 10.1186/1471-2148-9-264 (PMC2784778; doi:10.1186/1471-2148-9-264)
Supplement: Additional file 4 — Detailed information for 81 genes showing evidence for positive selection from initial results for positive selection analysis (performed using all genes, including those with evidence of recombination). [file 1471-2148-9-264-S4.XLS]

## Sheet: Sheet1
Additional Table 4. Detailed information on the 81 genes that showed evidence for positive selection in the initial positive selection analysis that included the genes that showed evidence for recombinationa
Protein Name	Gene name	JCVI Role Category_1	JCVI Role Category_2	JCVI Locus (LT2)	Genbank Locus (LT2)	Primary Annotation No. (LT2)	JCVI Locus (CT18)	Align-ment Length, bp	dNb	dSc	Esti-mated diversity	No. of infor-mative sites	p-value for TOd	q-value for TO	Prop. of sites under pos sel. (TO)e	w (TO)f	BEB (TO)g	p-value for Ch#d	q-value for Ch#	Prop. of sites under pos sel. (Ch#)e	w(Ch#)f	BEB (Ch#)g	p-value for Tym#d	q-value for Tym#	Prop. of sites under pos sel. (Tym#)e	w(Tym#)f	BEB (Tym#)g	p-value Ty#d	q-value Ty#	Prop. of sites under pos sel. (Ty#)e	w (Ty#)f	BEB (Ty#)g	p-value for Pty#d	q-value for Pty#	Prop. of sites under pos sel. (Pty#)e	w (Pty#)f	BEB (Pty#)g	Tree group noh	Gene Treei	p value for NSS	q-value for NSS	p-value Max Chi	q-value for Max Chi	Permutation-based p-value for PHI	q-value for PHI	GENE-CONV inner p-value	q-value for GENE-CONV	Nc value for Para-typhi Aj	Nc value for Cholerae-suisj
histidinol phosphatase-related protein		Unknown function		NT01ST0303	AAL19211	STM0248	NT03ST0283	573	0.0456	0.12845	0.025	4	0.0012658	0.199876	0.0942	8.2212	175 (0.985); 184 (0.959)	3.35869e-08	3.71247e-05	0.06525	999	175 (0.999);184 (0.997); 185 (0.992); 191 (0.982)	1	1	0	1		ND	ND	ND	ND	ND	1	1	0	1		1	(((ATCC9150,ch),CT18),LT2,Ty2);	1	1	0.172	0.665654	0.506	1	0.0245	0.207993	50.312	51.848
vgrG protein, putative	vgrG	Unclassified		NT01ST0349	AAL19246	STM0289	NT03ST0329	1917	0.13203	0.40958	0.062	94	9.39389e-06	0.00375242	0.18062	2.5286	14 (0.990); 45 (0.990); 129 (0.959); 597(0.957); 622 (0.959); 631 (0.973)	0.827722	1	0.74605	71.5369		1	1	0	1		ND	ND	ND	ND	ND	4.05975e-19	6.73107e-16	0.05115	997.877	28 (0.977); 45 (0.958); 46 (0.959); 83 (0.989); 84 (0.978); 85 (0.985); 97 (0.961); 114 (0.984); 124 (0.982); 129 (0.988)	2	(((ATCC9150,ch),LT2),CT18,Ty2);	0.027	0.384615	0	0	0	0	0	0	45.505	44.503
2-oxoglutarate dehydrogenase, E1 component	sucA	Energy metabolism		NT01ST0884	AAL19680	STM0736	NT03ST0805	2799	0.00345	0.07835	0.01	21	0.0725658	1	0.00242	21.0379		0.00016362	0.0387546	0.00111	999		1	1	0.02737	1		ND	ND	ND	ND	ND	9.78356e-05	0.0324423	0.00159	999		3	(((ATCC9150,CT18),ch),LT2,Ty2);	1	1	0	0	1	1	0	0	39.707	40.135
carbamoyl-phosphate synthase, small subunit	carA	Purines, pyrimidines, nucleosides, and nucleotides		NT01ST0081	AAL19030	STM0066	NT03ST0080	1140	0.01792	0.23225	0.029	29	0.666487	1	0.0513	1.58381		1	1	0	1		0.000722507	0.184295	0.00762	999		0.000877385	0.0650813	0.00407	999		1	1	0	1		5	((ATCC9150,ch),(CT18,Ty2),LT2);	0	0	0.001	0.0287778	0.539	1	0.0035	0.0700454	43.604	41.558
surface antigen	b0177	Unknown function		NT01ST0277	AAL19188	STM0224	NT03ST0255	2415	0.01297	0.09373	0.015	36	6.53832e-05	0.0180676	0.01462	10.6259	671 (0.985); 679 (0.989); 691 (0.986)	2.34684e-11	7.78212e-08	0.00788	313.805	679 (0.998); 691(0.998)	1	1	0.40659	1		ND	ND	ND	ND	ND	1	1	0	1		6	((ATCC9150,(ch,LT2)),CT18,Ty2);	0	0	0	0	0	0	0	0	41.182	41.352
conserved hypothetical protein		Hypothetical proteins		NT01ST1047	AAL19797	STM0861	NT03ST0922	471	0.01017	0.02774	0.6	0	0.00108376	0.179688	0.01436	600.325		1	1	0.15469	1.04992		0.000219605	0.0910263	0.01434	600.573		ND	ND	ND	ND	ND	1	1	0.1392	1.05002		6	((ATCC9150,(ch,LT2)),CT18,Ty2);	ND	ND	ND	ND	ND	ND	1	1	48.47	46.368
hypothetical protein		Hypothetical proteins		NT01ST1963	AAL20501	STM1583	NT03ST1514	630	0.07221	0.07886	0.03	8	0.000935477	0.163265	0.0054	276.788	189 (0.984)	0.000187096	0.0413607	0.00117	999		1	1	0.35106	1		ND	ND	ND	ND	ND	0.995932	1	0.3282	5.84619		6	((ATCC9150,(ch,LT2)),CT18,Ty2);	1	1	0	0	1	1	0.0048	0.0855121	59.158	58.859
2-amino-4-hydroxy-6-hydroxymethyldihydropteridine pyrophosphokinase	folK-2	Biosynthesis of cofactors, prosthetic groups, and carriers		NT01ST0225	AAL19147	STM0183	NT03ST0217	477	0.08057	0.14739	0.052	40	1.478e-07	0.000122526	0.11753	90.2035	142 (0.997); 146 (0.996); 147 (0.962); 150 (0.986); 151 (0.965); 152 (0.994); 155 (0.998)	1	1	0.24532	1		1	1	0.14841	1.06084		1.86889e-14	2.35667e-11	0.10205	999	145 (0.977); 146 (0.999); 147 (0.988); 149 (0.975); 150 (0.991); 151 (0.986); 152 (0.997); 155 (0.999)	1	1	1e-05	1		7	((ATCC9150,(CT18,Ty2)),ch,LT2);	1	1	0.007	0.115278	1	1	0.0001	0.00570741	45.413	44.252
conserved hypothetical protein		Hypothetical proteins		NT01ST2197	AAL20683	STM1768	NT03ST1308	1422	0.01616	0.03756	0.009	12	5.1879e-08	8.60154e-05	0.00212	999	45 (1.000)	0.00450752	0.467092	0.0017	999		1	1	0	1		0.000652692	0.0587889	0.00171	999		1	1	0	1		7	((ATCC9150,(CT18,Ty2)),ch,LT2);	0.001	0.0459516	0.119	0.56131	0.012	0.645057	0.0817	0.381514	46.262	47.542
conserved hypothetical protein		Hypothetical proteins		NT01ST4820	AAL22718	STM3860	NT03ST4068	1302	0.08341	0.22321	0.043	9	8.92014e-08	9.85973e-05	0.08828	11.007	6 (0.976); 7 (0.962); 13 (0.983);15 (0.988); 19 (0.973); 22 (0.973); 24 (0.979); 41 (0.979); 51 (0.976); 60 (0.971); 68 (0.975)	1	1	0.15055	1		1	1	0	1		ND	ND	ND	ND	ND	6.76153e-29	2.24212e-25	0.10193	999	13 (0.999); 15 (0.999); 19 (0.998); 21 (0.990); 22 (0.997); 24 (0.999); 25 (0.989); 39 (0.995); 41 (0.998); 44 (0.991); 45 (0.988); 48 (0.964); 51 (0.998); 60 (0.998); 66 (0.992); 67 (0.993); 68 (0.999); 71 (0.991)	9	(((ATCC9150,LT2),ch),CT18,Ty2);	1	1	0	0	1	1	0	0	53.546	50.7
lipoprotein, putative		Cell Envelope		NT01ST5016	AAL22878	STM4039	NT03ST3978	1029	0.03729	0.08442	0.018	6	0.000691774	0.134937	0.06366	10.163	279 (0.988)	1.54214e-09	2.55687e-06	0.01966	999	271 (0.966); 272 (0.975); 278 (0.975); 279 (0.997)	0.0284189	1	0.00271	148.953		ND	ND	ND	ND	ND	1	1	0	1		9	(((ATCC9150,LT2),ch),CT18,Ty2);	0.35	1	0	0	0.603	1	0.0046	0.0829076	52.52	51.496
conserved hypothetical protein		Hypothetical proteins		NT01ST1594	AAL20205	STM1280	NT03ST1882	396	0.01135	0.05775	0.013	5	0.0718035	1	0.01735	21.6655		1	1	0	1		9.50423e-06	0.0105053	0.01685	999		ND	ND	ND	ND	ND	1	1	0.15699	1.04793		1	(((ATCC9150,ch),CT18),LT2,Ty2);	1	1	0.418	0.942153	1	1	0.0332	0.251684	41.177	40.893
multidrug resistance protein norm		Cellular processes		NT01ST1758	AAL20347	STM1425	NT03ST1745	1371	0.00423	0.03736	0.006	2	0.00457302	0.483597	0.00255	999		1	1	0	1		5.22019e-06	0.00865507	0.00232	999		ND	ND	ND	ND	ND	0.995213	1	0	18.521		1	(((ATCC9150,ch),CT18),LT2,Ty2);	1	1	0.817	1	1	1	0.0978	0.414038	47.39	46.942
acyl carrier protein phosphodiesterase	acpD	Fatty acid and phospholipid metabolism		NT01ST2039	AAL20560	STM1642	NT03ST1456	603	0.00484	0.06798	0.008	4	0.105815	1	0.00561	26.8844		0.000735059	0.121873	0.00533	765.23		1	1	0	1		ND	ND	ND	ND	ND	1	1	0	1		1	(((ATCC9150,ch),CT18),LT2,Ty2);	0.52	1	0.462	0.974387	0.51	1	0.071	0.361735	44.286	45.597
outer membrane protein c precursor	ompC	Cell Envelope		NT01ST2829	AAL21169	STM2267	NT03ST2542	1134	0.00781	0.06828	0.009	3	0.0353659	1	0.00567	52.9941		0.000161928	0.0387546	0.00654	999	274 (0.970)	1	1	0	1		ND	ND	ND	ND	ND	1	1	0	1		1	(((ATCC9150,ch),CT18),LT2,Ty2);	0.326	1	0.451	0.969004	0.323	1	0.0786	0.375574	33.909	35.144
CorE	b2611	Viral functions		NT01ST3328	AAL21567	STM2678	NT03ST2946	750	0.00582	0.02459	0.005	4	0.0152576	0.992043	0.00926	29.7078		0.000278049	0.0576257	0.0088	115.36		1	1	0	1		ND	ND	ND	ND	ND	0.997015	1	0.92427	1.08329		1	(((ATCC9150,ch),CT18),LT2,Ty2);	1	1	0.348	0.870458	1	1	0.114	0.432389	48.505	51.358
4Fe-4S binding domain protein		Unknown function	Cell Envelope	NT01ST3543	AAL21728	STM2848	NT03ST3061	540	0.01264	0.17384	0.018	7	0.000791987	0.145902	0.00558	86.8732	60 (0.992)	1	1	0	1		1	1	0	1		ND	ND	ND	ND	ND	0.920591	1	0.08117	1.58114		1	(((ATCC9150,ch),CT18),LT2,Ty2);	0.684	1	0.024	0.247739	0.844	1	0.0254	0.212148	37.811	37.235
transcriptional regulator, DeoR family	glpR	Regulatory functions		NT01ST4096	AAL22134	STM3262	NT03ST3554	771	0.00189	0.03975	0.006	3	0.114767	1	0.00392	999		1	1	0	1		0.000689369	0.184295	0.00413	999		ND	ND	ND	ND	ND	1	1	0	1		1	(((ATCC9150,ch),CT18),LT2,Ty2);	1	1	0.567	1	1	1	0.5098	0.807266	43.53	44.558
conserved hypothetical protein TIGR01212		Hypothetical proteins		NT01ST4169	AAL22198	STM3329	NT03ST3620	927	0.0059	0.04311	0.007	3	0.0195689	1	0.0037	71.483		0.000338036	0.0659369	0.00369	999		1	1	0	1		ND	ND	ND	ND	ND	0.442278	1	0.94824	574.082		1	(((ATCC9150,ch),CT18),LT2,Ty2);	1	1	0.858	1	1	1	0.5067	0.803952	43.944	43.897
conserved hypothetical protein		Hypothetical proteins		NT01ST4329	AAL22325	STM3463	NT03ST4512	201	0.0136	0.03958	0.8	0	0.00551462	0.507957	0.01537	999		1	1	0.0033	1.09937		0.000132049	0.0729791	0.01538	999		ND	ND	ND	ND	ND	1	1	0	1		1	(((ATCC9150,ch),CT18),LT2,Ty2);	ND	ND	ND	ND	ND	ND	0.5016	0.800809	43.767	44.618
potential nitrite transporter		Energy metabolism		NT01ST4346	AAL22338	STM3476	NT03ST4495	807	0.02275	0.16923	0.026	13	0.176717	1	0.00922	15.6773		1	1	0	1		4.02407e-05	0.0333595	0.01557	140.988		ND	ND	ND	ND	ND	1	1	0.05131	1		1	(((ATCC9150,ch),CT18),LT2,Ty2);	0.005	0.153172	0	0	0.215	1	0.0001	0.00570741	42.43	42.23
acetyltransferase, GNAT family family		Unknown function		NT01ST4455	AAL22425	STM3565	NT03ST4412	381	0.0201	0.13097	0.02	2	0.0754616	1	0.01315	22.0877	121 (0.964)	1	1	0.76599	1		1	1	0	1		ND	ND	ND	ND	ND	5.14061e-05	0.0189403	0.01757	999		1	(((ATCC9150,ch),CT18),LT2,Ty2);	1	1	0.054	0.39651	1	1	0.0362	0.261898	46.598	48.219
PTS system, mannitol-specific IIC component subfamily, putative		Transport and binding proteins		NT01ST4604	AAL22544	STM3685	NT03ST4272	1914	0.00217	0.15457	0.019	41	2.28845e-06	0.00126475	0.00158	999		1	1	0.00749	1		1	1	0	1		ND	ND	ND	ND	ND	1	1	0	1		1	(((ATCC9150,ch),CT18),LT2,Ty2);	0.221	1	0.315	0.830958	0.053	1	0.026	0.214831	36.194	36.796
DNA polymerase III, beta subunit	dnaN	DNA metabolism		NT01ST4790	AAL22696	STM3837	NT03ST4090	1098	0.00382	0.11215	0.013	15	5.34524e-11	1.77248e-07	0.00549	999	356 (1.000)	1	1	0	1		0.00120777	0.25031	0.00715	321.151		ND	ND	ND	ND	ND	1	1	0	1		1	(((ATCC9150,ch),CT18),LT2,Ty2);	1	1	0.037	0.329416	1	1	0.0043	0.0798349	39.187	39.535
glycosyl hydrolase, family 13	malZ	Energy metabolism		NT01ST0499	AAL19355	STM0401	NT03ST0447	1815	0.01731	0.12699	0.02	35	1	1	0.0782	1		1	1	0.09817	1		0.000104977	0.0696207	0.00549	766.832		ND	ND	ND	ND	ND	1	1	0.05485	1		2	(((ATCC9150,ch),LT2),CT18,Ty2);	0.211	1	0.637	1	0.186	1	0.0142	0.158472	43.691	43.648
catalase/peroxidase HPI	katG	Cellular processes		NT01ST5107	AAL22946	STM4106	NT03ST3894	2178	0.00498	0.06574	0.009	16	1.23959e-06	0.000822096	0.00138	999		1	1	0	1		0.872297	1	0.04583	1.79448		ND	ND	ND	ND	ND	1	1	0	1		2	(((ATCC9150,ch),LT2),CT18,Ty2);	0.074	0.658831	0.394	0.923873	0.053	1	0.2059	0.555191	40.58	40.883
hypothetical protein		Hypothetical proteins		NT01ST5613	AAL23340	STM4522	NT03ST5092	699	0.03653	0.12916	0.02	17	0.239579	1	0.0132	26.2581		0.42814	1	0.66379	999		0.000546963	0.164884	0.0144	391.866		ND	ND	ND	ND	ND	0.263044	1	0.6917	999		2	(((ATCC9150,ch),LT2),CT18,Ty2);	1	1	0.384	0.91244	1	1	0.3691	0.713868	54.16	53.147
conserved hypothetical protein		Hypothetical proteins		NT01ST0185	AAL19112	STM0148	NT03ST0174	948	0.02108	0.09681	0.018	14	0.241953	1	0.02755	6.20343		1	1	0.20063	1		1	1	0	1		1	1	0.10349	1		2.58424e-08	2.14233e-05	0.01137	999	233 (0.958); 235(0.992)	5	((ATCC9150,ch),(CT18,Ty2),LT2);	0.537	1	0.007	0.115278	0.416	1	0.0006	0.0210136	46.927	45.865
conserved hypothetical protein		Hypothetical proteins		NT01ST0198	AAL19121	STM0157	NT03ST0186	1626	0.02461	0.11919	0.023	45	0.0136029	0.902145	0.0483	5.18435	405 (0.974)	1	1	0	1		1	1	0	1		1.51166e-13	9.53102e-11	0.01432	999	394 (0.984); 396 (0.986); 400 (0.983); 401 (0.989); 405 (0.997)	1	1	0	1		5	((ATCC9150,ch),(CT18,Ty2),LT2);	0	0	0	0	0.084	1	0.0004	0.0164373	49.196	50.233
salmonella atypical fimbria outer membrane usher	safC	Cell Envelope		NT01ST0369	AAL19258	STM0301	NT03ST0340	2508	0.02536	0.04397	0.012	29	1.01845e-05	0.00375242	0.06879	9.14531	85 (0.951); 111 (0.955); 405 (0.954); 692 (0.950)	1	1	0	1		1	1	0	1		0.0113651	0.462303	0.00146	252.877		1	1	0	1		5	((ATCC9150,ch),(CT18,Ty2),LT2);	0.086	0.724893	0.036	0.32457	0.364	1	0.0842	0.383678	53.916	53.524
prpe protein	prpE	Unknown function		NT01ST0460	AAL19325	STM0371	NT03ST0408	1884	0.0119	0.10255	0.015	22	0.000411573	0.0852985	0.00632	23.2061	95 (0.985)	1	1	0	1		1	1	0	1		0.226718	1	0.00842	62.5562		1	1	0	1		5	((ATCC9150,ch),(CT18,Ty2),LT2);	0	0	0.022	0.236521	0.669	1	0.0007	0.0229511	40.013	40.395
phosphoribosylaminoimidazole carboxylase, catalytic subunit	purE	Purines, pyrimidines, nucleosides, and nucleotides		NT01ST0653	AAL19488	STM0534	NT03ST0601	507	0.01689	0.18002	0.032	25	0.0371019	1	0.01983	13.6957		1	1	0	1		1	1	0	1		0.000112231	0.0154384	0.02074	769.239		1	1	0	1		5	((ATCC9150,ch),(CT18,Ty2),LT2);	1	1	0.993	1	1	1	0.1444	0.480938	41.525	39.518
aminotransferase, class I	araT	Central intermediary metabolism		NT01ST0731	AAL19554	STM0603	NT03ST0667	1158	0.00246	0.07675	0.012	16	0.153513	1	0.00286	13.377		1	1	0	1		1	1	0	1		0.00285304	0.171318	0.00293	176.615		1	1	0	1		5	((ATCC9150,ch),(CT18,Ty2),LT2);	0.657	1	0.278	0.788867	1	1	0.626	0.880771	48.212	48.133
phosphoglucomutase, alpha-D-glucose phosphate-specific	pgm	Energy metabolism		NT01ST0841	AAL19642	STM0698	NT03ST0765	1638	0.00693	0.08785	0.014	24	0.523275	1	0.00221	17.4805		1	1	0.08222	1		1	1	0	1		5.24031e-05	0.0102044	0.00354	999		1	1	0.02534	1		5	((ATCC9150,ch),(CT18,Ty2),LT2);	0.461	1	0.595	1	0.751	1	0.3602	0.705323	40.168	41.207
lipoprotein, putative		Cell Envelope		NT01ST0899	AAL19687	STM0743	NT03ST0813	273	0.02766	0.05208	0.015	3	0.0436939	1	0.05447	14.3698		0.000480757	0.0885661	0.0242	999		1	1	0	1		0.277588	1	0.85519	999	10 (0.956); 31(0.955)	1	1	0	1		5	((ATCC9150,ch),(CT18,Ty2),LT2);	1	1	0.237	0.759308	1	1	0.172	0.520731	57.767	54.646
conserved hypothetical protein TIGR00156 domain protein		Hypothetical proteins		NT01ST1873	AAL20434	STM1515	NT03ST1581	384	0.04364	0.12821	0.033	17	0.0290882	1	0.0471	10.9797	108 (0.976)	1	1	0.19784	1		1	1	0	1		7.54495e-05	0.0118927	0.04493	999		1	1	0	1		5	((ATCC9150,ch),(CT18,Ty2),LT2);	1	1	0.096	0.522952	1	1	0.1754	0.523583	44.925	46.98
GDP-mannose mannosyl hydrolase		Purines, pyrimidines, nucleosides, and nucleotides		NT01ST2623	AAL21011	STM2107	NT03ST2358	435	0.04235	0.11241	0.024	10	0.142756	1	0.01528	60.8052		1	1	0	1		0.000293529	0.108149	0.00562	999		1	1	0.23357	1		1	1	0.19286	1		5	((ATCC9150,ch),(CT18,Ty2),LT2);	1	1	0.321	0.836715	1	1	0.6705	0.893355	43.449	43.668
cysteine synthase B	cysM	Amino acid biosynthesis		NT01ST3032	AAL21334	STM2440	NT03ST2732	909	0.01363	0.20866	0.025	11	0.255993	1	0.00383	9.67476		0.00109222	0.164628	0.00399	202.939		1	1	0	1		1	1	0.24609	1		1	1	0.11972	1		5	((ATCC9150,ch),(CT18,Ty2),LT2);	0.825	1	0.061	0.41676	0.158	1	0.0531	0.31467	41.587	46.981
nrdI protein	nrdI	Purines, pyrimidines, nucleosides, and nucleotides		NT01ST3491	AAL21691	STM2806	NT03ST3017	408	0.01517	0.09846	0.015	5	0.0983719	1	0.00762	246.442		1	1	0	1		1	1	0	1		0.000632897	0.0587889	0.00929	999		1	1	0.21741	1		5	((ATCC9150,ch),(CT18,Ty2),LT2);	1	1	0.761	1	1	1	0.2911	0.669285	49.358	45.791
PTS system IIA component, putative		Transport and binding proteins		NT01ST4092	AAL22130	STM3258	NT03ST3550	462	0.06219	0.17331	0.051	39	0.00436564	0.482548	0.10681	14.5336	139 (0.984)	1	1	0.0015	1		1	1	0	1		5.29276e-05	0.0102044	0.10636	50.4382	124 (0.967); 139 (0.996); 143 (0.984); 144 (0.970); 147 (0.977)	1	1	0	1		5	((ATCC9150,ch),(CT18,Ty2),LT2);	1	1	0.531	1	1	1	0.5319	0.81726	41.777	42.195
oligopeptide ABC transporter, ATP-binding protein	oppF	Transport and binding proteins		NT01ST4531	AAL22487	STM3626	NT03ST4332	1011	0.00688	0.10452	0.016	19	0.0461821	1	0.00349	27.555		1	1	0	1		1	1	0.04603	1		5.66463e-05	0.0102044	0.00474	334.824		1	1	0	1		5	((ATCC9150,ch),(CT18,Ty2),LT2);	1	1	0.162	0.65189	1	1	0.0732	0.364372	42.234	42.963
aldehyde dehydrogenase B	aldB	Energy metabolism		NT01ST4599	AAL22539	STM3680	NT03ST4277	1536	0.00734	0.15255	0.02	36	0.087856	1	0.00196	163.056		1	1	0.0429	1		1	1	0.02143	1		0.998872	1	0.01165	1		7.3339e-06	0.00486384	0.00212	999		5	((ATCC9150,ch),(CT18,Ty2),LT2);	0.367	1	0.068	0.435353	0.1	1	0.042	0.280182	44.866	45.584
xanthine/uracil permease family protein		Transport and binding proteins		NT01ST4808	AAL22709	STM3851	NT03ST4080	1461	0.00197	0.07091	0.01	13	0.999994	1	0	1		0.00141586	0.195624	0.00217	999		1	1	0	1		1	1	0.07233	1		1	1	0	1		5	((ATCC9150,ch),(CT18,Ty2),LT2);	0.021	0.338017	0.488	0.979783	0.169	1	0.5461	0.825849	43.195	44.535
rarD protein	rarD	Unknown function		NT01ST4920	AAL22799	STM3955	NT03ST3727	879	0.00695	0.1075	0.013	14	0.00496326	0.484063	0.00405	62.9697	293 (0.969)	0.998872	1	0	1		1	1	0	1		0.00012243	0.0154384	0.00764	999		1	1	0.01219	1.07053		5	((ATCC9150,ch),(CT18,Ty2),LT2);	1	1	0.427	0.947453	1	1	0.0955	0.408654	45.46	46.522
thiH protein	thiH	Biosynthesis of cofactors, prosthetic groups, and carriers		NT01ST5159	AAL22987	STM4159	NT03ST3854	1131	0.04874	0.81819	0.081	48	1	1	0.00493	1		9.71848e-05	0.0268554	0.02378	218.51		1	1	0	1		0.665271	1	0.0409	2.23787		1	1	0	1		5	((ATCC9150,ch),(CT18,Ty2),LT2);	0	0	0	0	0.328	1	0	0	50.074	48.924
acetate operon repressor.	iclR	Energy metabolism		NT01ST5191	AAL23011	STM4187	NT03ST4591	819	0.00534	0.09842	0.014	7	0.426197	1	0.00992	5.81021		1	1	0	1		1	1	0	1		0.000750898	0.0591802	0.00403	625.259		1	1	0.0077	1		5	((ATCC9150,ch),(CT18,Ty2),LT2);	0.525	1	0.101	0.532868	0.941	1	0.0135	0.155832	45.438	44.335
trehalose-6-phosphate hydrolase	treC	Energy metabolism		NT01ST5527	AAL23273	STM4453	NT03ST4996	1605	0.01337	0.096	0.015	17	0.00167883	0.242043	0.00189	999		4.31553e-06	0.00238505	0.00539	909.745	535 (0.963)	1	1	0	1		1	1	0.6004	1		1	1	0	1		5	((ATCC9150,ch),(CT18,Ty2),LT2);	0.001	0.0459516	0.007	0.115278	0.419	1	0.0042	0.0794135	41.934	42.474
tolA protein	tolA	Cellular processes		NT01ST0904	AAL19691	STM0747	NT03ST0817	1257	0.02305	0.09868	0.022	32	0.997569	1	0.01174	3.03501		1	1	0.86938	1		1	1	0	1		ND	ND	ND	ND	ND	0.000142424	0.0429344	0.00916	999		6	((ATCC9150,(ch,LT2)),CT18,Ty2);	0.001	0.0459516	0	0	0.013	0.649772	0.0001	0.00570741	45.529	45.411
SseC	sseC	Unclassified		NT01ST1735	AAL20324	STM1400	NT03ST1765	1452	0.03934	0.07343	0.023	28	0.00427623	0.482548	0.02404	17.0764		0.000644268	0.112442	0.00574	98.8719		1	1	0.02034	1		ND	ND	ND	ND	ND	0.995213	1	4e-05	1		6	((ATCC9150,(ch,LT2)),CT18,Ty2);	1	1	0.004	0.0825797	1	1	0.0005	0.0195063	54.834	54.306
SseF	sseF	Unclassified		NT01ST1739	AAL20328	STM1404	NT03ST1761	780	0.03507	0.08529	0.022	16	0.0781101	1	0.00817	26.7909	238 (0.953)	0.00133177	0.192006	0.02621	76.6192		1	1	0	1		ND	ND	ND	ND	ND	1	1	0	1		6	((ATCC9150,(ch,LT2)),CT18,Ty2);	0.014	0.293279	0.015	0.18826	0.078	1	0.0141	0.158472	55.701	59.047
OmpS2 protein	ompS2	Cell Envelope		NT01ST1814	AAL20393	STM1473	NT03ST1693	1149	0.06309	0.32241	0.06	104	9.23275e-05	0.0235506	0.06414	8.87877	184 (0.954); 198 (0.970); 252 (0.965); 282 (0.982)	1	1	0	1		1	1	0	1		ND	ND	ND	ND	ND	1	1	0	1		6	((ATCC9150,(ch,LT2)),CT18,Ty2);	0.015	0.303085	0.029	0.281983	0.005	0.339167	0.0001	0.00570741	37.82	39.46
outer membrane protein S1 (ompS1)	ompS1	Cell Envelope		NT01ST2489	AAL20905	STM1995	NT03ST2237	1203	0.0462	0.12107	0.028	20	0.0102328	0.789114	0.06019	6.68226	244 (0.977)	0.831193	1	0.10133	1.93151		3.91169e-06	0.00865507	0.01233	245.88		ND	ND	ND	ND	ND	0.190332	1	0.73509	999		6	((ATCC9150,(ch,LT2)),CT18,Ty2);	1	1	0	0	1	1	0	0	34.072	38.375
PTS system, IIC component, putative		Transport and binding proteins	Amino acid biosynthesis	NT01ST2916	AAL21243	STM2342	NT03ST2622	1389	0.00837	0.07455	0.011	8	0.0423075	1	0.01876	14.2536		2.41801e-07	0.000200453	0.01199	999	258 (0.970)	1	1	0	1		ND	ND	ND	ND	ND	1	1	6e-05	1		6	((ATCC9150,(ch,LT2)),CT18,Ty2);	0.163	0.975603	0.001	0.0287778	0.293	1	0.0037	0.0726331	45.281	46.383
sulfate ABC transporter, ATP-binding protein	cysA	Transport and binding proteins		NT01ST3033	AAL21335	STM2441	NT03ST2734	1095	0.01534	0.15335	0.025	32	0.54579	1	0.02679	3.62022		1	1	0	1		0.000437052	0.144926	0.00312	999		ND	ND	ND	ND	ND	1	1	0.2755	1		6	((ATCC9150,(ch,LT2)),CT18,Ty2);	0.181	1	0	0	0.291	1	0.0003	0.0135971	42.098	41.155
glycine dehydrogenase	gcvP	Energy metabolism		NT01ST3817	AAL21928	STM3053	NT03ST3307	2787	0.01	0.22432	0.031	97	0.652435	1	0.0369	1.64429		1	1	0	1		1	1	0	1		ND	ND	ND	ND	ND	1.30721e-05	0.00624739	0.00375	999		6	((ATCC9150,(ch,LT2)),CT18,Ty2);	0.001	0.0459516	0	0	0.11	1	0	0	39.033	41.456
ubiH protein	ubiH	Biosynthesis of cofactors, prosthetic groups, and carriers		NT01ST3824	AAL21932	STM3057	NT03ST3313	1176	0.00485	0.0798	0.012	16	0.023706	1	0.00258	182.735	171 (0.983)	1	1	0	1		0.000193531	0.0910263	0.00293	999		ND	ND	ND	ND	ND	0.894805	1	0.00184	13.2216		6	((ATCC9150,(ch,LT2)),CT18,Ty2);	0.478	1	0.115	0.56131	0.551	1	0.2734	0.650407	47.143	49.431
99 pct identical to TraF of plasmid R64		Viral functions		NT01ST5263	AAL23066	STM4242	NT03ST4633	1284	0.01321	0.02242	0.007	8	0.0742894	1	0.00233	508.425		1	1	0	1		1	1	0.24902	1.05007		ND	ND	ND	ND	ND	3.24241e-05	0.0134398	0.00302	999		6	((ATCC9150,(ch,LT2)),CT18,Ty2);	1	1	0.267	0.777	1	1		1	47.047	47.566
lipoate-protein ligase A	lplA	Protein fate	Biosynthesis of cofactors, prosthetic groups, and carriers	NT01ST5673	AAL23391	STM4576	NT03ST5140	990	0.03643	0.18126	0.033	24	0.00135778	0.204654	0.02092	14.7725	318 (0.986); 324 (0.986)	3.51782e-05	0.0116651	0.01792	999		0.00484628	0.698243	0.01096	102.013		ND	ND	ND	ND	ND	0.441802	1	0.82797	999		6	((ATCC9150,(ch,LT2)),CT18,Ty2);	1	1	0	0	1	1	0.0003	0.0135971	40.228	41.605
exonuclease SbcC, putative		DNA metabolism		NT01ST0490	AAL19349	STM0395	NT03ST0438	3096	0.00705	0.06481	0.011	34	0.975189	1	0.00595	5.52758		1	1	0.0089	1		1	1	0.00359	1		0.00131532	0.0872957	0.00214	999		1	1	0	1		7	((ATCC9150,(CT18,Ty2)),ch,LT2);	0.067	0.635187	0.72	1	0.454	1	0.5296	0.81726	47.339	47.216
PipB	pipB	Unclassified		NT01ST1346	AAL20020	STM1088	NT03ST1134	873	0.02414	0.04017	0.013	13	0.000112971	0.026758	0.01146	81.6436	173 (0.997)	0.0182458	1	0.02126	999	173 (0.991); 178 (0.973); 261 (0.973)	1	1	1e-05	1		1	1	0	1		1	1	0	1		7	((ATCC9150,(CT18,Ty2)),ch,LT2);	0.022	0.346287	0.262	0.77271	0.129	1	0.0535	0.31467	47.563	47.914
membrane protein, putative		Cell Envelope		NT01ST1778	AAL20363	STM1441	NT03ST1726	1995	0.00664	0.04563	0.008	14	0.0120083	0.870958	0.00151	999		2.84584e-06	0.00188736	0.00181	999		1	1	1e-05	1		1	1	0.04509	1		0.997743	1	0	1		7	((ATCC9150,(CT18,Ty2)),ch,LT2);	0.444	1	0.23	0.74888	0.243	1	0.147	0.482258	46.408	46.268
pyridoxal kinase		Biosynthesis of cofactors, prosthetic groups, and carriers		NT01ST1789	AAL20372	STM1450	NT03ST1716	666	0.01089	0.04146	0.01	7	0.0978779	1	0.00473	85.505		1	1	0	1		1	1	0.21207	1.07434		1.32721e-05	0.00418403	0.00675	999		0.997743	1	0.01944	1.09808		7	((ATCC9150,(CT18,Ty2)),ch,LT2);	1	1	0.12	0.564158	1	1	0.0268	0.22026	50.37	50.305
Anaerobic dimethyl sulfoxide reductase chain C (DMSO reductase anchor subunit).	b1590	Energy metabolism		NT01ST1847	AAL20415	STM1496	NT03ST1606	855	0.02417	0.13735	0.032	42	0.0123729	0.870958	0.00875	36.8354		1	1	0.37901	1		1	1	0.42033	1		1.36711e-10	5.74642e-08	0.02969	999	29 (0.982); 41 (0.993)	1	1	0	1		7	((ATCC9150,(CT18,Ty2)),ch,LT2);	1	1	0	0	1	1	0	0	40.581	40.978
hypothetical protein		Hypothetical proteins		NT01ST1895	AAL20451	STM1532	NT03ST1566	678	0.01419	0.06566	0.017	15	0.273202	1	0.0373	8.2401		1	1	0.16944	1.04928		1	1	0.09228	1.05468		0.00218519	0.137776	0.00502	999		1	1	0.14364	1		7	((ATCC9150,(CT18,Ty2)),ch,LT2);	1	1	0.106	0.545115	1	1	0.3993	0.730521	53.178	51.095
hypothetical protein		Hypothetical proteins		NT01ST2070	AAL20585	STM1668	NT03ST1425	825	0.06006	0.10978	0.036	37	0.00030603	0.067653	0.09117	7.53957	263 (0.996); 264 (0.984)	1	1	0.63644	1		1	1	0.2239	1		0.154777	1	0.02654	11.6874		0.19027	1	0.01145	24.7836		7	((ATCC9150,(CT18,Ty2)),ch,LT2);	1	1	0.001	0.0287778	1	1	0	0	53.113	50.962
oligopeptide ABC transporter, periplasmic oligopeptide-binding protein	oppA	Transport and binding proteins		NT01ST2082	AAL20596	STM1679	NT03ST1411	1605	0.01082	0.05075	0.009	9	0.114603	1	0.00189	136.169		1.19317e-05	0.00494569	0.00506	933.556		1	1	0	1		1	1	0.1483	1		1	1	0.26287	1		7	((ATCC9150,(CT18,Ty2)),ch,LT2);	0.695	1	0.325	0.840986	0.972	1	0.5762	0.84766	48.278	50.433
conserved hypothetical protein		Hypothetical proteins		NT01ST2854	AAL21188	STM2287	NT03ST2563	951	0.07193	0.10386	0.032	35	2.382e-05	0.00718065	0.15181	5.4785	12 (0.994);189 (0.998)	1	1	0	1		1	1	0	1		1	1	0	1		1	1	0	1		7	((ATCC9150,(CT18,Ty2)),ch,LT2);	0	0	0	0	0	0	0.0004	0.0164373	52.034	53.287
thiosulfate-binding protein precursor		Transport and binding proteins		NT01ST3036	AAL21338	STM2444	NT03ST2737	1014	0.02035	0.13457	0.022	13	0.348696	1	0.03385	4.10726		7.36656e-06	0.00348964	0.016	999		1	1	0	1		0.942172	1	0.01641	1.75111		1	1	0	1		7	((ATCC9150,(CT18,Ty2)),ch,LT2);	1	1	0.003	0.0667734	1	1	0.0006	0.0210136	41.644	40.87
glucarate dehydratase	b2787	Energy metabolism		NT01ST3694	AAL21840	STM2960	NT03ST3194	1338	0.02187	0.18768	0.026	26	0.442174	1	0.08184	1.96858		1	1	0	1		1	1	0	1		1	1	0	1		0.0004438	0.105117	0.04493	12.0041	33 (0.973)	7	((ATCC9150,(CT18,Ty2)),ch,LT2);	0.616	1	0	0	0.625	1	0	0	42.775	42.222
proton/peptide symporter family protein		Unclassified		NT01ST4488	AAL22452	STM3592	NT03ST4374	1470	0.00612	0.05082	0.009	10	1.35771e-05	0.00450217	0.00212	999		1	1	0	1		1	1	0	1		0.389353	1	0.9175	307.313		0.581046	1	0.04391	11.2062		7	((ATCC9150,(CT18,Ty2)),ch,LT2);	0.123	0.873883	0.752	1	0.352	1	0.4576	0.76874	42.87	42.607
glycyl-tRNA synthetase, beta subunit	glyS	Protein synthesis		NT01ST4569	AAL22514	STM3655	NT03ST4306	2067	0.02053	0.43988	0.064	204	0.864248	1	0.05992	1.26384		1	1	0.10924	1		1	1	0	1		0.00031888	0.033509	0.01258	619.181	313 (0.966)	1	1	0.11562	1	508 (0.568)	7	((ATCC9150,(CT18,Ty2)),ch,LT2);	0.019	0.322208	0.008	0.122538	0.23	1	0.1544	0.493632	39.453	37.439
glucosamine--fructose-6-phosphate aminotransferase (isomerizing)	glmS	Central intermediary metabolism		NT01ST4821	AAL22719	STM3861	NT03ST4062	1827	0.0068	0.14559	0.021	44	1	1	0.02102	1		5.97074e-05	0.0179991	0.00366	762.984		1	1	0	1		1	1	0.04212	1		1	1	0	1		7	((ATCC9150,(CT18,Ty2)),ch,LT2);	0.109	0.825907	0	0	0.043	1	0.0014	0.0362588	38.619	37.523
hypothetical protein		Hypothetical proteins		NT01ST4989	AAL22854	STM4015	NT03ST4006	846	0.01961	0.05202	0.016	19	0.0556851	1	0.00566	40.193		1	1	0	1		0.415085	1	0.72378	228.852		0.000738824	0.0591802	0.00468	365.678		1	1	0.1401	1.05121		7	((ATCC9150,(CT18,Ty2)),ch,LT2);	1	1	0.697	1	1	1	0.6291	0.880771	50.473	49.958
3-hydroxyisobutyrate dehydrogenase, putative		Energy metabolism		NT01ST4997	AAL22862	STM4023	NT03ST3998	840	0.01408	0.0318	0.008	5	0.0572353	1	0.0424	17.2693		1.82216e-05	0.00671365	0.00477	999		1	1	0.00508	1		1	1	0.32941	1		1	1	0	1		7	((ATCC9150,(CT18,Ty2)),ch,LT2);	0.675	1	0.075	0.455597	0.597	1	0.1759	0.523583	44.928	49.526
conserved hypothetical protein		Hypothetical proteins		NT01ST2037	AAL20558	STM1640	NT03ST1458	780	0.02068	0.10798	0.019	8	0.04359	1	0.00411	46.6526		1	1	0.27237	1		1	1	0.27399	1		1	1	0	1		0.000415399	0.105117	0.00582	999		8	(ATCC9150,(ch,(CT18,Ty2)),LT2);	0.734	1	0.588	1	0.537	1	0.8455	0.977065	49.46	50.556
malt regulatory protein.	malT	Energy metabolism		NT01ST4393	AAL22377	STM3515	NT03ST4451	2703	0.00526	0.06524	0.01	26	0.46633	1	0.02288	2.77169		0.947705	1	0.02004	1		1	1	0	1		0.000142887	0.0163801	0.00495	118.38	801 (0.979)	1	1	0	1		8	(ATCC9150,(ch,(CT18,Ty2)),LT2);	0.169	0.992744	0.011	0.154379	0.15	1	0.3114	0.677649	42.459	42.774
conserved hypothetical protein		Hypothetical proteins		NT01ST5283	AAL23082	STM4258	NT03ST4649	1386	0.01598	0.06793	0.013	20	0.199064	1	0.06169	4.72575		1	1	0	1		1	1	0.23126	1		0.00103722	0.0726627	0.00784	99.4822		1	1	0.15452	1		8	(ATCC9150,(ch,(CT18,Ty2)),LT2);	1	1	0.339	0.860028	0.979	1	0.1989	0.552521	53.012	53.71
membrane protein, putative		Cell Envelope		NT01ST5539	AAL23283	STM4464	NT03ST5008	1401	0.01113	0.11522	0.016	15	0.010137	0.789114	0.01015	14.3013	249 (0.955)	0.0744606	1	0.00478	26.2342		1	1	0	1		1	1	0.06265	1		6.86172e-09	7.58449e-06	0.00652	999		8	(ATCC9150,(ch,(CT18,Ty2)),LT2);	0.036	0.447878	0.002	0.0491207	0.851	1	0.0057	0.0934436	45.222	44.379
hypothetical protein		Hypothetical proteins		NT01ST2302	AAL20769	STM1854	NT03ST2029	162	0.08857	0.19221	4	1	0.00622013	0.545838	0.13842	114.474	45 (0.983)	1	1	6e-05	1		1	1	1e-05	1		ND	ND	ND	ND	ND	0.000323925	0.0895113	0.14889	999	32 (0.992); 40 (0.992); 44 (0.958); 45 (0.977)	9	(((ATCC9150,LT2),ch),CT18,Ty2);	ND	ND	ND	ND	ND	ND	0.09	0.396824	55.514	52.746
similar to		Cell Envelope		NT01ST3484	AAL21686	STM2801	NT03ST3011	300	0.00947	0.09019	1.2	0	0.00881395	0.730676	0.01023	41.105	100 (0.955)	0.998872	1	0	1		0.998872	1	0	1		ND	ND	ND	ND	ND	1.31881e-05	0.00624739	0.01041	999		9	(((ATCC9150,LT2),ch),CT18,Ty2);	ND	ND	ND	ND	ND	ND	0.5617	0.836776	55.467	51.544
cell division protein FtsK	ftsK	Cellular processes		NT01ST1184	AAL19895	STM0960	NT03ST0989	4116	0.00696	0.07823	0.013	49	3.71596e-06	0.0017603	0.00143	231.567		0.0707836	1	0.0041	48.9541		1	1	0	1		ND	ND	ND	ND	ND	1	1	0	1		10	((ATCC9150,CT18),(ch,LT2),Ty2);	0.094	0.767352	0.032	0.300884	0.598	1	0.0047	0.0842174	46.013	45.738
a 11 genes showed evidence of positive selection in two test (these genes represent the first 11 genes listed), inlcuding nine genes that showed evidence of positive selection in the overall and in one branch test.
bdN= number of non-synonymous changes per non-synonymous sites
cdS= number of synonymous changes per synonymous sites
dTO = overall test; Ch#= Choleraesuis branch specific test; Pty#= Paratyphi A branch specific test ; Ty# = Typhi branch specific test; Tym#= Typhimurium branch specific test
eProportion of sites under positive selection
fw =omega (i.e., dN/dS)
g only sites with a probability >95% as being under positive seletion are shown; the first number indicates the aa sites identified by Bayes Empirical Bayes (BEB), the number in bracket indicates the posterior probability; ";" separates the aa sites; aa sites are based on site location in the alignment used for positive selection analyses (provided as additional file 5); BEB method is used to cal…
hEach distinct gene tree (n=18) was designated with a unique gene tree number
iGene trees used for positive seletion analyses are shown in Newick format; ATCC9150 = S. Paratyphi A, ch= S. Choleraesuis, CT18= S. Typhi CT18, Ty2= Typhi Ty2, LT2= Typhimurium LT2
jNc= effective number of codons used in a gene sequence was calculated using the program chips from EMBOSS package; Nc can take values from 20 (in case of extreme bias where one codon is exclusively used for each amino acid) to 61 (which indicates that the use of alternative synonymous codons is equally likely (Wright. 1990. Gene 87:23-29)
[truncated: 4 more columns]
