# Supplementary material for: Genome wide evolutionary analyses reveal serotype specific patterns of positive selection in selected Salmonella serotypes
Source: BMC Evol Biol. 2009 Nov 14;9:264. doi: 10.1186/1471-2148-9-264 (PMC2784778; doi:10.1186/1471-2148-9-264)
Supplement: Additional file 5 — Detailed information for 41 genes showing evidence for positive selection from positive selection analysis for genes without recombination. [file 1471-2148-9-264-S5.XLS]

## Sheet: Sheet1
Additional File 5. Detailed information on all 41 genes that showed evidence for positive selection in the positive selection analysis that only included genes without evidence for recombination
Protein Name	Gene name	JCVI Role Category	JCVI Locus (LT2)	Genbank Locus (LT2)	Primary Annotation No. (LT2)	JCVI Locus (CT18)	Align-ment Length, bp	dNa	dSb	Esti-mated diversity	No. of infor-mative sites	p-value for TOc	q-value for TO	Prop. of sites under pos sel. (TO)d	w (TO)e	BEB (TO)f	p-value for Ch#c	q-value for Ch#	Prop. of sites under pos sel. (Ch#)d	w(Ch#)e	BEB (Ch#)f	p-value for Tym#c	q-value for Tym#	Prop. of sites under pos sel. (Tym#)d	w(Tym#)e	BEB (Tym#)f	p-value Ty#c	q-value Ty#	Prop. of sites under pos sel. (Ty#)d	w (Ty#)e	BEB (Ty#)f	p-value for Pty#c	q-value for Pty#	Prop. of sites under pos sel. (Pty#)d	w (Pty#)e	BEB (Pty#)f	Tree group nog	Gene Treeh	p value for NSS	q-value for NSS	p-value Max Chi	q-value for Max Chi	Permutation-based p-value for PHI	q-value for PHI	GENE-CONV inner p-value	q-value for GENE-CONV	Nc value for Para-typhi Ai	Nc value for Cholerae-suisi	Nc value for Typhi CT18i
pyridoxal kinase		Biosynthesis of cofactors, prosthetic groups, and carriers	NT01ST1789	AAL20372	STM1450	NT03ST1716	666	0.01089	0.04146	0.01	7	0.0978779	1	0.00473	85.505		1	1	0	1		1	1	0.21207	1.07434		1.32721e-05	0.0147055	0.00675	999		0.997743	1	0.01944	1.09808		7	((ATCC9150,(CT18,Ty2)),ch,LT2);	1	1	0.12	0.564158	1	1	0.0268	0.22026	50.37	50.305	49.368
phosphoglucomutase, alpha-D-glucose phosphate-specific	pgm	Energy metabolism	NT01ST0841	AAL19642	STM0698	NT03ST0765	1638	0.00693	0.08785	0.014	24	0.523275	1	0.00221	17.4805		1	1	0.08222	1		1	1	0	1		5.24031e-05	0.015691	0.00354	999		1	1	0.02534	1		5	((ATCC9150,ch),(CT18,Ty2),LT2);	0.461	1	0.595	1	0.751	1	0.3602	0.705323	40.168	41.207	41.816
PTS system IIA component, putative		Transport and binding proteins	NT01ST4092	AAL22130	STM3258	NT03ST3550	462	0.06219	0.17331	0.051	39	0.00436564	0.924647	0.10681	14.5336	139 (0.984)	1	1	0.0015	1		1	1	0	1		5.29276e-05	0.015691	0.10636	50.4382	124 (0.967); 139 (0.996); 143 (0.984); 144 (0.970); 147 (0.977)	1	1	0	1		5	((ATCC9150,ch),(CT18,Ty2),LT2);	1	1	0.531	1	1	1	0.5319	0.81726	41.777	42.195	48.207
oligopeptide ABC transporter, ATP-binding protein	oppF	Transport and binding proteins	NT01ST4531	AAL22487	STM3626	NT03ST4332	1011	0.00688	0.10452	0.016	19	0.0461821	1	0.00349	27.555		1	1	0	1		1	1	0.04603	1		5.66463e-05	0.015691	0.00474	334.824		1	1	0	1		5	((ATCC9150,ch),(CT18,Ty2),LT2);	1	1	0.162	0.65189	1	1	0.0732	0.364372	42.234	42.963	43.374
conserved hypothetical protein TIGR00156 domain protein		Hypothetical proteins	NT01ST1873	AAL20434	STM1515	NT03ST1581	384	0.04364	0.12821	0.033	17	0.0290882	1	0.0471	10.9797	108 (0.976)	1	1	0.19784	1		1	1	0	1		7.54495e-05	0.0167196	0.04493	999		1	1	0	1		5	((ATCC9150,ch),(CT18,Ty2),LT2);	1	1	0.096	0.522952	1	1	0.1754	0.523583	44.925	46.98	50.605
phosphoribosylaminoimidazole carboxylase, catalytic subunit	purE	Purines, pyrimidines, nucleosides, and nucleotides	NT01ST0653	AAL19488	STM0534	NT03ST0601	507	0.01689	0.18002	0.032	25	0.0371019	1	0.01983	13.6957		1	1	0	1		1	1	0	1		0.000112231	0.0193789	0.02074	769.239		1	1	0	1		5	((ATCC9150,ch),(CT18,Ty2),LT2);	1	1	0.993	1	1	1	0.1444	0.480938	41.525	39.518	39.712
rarD protein	rarD	Unknown function	NT01ST4920	AAL22799	STM3955	NT03ST3727	879	0.00695	0.1075	0.013	14	0.00496326	0.924647	0.00405	62.9697	293 (0.969)	0.998872	1	0	1		1	1	0	1		0.00012243	0.0193789	0.00764	999		1	1	0.01219	1.07053		5	((ATCC9150,ch),(CT18,Ty2),LT2);	1	1	0.427	0.947453	1	1	0.0955	0.408654	45.46	46.522	44.789
malt regulatory protein.	malT	Energy metabolism	NT01ST4393	AAL22377	STM3515	NT03ST4451	2703	0.00526	0.06524	0.01	26	0.46633	1	0.02288	2.77169		0.947705	1	0.02004	1		1	1	0	1		0.000142887	0.0197899	0.00495	118.38	801 (0.979)	1	1	0	1		8	(ATCC9150,(ch,(CT18,Ty2)),LT2);	0.169	0.992744	0.011	0.154379	0.15	1	0.3114	0.677649	42.459	42.774	42.417
glycyl-tRNA synthetase, beta subunit	glyS	Protein synthesis	NT01ST4569	AAL22514	STM3655	NT03ST4306	2067	0.02053	0.43988	0.064	204	0.864248	1	0.05992	1.26384		1	1	0.10924	1		1	1	0	1		0.00031888	0.0392577	0.01258	619.181	313 (0.966)	1	1	0.11562	1	508 (0.568)	7	((ATCC9150,(CT18,Ty2)),ch,LT2);	0.019	0.322208	0.008	0.122538	0.23	1	0.1544	0.493632	39.453	37.439	39.877
nrdI protein	nrdI	Purines, pyrimidines, nucleosides, and nucleotides	NT01ST3491	AAL21691	STM2806	NT03ST3017	408	0.01517	0.09846	0.015	5	0.0983719	1	0.00762	246.442		1	1	0	1		1	1	0	1		0.000632897	0.0693329	0.00929	999		1	1	0.21741	1		5	((ATCC9150,ch),(CT18,Ty2),LT2);	1	1	0.761	1	1	1	0.2911	0.669285	49.358	45.791	45.092
hypothetical protein		Hypothetical proteins	NT01ST4989	AAL22854	STM4015	NT03ST4006	846	0.01961	0.05202	0.016	19	0.0556851	1	0.00566	40.193		1	1	0	1		0.415085	1	0.72378	228.852		0.000738824	0.0693329	0.00468	365.678		1	1	0.1401	1.05121		7	((ATCC9150,(CT18,Ty2)),ch,LT2);	1	1	0.697	1	1	1	0.6291	0.880771	50.473	49.958	51.793
acetate operon repressor.	iclR	Energy metabolism	NT01ST5191	AAL23011	STM4187	NT03ST4591	819	0.00534	0.09842	0.014	7	0.426197	1	0.00992	5.81021		1	1	0	1		1	1	0	1		0.000750898	0.0693329	0.00403	625.259		1	1	0.0077	1		5	((ATCC9150,ch),(CT18,Ty2),LT2);	0.525	1	0.101	0.532868	0.941	1	0.0135	0.155832	45.438	44.335	44.775
conserved hypothetical protein		Hypothetical proteins	NT01ST5283	AAL23082	STM4258	NT03ST4649	1386	0.01598	0.06793	0.013	20	0.199064	1	0.06169	4.72575		1	1	0	1		1	1	0.23126	1		0.00103722	0.0884026	0.00784	99.4822		1	1	0.15452	1		8	(ATCC9150,(ch,(CT18,Ty2)),LT2);	1	1	0.339	0.860028	0.979	1	0.1989	0.552521	53.012	53.71	52.094
exonuclease SbcC, putative		DNA metabolism	NT01ST0490	AAL19349	STM0395	NT03ST0438	3096	0.00705	0.06481	0.011	34	0.975189	1	0.00595	5.52758		1	1	0.0089	1		1	1	0.00359	1		0.00131532	0.104098	0.00214	999		1	1	0	1		7	((ATCC9150,(CT18,Ty2)),ch,LT2);	0.067	0.635187	0.72	1	0.454	1	0.5296	0.81726	47.339	47.216	47.922
hypothetical protein		Hypothetical proteins	NT01ST1895	AAL20451	STM1532	NT03ST1566	678	0.01419	0.06566	0.017	15	0.273202	1	0.0373	8.2401		1	1	0.16944	1.04928		1	1	0.09228	1.05468		0.00218519	0.161412	0.00502	999		1	1	0.14364	1		7	((ATCC9150,(CT18,Ty2)),ch,LT2);	1	1	0.106	0.545115	1	1	0.3993	0.730521	53.178	51.095	59.702
aminotransferase, class I	araT	Central intermediary metabolism	NT01ST0731	AAL19554	STM0603	NT03ST0667	1158	0.00246	0.07675	0.012	16	0.153513	1	0.00286	13.377		1	1	0	1		1	1	0	1		0.00285304	0.197573	0.00293	176.615		1	1	0	1		5	((ATCC9150,ch),(CT18,Ty2),LT2);	0.657	1	0.278	0.788867	1	1	0.626	0.880771	48.212	48.133	47.428
salmonella atypical fimbria outer membrane usher	safC	Cell Envelope	NT01ST0369	AAL19258	STM0301	NT03ST0340	2508	0.02536	0.04397	0.012	29	1.01845e-05	0.010339	0.06879	9.14531	85 (0.951); 111 (0.955); 405 (0.954); 692 (0.950)	1	1	0	1		1	1	0	1		0.0113651	0.503702	0.00146	252.877		1	1	0	1		5	((ATCC9150,ch),(CT18,Ty2),LT2);	0.086	0.724893	0.036	0.32457	0.364	1	0.0842	0.383678	53.916	53.524	53.49
lipoprotein, putative		Cell Envelope	NT01ST0899	AAL19687	STM0743	NT03ST0813	273	0.02766	0.05208	0.015	3	0.0436939	1	0.05447	14.3698		0.000480757	0.183048	0.0242	999		1	1	0	1		0.277588	1	0.85519	999	10 (0.956); 31(0.955)	1	1	0	1		5	((ATCC9150,ch),(CT18,Ty2),LT2);	1	1	0.237	0.759308	1	1	0.172	0.520731	57.767	54.646	50.286
PipB	pipB	Unclassified	NT01ST1346	AAL20020	STM1088	NT03ST1134	873	0.02414	0.04017	0.013	13	0.000112971	0.0688219	0.01146	81.6436	173 (0.997)	0.0182458	1	0.02126	999	173 (0.991); 178 (0.973); 261 (0.973)	1	1	1e-05	1		1	1	0	1		1	1	0	1		7	((ATCC9150,(CT18,Ty2)),ch,LT2);	0.022	0.346287	0.262	0.77271	0.129	1	0.0535	0.31467	47.563	47.914	47.221
membrane protein, putative		Cell Envelope	NT01ST1778	AAL20363	STM1441	NT03ST1726	1995	0.00664	0.04563	0.008	14	0.0120083	1	0.00151	999		2.84584e-06	0.00433421	0.00181	999		1	1	1e-05	1		1	1	0.04509	1		0.997743	1	0	1		7	((ATCC9150,(CT18,Ty2)),ch,LT2);	0.444	1	0.23	0.74888	0.243	1	0.147	0.482258	46.408	46.268	46.375
oligopeptide ABC transporter, periplasmic oligopeptide-binding protein	oppA	Transport and binding proteins	NT01ST2082	AAL20596	STM1679	NT03ST1411	1605	0.01082	0.05075	0.009	9	0.114603	1	0.00189	136.169		1.19317e-05	0.0121146	0.00506	933.556		1	1	0	1		1	1	0.1483	1		1	1	0.26287	1		7	((ATCC9150,(CT18,Ty2)),ch,LT2);	0.695	1	0.325	0.840986	0.972	1	0.5762	0.84766	48.278	50.433	48.262
GDP-mannose mannosyl hydrolase		Purines, pyrimidines, nucleosides, and nucleotides	NT01ST2623	AAL21011	STM2107	NT03ST2358	435	0.04235	0.11241	0.024	10	0.142756	1	0.01528	60.8052		1	1	0	1		0.000293529	0.127727	0.00562	999		1	1	0.23357	1		1	1	0.19286	1		5	((ATCC9150,ch),(CT18,Ty2),LT2);	1	1	0.321	0.836715	1	1	0.6705	0.893355	43.449	43.668	43.994
proton/peptide symporter family protein		Unclassified	NT01ST4488	AAL22452	STM3592	NT03ST4374	1470	0.00612	0.05082	0.009	10	1.35771e-05	0.010339	0.00212	999		1	1	0	1		1	1	0	1		0.389353	1	0.9175	307.313		0.581046	1	0.04391	11.2062		7	((ATCC9150,(CT18,Ty2)),ch,LT2);	0.123	0.873883	0.752	1	0.352	1	0.4576	0.76874	42.87	42.607	42.961
aldehyde dehydrogenase B	aldB	Energy metabolism	NT01ST4599	AAL22539	STM3680	NT03ST4277	1536	0.00734	0.15255	0.02	36	0.087856	1	0.00196	163.056		1	1	0.0429	1		1	1	0.02143	1		0.998872	1	0.01165	1		7.3339e-06	0.0200855	0.00212	999		5	((ATCC9150,ch),(CT18,Ty2),LT2);	0.367	1	0.068	0.435353	0.1	1	0.042	0.280182	44.866	45.584	45.627
3-hydroxyisobutyrate dehydrogenase, putative		Energy metabolism	NT01ST4997	AAL22862	STM4023	NT03ST3998	840	0.01408	0.0318	0.008	5	0.0572353	1	0.0424	17.2693		1.82216e-05	0.0138757	0.00477	999		1	1	0.00508	1		1	1	0.32941	1		1	1	0	1		7	((ATCC9150,(CT18,Ty2)),ch,LT2);	0.675	1	0.075	0.455597	0.597	1	0.1759	0.523583	44.928	49.526	45.981
histidinol phosphatase-related protein		Unknown function	NT01ST0303	AAL19211	STM0248	NT03ST0283	573	0.0456	0.12845	0.025	4	0.0012658	0.481953	0.0942	8.2212	175 (0.985); 184 (0.959)	3.35869e-08	0.000102306	0.06525	999	175 (0.999);184 (0.997); 185 (0.992); 191 (0.982)	1	1	0	1		ND	ND	ND	ND	ND	1	1	0	1		1	(((ATCC9150,ch),CT18),LT2,Ty2);	1	1	0.172	0.665654	0.506	1	0.0245	0.207993	50.312	51.848	51.519
glycosyl hydrolase, family 13	malZ	Energy metabolism	NT01ST0499	AAL19355	STM0401	NT03ST0447	1815	0.01731	0.12699	0.02	35	1	1	0.0782	1		1	1	0.09817	1		0.000104977	0.100555	0.00549	766.832		ND	ND	ND	ND	ND	1	1	0.05485	1		2	(((ATCC9150,ch),LT2),CT18,Ty2);	0.211	1	0.637	1	0.186	1	0.0142	0.158472	43.691	43.648	43.201
conserved hypothetical protein		Hypothetical proteins	NT01ST1594	AAL20205	STM1280	NT03ST1882	396	0.01135	0.05775	0.013	5	0.0718035	1	0.01735	21.6655		1	1	0	1		9.50423e-06	0.0144749	0.01685	999		ND	ND	ND	ND	ND	1	1	0.15699	1.04793		1	(((ATCC9150,ch),CT18),LT2,Ty2);	1	1	0.418	0.942153	1	1	0.0332	0.251684	41.177	40.893	40.344
multidrug resistance protein norm		Cellular processes	NT01ST1758	AAL20347	STM1425	NT03ST1745	1371	0.00423	0.03736	0.006	2	0.00457302	0.924647	0.00255	999		1	1	0	1		5.22019e-06	0.0144749	0.00232	999		ND	ND	ND	ND	ND	0.995213	1	0	18.521		1	(((ATCC9150,ch),CT18),LT2,Ty2);	1	1	0.817	1	1	1	0.0978	0.414038	47.39	46.942	47.467
outer membrane protein c precursor	ompC	Cell Envelope	NT01ST2829	AAL21169	STM2267	NT03ST2542	1134	0.00781	0.06828	0.009	3	0.0353659	1	0.00567	52.9941		0.000161928	0.0986465	0.00654	999	274 (0.970)	1	1	0	1		ND	ND	ND	ND	ND	1	1	0	1		1	(((ATCC9150,ch),CT18),LT2,Ty2);	0.326	1	0.451	0.969004	0.323	1	0.0786	0.375574	33.909	35.144	33.788
CorE	b2611	Viral functions	NT01ST3328	AAL21567	STM2678	NT03ST2946	750	0.00582	0.02459	0.005	4	0.0152576	1	0.00926	29.7078		0.000278049	0.141156	0.0088	115.36		1	1	0	1		ND	ND	ND	ND	ND	0.997015	1	0.92427	1.08329		1	(((ATCC9150,ch),CT18),LT2,Ty2);	1	1	0.348	0.870458	1	1	0.114	0.432389	48.505	51.358	48.505
similar to		Cell Envelope	NT01ST3484	AAL21686	STM2801	NT03ST3011	300	0.00947	0.09019	1.2	0	0.00881395	1	0.01023	41.105	100 (0.955)	0.998872	1	0	1		0.998872	1	0	1		ND	ND	ND	ND	ND	1.31881e-05	0.0200855	0.01041	999		9	(((ATCC9150,LT2),ch),CT18,Ty2);	ND	ND	ND	ND	ND	ND	0.5617	0.836776	55.467	51.544	51.419
ubiH protein	ubiH	Biosynthesis of cofactors, prosthetic groups, and carriers	NT01ST3824	AAL21932	STM3057	NT03ST3313	1176	0.00485	0.0798	0.012	16	0.023706	1	0.00258	182.735	171 (0.983)	1	1	0	1		0.000193531	0.111486	0.00293	999		ND	ND	ND	ND	ND	0.894805	1	0.00184	13.2216		6	((ATCC9150,(ch,LT2)),CT18,Ty2);	0.478	1	0.115	0.56131	0.551	1	0.2734	0.650407	47.143	49.431	48.377
conserved hypothetical protein TIGR01212		Hypothetical proteins	NT01ST4169	AAL22198	STM3329	NT03ST3620	927	0.0059	0.04311	0.007	3	0.0195689	1	0.0037	71.483		0.000338036	0.147094	0.00369	999		1	1	0	1		ND	ND	ND	ND	ND	0.442278	1	0.94824	574.082		1	(((ATCC9150,ch),CT18),LT2,Ty2);	1	1	0.858	1	1	1	0.5067	0.803952	43.944	43.897	44.527
conserved hypothetical protein		Hypothetical proteins	NT01ST4329	AAL22325	STM3463	NT03ST4512	201	0.0136	0.03958	0.8	0	0.00551462	0.933196	0.01537	999		1	1	0.0033	1.09937		0.000132049	0.100555	0.01538	999		ND	ND	ND	ND	ND	1	1	0	1		1	(((ATCC9150,ch),CT18),LT2,Ty2);	ND	ND	ND	ND	ND	ND	0.5016	0.800809	43.767	44.618	44.618
acetyltransferase, GNAT family family		Unknown function	NT01ST4455	AAL22425	STM3565	NT03ST4412	381	0.0201	0.13097	0.02	2	0.0754616	1	0.01315	22.0877	121 (0.964)	1	1	0.76599	1		1	1	0	1		ND	ND	ND	ND	ND	5.14061e-05	0.0391457	0.01757	999		1	(((ATCC9150,ch),CT18),LT2,Ty2);	1	1	0.054	0.39651	1	1	0.0362	0.261898	46.598	48.219	49.176
PTS system, mannitol-specific IIC component subfamily, putative		Transport and binding proteins	NT01ST4604	AAL22544	STM3685	NT03ST4272	1914	0.00217	0.15457	0.019	41	2.28845e-06	0.00348531	0.00158	999		1	1	0.00749	1		1	1	0	1		ND	ND	ND	ND	ND	1	1	0	1		1	(((ATCC9150,ch),CT18),LT2,Ty2);	0.221	1	0.315	0.830958	0.053	1	0.026	0.214831	36.194	36.796	36.352
catalase/peroxidase HPI	katG	Cellular processes	NT01ST5107	AAL22946	STM4106	NT03ST3894	2178	0.00498	0.06574	0.009	16	1.23959e-06	0.00348531	0.00138	999		1	1	0	1		0.872297	1	0.04583	1.79448		ND	ND	ND	ND	ND	1	1	0	1		2	(((ATCC9150,ch),LT2),CT18,Ty2);	0.074	0.658831	0.394	0.923873	0.053	1	0.2059	0.555191	40.58	40.883	41.284
99 pct identical to TraF of plasmid R64		Viral functions	NT01ST5263	AAL23066	STM4242	NT03ST4633	1284	0.01321	0.02242	0.007	8	0.0742894	1	0.00233	508.425		1	1	0	1		1	1	0.24902	1.05007		ND	ND	ND	ND	ND	3.24241e-05	0.0329213	0.00302	999		6	((ATCC9150,(ch,LT2)),CT18,Ty2);	1	1	0.267	0.777	1	1		1	47.047	47.566	48.114
conserved hypothetical protein		Hypothetical proteins	NT01ST1047	AAL19797	STM0861	NT03ST0922	471	0.01017	0.02774	0.6	0	0.00108376	0.471592	0.01436	600.325		1	1	0.15469	1.04992		0.000219605	0.111486	0.01434	600.573		ND	ND	ND	ND	ND	1	1	0.1392	1.05002		6	((ATCC9150,(ch,LT2)),CT18,Ty2);	ND	ND	ND	ND	ND	ND	1	1	48.47	46.368	47.732
hypothetical protein		Hypothetical proteins	NT01ST2302	AAL20769	STM1854	NT03ST2029	162	0.08857	0.19221	4	1	0.00622013	0.952648	0.13842	114.474	45 (0.983)	1	1	6e-05	1		1	1	1e-05	1		ND	ND	ND	ND	ND	0.000323925	0.197335	0.14889	999	32 (0.992); 40 (0.992); 44 (0.958); 45 (0.977)	9	(((ATCC9150,LT2),ch),CT18,Ty2);	ND	ND	ND	ND	ND	ND	0.09	0.396824	55.514	52.746	52.746
adN= number of non-synonymous changes per non-synonymous sites
bdS= number of synonymous changes per synonymous sites
cTO = overall test; Ch#= Choleraesuis branch specific test; Pty#= Paratyphi A branch specific test ; Ty# = Typhi branch specific test; Tym#= Typhimurium branch specific test
dProportion of sites under positive selection
ew =omega (i.e., dN/dS)
f only sites with a probability >95% as being under positive seletion are shown; the first number indicates the aa sites identified by Bayes Empirical Bayes (BEB), the number in bracket indicates the posterior probability; ";" separates the aa sites; aa sites are based on site location in the alignment used for positive selection analyses (provided as Additional File 5); BEB method is used to cal…
gEach distinct gene tree (n=18) was designated with a unique gene tree number
hGene trees used for positive seletion analyses are shown in Newick format; ATCC9150 = S. Paratyphi A, ch= S. Choleraesuis, CT18= S. Typhi CT18, Ty2= Typhi Ty2, LT2= Typhimurium LT2
iNc= effective number of codons used in a gene sequence was calculated using the program chips from EMBOSS package; Nc can take values from 20 (in case of extreme bias where one codon is exclusively used for each amino acid) to 61 (which indicates that the use of alternative synonymous codons is equally likely (Wright. 1990. Gene 87:23-29)
[truncated: 3 more columns]
