# Supplementary material for: Genome wide evolutionary analyses reveal serotype specific patterns of positive selection in selected Salmonella serotypes
Source: BMC Evol Biol. 2009 Nov 14;9:264. doi: 10.1186/1471-2148-9-264 (PMC2784778; doi:10.1186/1471-2148-9-264)
Supplement: Additional file 6 — Alignments for genes under positive selection. [file 1471-2148-9-264-S6.ZIP]

Archive with 82 entries (81 files):
- Additional file 5/STM0066.fas
- Additional file 5/STM0148.fas
- Additional file 5/STM0157.fas
- Additional file 5/STM0183.fas
- Additional file 5/STM0224.fas
- Additional file 5/STM0248.fas
- Additional file 5/STM0289.fas
- Additional file 5/STM0301.fas
- Additional file 5/STM0371.fas
- Additional file 5/STM0395.fas
- Additional file 5/STM0401.fas
- Additional file 5/STM0534.fas
- Additional file 5/STM0603.fas
- Additional file 5/STM0698.fas
- Additional file 5/STM0736.fas
- Additional file 5/STM0743.fas
- Additional file 5/STM0747.fas
- Additional file 5/STM0861.fas
- Additional file 5/STM0960.fas
- Additional file 5/STM1088.fas
- Additional file 5/STM1280.fas
- Additional file 5/STM1400.fas
- Additional file 5/STM1404.fas
- Additional file 5/STM1425.fas
- Additional file 5/STM1441.fas
- Additional file 5/STM1450.fas
- Additional file 5/STM1473.fas
- Additional file 5/STM1496.fas
- Additional file 5/STM1515.fas
- Additional file 5/STM1532.fas
- Additional file 5/STM1583.fas
- Additional file 5/STM1640.fas
- Additional file 5/STM1642.fas
- Additional file 5/STM1668.fas
- Additional file 5/STM1679.fas
- Additional file 5/STM1768.fas
- Additional file 5/STM1854.fas
- Additional file 5/STM1995.fas
- Additional file 5/STM2107.fas
- Additional file 5/STM2267.fas
- Additional file 5/STM2287.fas
- Additional file 5/STM2342.fas
- Additional file 5/STM2440.fas
- Additional file 5/STM2441.fas
- Additional file 5/STM2444.fas
- Additional file 5/STM2678.fas
- Additional file 5/STM2801.fas
- Additional file 5/STM2806.fas
- Additional file 5/STM2848.fas
- Additional file 5/STM2960.fas
- Additional file 5/STM3053.fas
- Additional file 5/STM3057.fas
- Additional file 5/STM3258.fas
- Additional file 5/STM3262.fas
- Additional file 5/STM3329.fas
- Additional file 5/STM3463.fas
- Additional file 5/STM3476.fas
- Additional file 5/STM3515.fas
- Additional file 5/STM3565.fas
- Additional file 5/STM3592.fas
- Additional file 5/STM3626.fas
- Additional file 5/STM3655.fas
- Additional file 5/STM3680.fas
- Additional file 5/STM3685.fas
- Additional file 5/STM3837.fas
- Additional file 5/STM3851.fas
- Additional file 5/STM3860.fas
- Additional file 5/STM3861.fas
- Additional file 5/STM3955.fas
- Additional file 5/STM4015.fas
- Additional file 5/STM4023.fas
- Additional file 5/STM4039.fas
- Additional file 5/STM4106.fas
- Additional file 5/STM4159.fas
- Additional file 5/STM4187.fas
- Additional file 5/STM4242.fas
- Additional file 5/STM4258.fas
- Additional file 5/STM4453.fas
- Additional file 5/STM4464.fas
- Additional file 5/STM4522.fas
- Additional file 5/STM4576.fas
- Additional file 5/
