# Supplementary material for: Genome wide evolutionary analyses reveal serotype specific patterns of positive selection in selected Salmonella serotypes
Source: BMC Evol Biol. 2009 Nov 14;9:264. doi: 10.1186/1471-2148-9-264 (PMC2784778; doi:10.1186/1471-2148-9-264)
Supplement: Additional file 6 — Alignments for genes under positive selection. [file 1471-2148-9-264-S6.ZIP › Additional file 5/STM0066.fas]

>ATCC9150  
TTGATTAAGTCAGCGCTATTGGTTCTGGAAGACGGAACCCAGTTTCACGGTCGGGCCATA
GGGGCAACAGGTTCGGCGGTTGGGGAAGTCGTTTTCAATACTTCAATGACCGGTTATCAA
GAAATCCTCACTGATCCTTCCTATTCCCGCCAAATCGTCACTCTTACTTATCCCCATATT
GGTAATGTCGGCACCAATGAAGCCGATGAAGAATCTTCTCAGGTTCATGCGCAAGGTTTA
GTGATTCGCGATCTGCCGTTGATTGCCAGCAACTTCCGTAACACAGAAGACCTCTCTTCT
TACCTCAAACGGCATAACATTGTGGCGATTGCTGATATCGATACCCGCAAGCTGACCCGA
CTGCTGCGTGAGAAAGGCGCACAGAACGGCTGCATCATTGCAGGCGATAGCCCGGATGCG
AAGCTGGCGCTGGAAAAAGCGAAAGCATTTCCTGGACTGAACGGTATGGATCTGGCGAAA
GAAGTGACCACGACGGAAACTTACCGCTGGACGCAGGGTAGCTGGACGCTGAAAGACGGT
TTACCGGAAGCGAAATCTGAGGATGACCTGCCGTTCCATGTGGTGGCCTACGATTTTGGC
GCCAAGCGCAACATTCTACGTATGCTGGTGGATCGCGGCTGCCGCCTGACGGTGGTGCCA
GCGCAGACCTCTGCTGAAGAGGTGCTGAAAATGAATCCGGACGGCATCTTCCTGTCAAAC
GGCCCTGGCGACCCGGCTCCGTGCGACTACGCCATCGAGGCGATTGAGAAATTCCTCCAG
ACCGACATTCCTGTGTTCGGCATCTGCCTCGGCCATCAGCTGCTGGCGCTGGCGAGCGGT
GCGAAGACCGTTAAGATGAAGTTCGGCCATCACGGCGGCAACCATCCGGTAAAAGATATG
GACAGAAACGTGGTGATGATCACCGCGCAGAACCACGGCTTTGCGGTGGATGAAGACTCG
CTGCCAGCCAACCTGCGCGTGACCCACAAGTCGCTGTTCGACGGCACCCTGCAAGGGATT
CACCGTACCGATAAACCGGCGTTCAGCTTCCAGGGTCACCCGGAGGCGAGCCCAGGCCCG
CACGATGCGGCGCCGCTGTTCGACCACTTTATCGAGCTTATTGAGCAATACCGTCAGTCC

>ch        
TTGATTAAGTCAGCGCTATTGGTTCTGGAAGACGGAACCCAGTTTCACGGTCGGGCCATT
GGGGCAACGGGTTCGGCGGTTGGGGAAGTCGTTTTCAATACTTCAATGACCGGTTATCAA
GAAATCCTCACTGATCCTTCCTATTCCCGCCAAATCGTCACTCTTACTTATCCCCATATT
GGTAATGTCGGCACCAATGAAGCCGATGAAGAATCTTCTCAGGTTCATGCGCAAGGTCTG
GTAATTCGCGACCTGCCGCTGATTGCCAGCAACTTCCGTAACACCGAAGACCTCTCTTCT
TACCTGAAACGCCATAACATCGTGGCGATTGCCGATATCGATACCCGCAAGCTGACCCGA
CTGCTGCGTGAGAAAGGCGCACAGAACGGCTGCATCATTGCAGGCGATAGCCCGGATGCG
AAGCTGGCGCTGGAAAAAGCGAAAGCATTTCCTGGACTTAACGGTATGGATCTGGCGAAA
GAAGTGACCACGACGGAAACTTACCGCTGGACGCAGGGTAGCTGGACGCTGAAAGACGGT
TTACCGGAAGCGAAATCTGAGGATGACCTGCCGTTCCATGTGGTGGCCTATGATTTCGGC
GCCAAACGCAACATCCTGCGCATGCTGGTGGATCGCGGCTGCCGCCTGACGGTGGTGCCA
GCGCAAACCTCTGCTGAAGAGGTGCTGAAAATGAATCCGGACGGCATCTTCCTGTCGAAC
GGCCCTGGCGACCCGGCCCCGTGCGACTACGCCATCGAGGCGATTAAGAAACTCCTCCAG
ACCGACATTCCTGTGTTCGGCATCTGCCTCGGCCATCAGCTGCTGGCGCTGGCGAGCGGT
GCGAAGACCGTTAAGATGAAGTTCGGCCATCACGGCGGCAACCATCCGGTAAAAGATATG
GACCGAAACGTGGTGATGATCACCGCGCAGAACCACGGCTTTGCGGTGGATGAAGACTCG
CTGCCCGCCAACCTGCGCGTGACCCACAAGTCGCTGTTCGACGGCACCCTGCAGGGCATT
CACCGTACCGACAAACCGGCGTTCAGCTTCCAGGGACACCCAGAAGCGAGCCCCGGCCCG
CACGATGCGGCGCCGCTGTTCGACCACTTTATCGAGCTTATTGAGCAATACCGTCAGTCC

>CT18      
TTGATTAAGTCAGCGCTATTGGTTCTGGAAGACGGAACCCAGTTTCACGGTCGGGCCATA
GGGGCAACAGGTTCGGCGGTTGGGGAAGTCGTTTTCAATACTTCAATGACCGGTTATCAA
GAAATCCTCACTGATCCTTCCTATTCCCGCCAAATCGTCACTCTTACTTATCCCCATATT
GGTAATGTCGGCACCAATGAAGCCGATGAAGAATCTTCTCAGGTTCATGCGCAAGGTTTA
GTGATTCGCGATCTGCCGTTGATTGCCAGCAACTTCCGTAACACCGAAGACCTCTCTTCT
TACCTGAAACGCCATAACATCGTGGCGATTGCCGATATCGATACCCGCAAGCTGACCCGA
CTGCTGCGTGAGAAAGGCGCACAGAACGGCTGCATCATTGCAGGCGATAGCCCGGATGCG
AAGCTGGCGCTGGAAAAAGCGAAAGCATTTCCTGGACTGAACGGTATGGATCTGGCGAAA
GAAGTGACCACGGCGGAAACTTACCGCTGGACGCAGGGTAGCTGGACGCTGAAAGACGGT
TTACCGGAAGCGAAATCTGAGGATGACCTGCCGTTCCACGTGGTGGCCTACGATTTTGGC
GCCAAGCGCAACATTCTACGTATGCTGGTGGATCGCGGCTGCCGCCTGACGGTGGTGCCA
GCGCAAACCTCTGCTGAAGAGGTGCTGAAAATGAATCCGGACGGCATCTTCCTGTCGAAC
GGCCCTAGCGACCCGGCGCCGTGCGACTACGCCATCGAGGCGATTAAGAAATTCCTCCAG
ACCGACATTCCTGTGTTCGGCATCTGCCTCGGCCATCAACTGCTGGCGCTGGCGAGCGGT
GCGAAGACCGTTAAGATGAAGTTCGGCCATCACGGCGGCAACCATCCGGTAAAAGATATG
GACAGAAACGTGGTGATGATCACCGCGCAGAACCACGGATTTGCGGTGGATGAAGACTCG
CTGCCCGCCAACCTGCGCGTGACCCACAAGTCGCTGTTCGACGGCACCCTGCAGGGCATT
CACCGTACCGACAAACCGGCGTTCAGCTTCCAGGGACACCCGGAGGCGAGCCCGGGCCCG
CACGATGCGGCGCCGCTGTTCGACCACTTTATCGAATTGATTAAGCACTACCGTTCTTCA

>Ty2       
TTGATTAAGTCAGCGCTATTGGTTCTGGAAGACGGAACCCAGTTTCACGGTCGGGCCATA
GGGGCAACAGGTTCGGCGGTTGGGGAAGTCGTTTTCAATACTTCAATGACCGGTTATCAA
GAAATCCTCACTGATCCTTCCTATTCCCGCCAAATCGTCACTCTTACTTATCCCCATATT
GGTAATGTCGGCACCAATGAAGCCGATGAAGAATCTTCTCAGGTTCATGCGCAAGGTTTA
GTGATTCGCGATCTGCCGTTGATTGCCAGCAACTTCCGTAACACCGAAGACCTCTCTTCT
TACCTGAAACGCCATAACATCGTGGCGATTGCCGATATCGATACCCGCAAGCTGACCCGA
CTGCTGCGTGAGAAAGGCGCACAGAACGGCTGCATCATTGCAGGCGATAGCCCGGATGCG
AAGCTGGCGCTGGAAAAAGCGAAAGCATTTCCTGGACTGAACGGTATGGATCTGGCGAAA
GAAGTGACCACGGCGGAAACTTACCGCTGGACGCAGGGTAGCTGGACGCTGAAAGACGGT
TTACCGGAAGCGAAATCTGAGGATGACCTGCCGTTCCACGTGGTGGCCTACGATTTTGGC
GCCAAGCGCAACATTCTACGTATGCTGGTGGATCGCGGCTGCCGCCTGACGGTGGTGCCA
GCGCAAACCTCTGCTGAAGAGGTGCTGAAAATGAATCCGGACGGCATCTTCCTGTCGAAC
GGCCCTGGCGACCCGGCGCCGTGCGACTACGCCATCGAGGCGATTAAGAAATTCCTCCAG
ACCGACATTCCTGTGTTCGGCATCTGCCTCGGCCATCAACTGCTGGCGCTGGCGAGCGGT
GCGAAGACCGTTAAGATGAAGTTCGGCCATCACGGCGGCAACCATCCGGTAAAAGATATG
GACAGAAACGTGGTGATGATCACCGCGCAGAACCACGGATTTGCGGTGGATGAAGACTCG
CTGCCCGCCAACCTGCGCGTGACCCACAAGTCGCTGTTCGACGGCACCCTGCAGGGCATT
CACCGTACCGACAAACCGGCGTTCAGCTTCCAGGGACACCCGGAGGCGAGCCCGGGCCCG
CACGATGCGGCGCCGCTGTTCGACCACTTTATCGAATTGATTAAGCACTACCGTTCTTCA

>LT2       
TTGATTAAGTCAGCGCTATTGGTTCTGGAAGACGGAACCCAGTTTCACGGTCGGGCCATT
GGGGCAACGGGTTCGGCGGTTGGGGAAGTCGTTTTCAATACTTCAATGACCGGTTATCAA
GAAATCCTCACTGATCCTTCCTATTCCCGCCAAATCGTCACTCTTACTTATCCCCATATT
GGTAATGTCGGCACCAATAAAGCCGATGAAGAATCCTCTCAGGTTCATGCGCAAGGTTTA
GTGATTCGCGATCTGCCGTTGATTGCCAGCAACTTCCGTAACACCGAAGACCTCTCTTCT
TACCTCAAACGGCATAACATTGTGGCGATTGCTGATATCGATACCCGCAAGCTGACCCGA
CTGCTGCGTGAGAAAGGCGCACAGAACGGCTGCATCATTGCAGGCGATAGCCCGGATGCG
AAGCTGGCGCTGGAAAAAGCGAAAGCATTTCCTGGACTTAACGGTATGGATCTGGCGAAA
GAAGTGACCACGGCGGAAACTTACCGCTGGACGCAGGGTAGCTGGACGCTGAAAGACGGT
TTACCGGAAGCGAAATCTGAGGATGACCTGCCGTTCCATGTGGTGGCCTATGATTTCGGC
GCGAAGCGCAACATCCTGCGTATGCTGGTGGATCGCGGCTGCCGCCTGACGGTGGTGCCA
GCGCAAACCTCTGCTGAAGAGGTGCTGAAAATGAATCCGGACGGCATCTTCCTGTCAAAC
GGCCCTGGCGACCCGGCTCCGTGCGACTACGCGATTACTGCTATCCAGAAATTCCTCGAA
ACCGACATTCCGCTATTTGGCATCTGCCTCGGTCATCAGCTACTGGCGCTGGCGAGCGGT
GCGAAGACCGTTAAGATGAAGTTCGGCCATCACGGCGGCAACCATCCGGTAAAAGATATG
GACAGAAACGTGGTAATGATCACCGCGCAGAACCACGGCTTTGCGGTGGATGAAGACTCG
CTGCCCGCCAACCTGCGCGTGACCCACAAGTCGCTGTTCGACGGCACCCTGCAAGGGATT
CACCGTACCGACAAACCGGCGTTCAGCTTCCAGGGCCACCCGGAGGCGAGCCCCGGCCCG
CACGATGCGGCGCCGCTGTTCGACCACTTTATCGAGCTTATTGAGCAATACCGTCAGTCC
