# Supplementary material for: Genome wide evolutionary analyses reveal serotype specific patterns of positive selection in selected Salmonella serotypes
Source: BMC Evol Biol. 2009 Nov 14;9:264. doi: 10.1186/1471-2148-9-264 (PMC2784778; doi:10.1186/1471-2148-9-264)
Supplement: Additional file 6 — Alignments for genes under positive selection. [file 1471-2148-9-264-S6.ZIP › Additional file 5/STM0148.fas]

>CT18      
ATGGCAAACTGGCCAAACCCGTTTATTGAACAACGTGCCGATCCGTTTATTTTACGCGAC
GGCAGCGATTACTACTTTATTGCCTCCGTACCGGAATATGACAGGCTGGAAATCCGCCGG
GCTGATTCGCTGGAAGGGTTGCGCGCCGCCGACCCCGTTGTCGTCTGGCGCAAACCGGAA
AGCGGCCCGATGAGCCAGCTCATCTGGGCACCGGAAATGCACCGCATCAACGGTAAGTGG
TACATCTATTTTGCCGCTACCCATACTCAAGCGCTTGATAAACTGGGAATGTTCCAGCAC
CGCATGTTTGCCCTGGAGTGCGCCGATGCCGACCCACTCACCGGCAAGTGGACGGAGAAG
GGTCAAATTAAAACGCCGTTTGATACCTTCTCCCTCGATGCCACCACTTTTTATCATCAG
GGAAAACAGTGGTATCTGTGGGCGCAAAAAGCGCCGGATATTGCCGGTAACTCAAATATT
TATCTGGCTGAACTGGAAAATCCGTGGACCCTTAAAGGCGAGCCGGTAAGACTCAGTAAG
CCAGAGTACGACTGGGAATGTCGGGGTTTTTGGGTTAACGAAGGTCCGGCCGTCGTGGTG
CATGGCGACAAGCTGTTTATCAGCTATTCGGCCAGCGCCACCGATGAAAACTACTGTATG
GGGTTACTGTGGATTAACGTAAACGACGATCCGCGCGATCCGGCCAACTGGCATAAATCA
CCGCGCCCGGTCTTTACCACCAGCTATGAAAATCGCCAGTATGGGCCGGGACACAACAGC
TTTACGCAAACGTCGGAAGGTGAAGATGTACTGGTGTACCACGCGAGAAATTACACCGAA
ATTGAAGGCGATCCGTTGTACGATCCCAACCGCCATACGCGTCTGAAACGGGTGCGCTGG
GACGAAAACGGGATGCCTGATTTTGGCGTGCCGCCAGCCGATACGATC
>Ty2       
ATGGCAAACTGGCCAAACCCGTTTATTGAACAACGTGCCGATCCGTTTATTTTACGCGAC
GGCAGCGATTACTACTTTATTGCCTCCGTACCGGAATATGACAGGCTGGAAATCCGCCGG
GCTGATTCGCTGGAAGGGTTGCGCGCCGCCGACCCCGTTGTCGTCTGGCGCAAACCGGAA
AGCGGCCCGATGAGCCAGCTCATCTGGGCACCGGAAATGCACCGCATCAACGGTAAGTGG
TACATCTATTTTGCCGCTACCCATACTCAAGCGCTTGATAAACTGGGAATGTTCCAGCAC
CGCATGTTTGCCCTGGAGTGCGCCGATGCCGACCCACTCACCGGCAAGTGGACGGAGAAG
GGTCAAATTAAAACGCCGTTTGATACCTTCTCCCTCGATGCCACCACTTTTTATCATCAG
GGAAAACAGTGGTATCTGTGGGCGCAAAAAGCGCCGGATATTGCCGGTAACTCAAATATT
TATCTGGCTGAACTGGAAAATCCGTGGACCCTTAAAGGCGAGCCGGTAAGACTCAGTAAG
CCAGAGTACGACTGGGAATGTCGGGGTTTTTGGGTTAACGAAGGTCCGGCCGTCGTGGTG
CATGGCGACAAGCTGTTTATCAGCTATTCGGCCAGCGCCACCGATGAAAACTACTGTATG
GGGTTACTGTGGATTAACGTAAACGACGATCCGCGCGATCCGGCCAACTGGCATAAATCA
CCGCGCCCGGTCTTTACCACCAGCTATGAAAATCGCCAGTATGGGCCGGGACACAACAGC
TTTACGCAAACGTCGGAAGGTGAAGATGTACTGGTGTACCACGCGAGAAATTACACCGAA
ATTGAAGGCGATCCGTTGTACGATCCCAACCGCCATACGCGTCTGAAACGGGTGCGCTGG
GACGAAAACGGGATGCCTGATTTTGGCGTGCCGCCAGCCGATACGATC
>LT2       
ATGGCAAACTGGCCAAACCCGTTTATTGAACAACGTGCCGATCCGTTTATTTTACGCGAC
GGCAGCGATTACTACTTTATTGCCTCCGTACCGGAATATGACAGGCTGGAAATCCGCCGG
GCTAATTCGCTGGAAGGGTTGCGCGCCGCCGACCCCGTTGTCGTCTGGCGTAAACCGGAA
AGCGGCCCGATGAGCCAGCTCATCTGGGCACCGGAAATGCACCGCATCAACGGCAAGTGG
TACATCTATTTTGCCGCTACCCATACTCAAGCGCTTGATAAGCTGGGAATGTTCCAGCAT
CGCATGTTTGCCCTGGAGTGCGCCGATGCCGACCCACTCACCGGCAAGTGGACGGAGAAA
GGTCAAATTAAAACACCGTTTGATACCTTCGCCCTCGATGCCACCACTTTTTATCATCAG
GGAAAGCAGTGGTATCTGTGGGCGCAAAAAGCGCCGGATATTGCCGGTAACTCAAATATT
TATCTGGCTGAACTGGAAAATCCGTGGACGATTAAAGGCGAGCCGGTAAGACTCAGTAAG
CCAGAGTACGACTGGGAGTGTCGGGGTTTTTGGGTTAACGAAGGTCCGGCCGTCGTGGTG
CATGGCGACAAGCTGTTTATCAGCTATTCGGCCAGCGCCACCGATGAAAACTACTGTATG
GGATTACTGTGGATTAACGTAAACGACGATCCGCGCGATCCGGCCAACTGGCATAAATCA
CCGCGCCCGGTCTTTACCACCAGCTATGAGAATCGCCAGTATGGACCGGGACACAACAGC
TTTACGCAAACGCCGGAAGGTGAAAATGTACTGGTGTACCACGCGAGAAATTACACCGAA
ATTGAAGGCGATCCGTTGTACGATCCCAACCGCCATACGCGTCTGAAACGGGTGCGCTGG
GACGAAAACGGGATGCCTGATTTTGGCGTGCCGCCAGCCGATACGATC
>ch        
ATGGCAAACTGGCCAAACCCGTTTATTGAACAACGTGCCGATCCGTTTATTTTACGCGAC
GGCAGCGATTACTACTTTATTGCCTCCGTACCGGAATATGACAGGCTGGAAATCCGCCGG
GCTAATTCGCTGGAAGGGTTGCGCGCCGCCGACCCCGTTGTCGTCTGGCGTAAACCGGAA
AGCGGCCCTATGAGCCAGCTCATCTGGGCACCGGAAATGCACCGCATCAACGGCAAGTGG
TACATCTATTTTGCCGCTACCCATACTCAAGCGCTTGATAAGCTGGGAATGTTCCAGCAC
CGCATGTTTGCCCTGGAGTGCGCCGATGCCGACCCACTCACCGGCAAGTGGACGGAGAAA
GGTCAAATTAAAACACCGTTTGATACCTTCGCCCTCGATGCCACCACTTTTTATCATCAG
GGAAAGCAGTGGTATCTGTGGGCGCAAAAAGCGCCGGATATTGCCGGTAACTCAAATATT
TATCTGGCTGAACTGGAAAATCCGTGGACGATTAAAGGCGAGCCGGTAAGGCTCAGTAAG
CCAGAGTACGACTGGGAGTGTCGGGGTTTTTGGGTTAACGAAGGTCCGGCCGTCGTGGTG
CATGGCAACAAGCTGTTTATCAGCTATTCGGCCAGCGCCACCGATGAAAACTACTGTATG
GGGTTACTGTGGATTAACGTAAACGACGATCCGCGCGATCCGGCCAACTGGCATAAATCA
CCGCGCCCGGTCTTTACCACCAGCTATGAAAATCGCCAGTATGGGCCGGGACATAACAGC
TTTACGCAAACGCCGGAAGGTGAAGATATACTGGTGTACCACGCGAGAAATTACACCGAA
ATTGAAGGCGATCCGTTGTACGATCCCAACCGCCATACGCGTCTGAAACGGGTGCGCTGG
GACGAAAACGGGATGCCTGATTTTGGCGTGCCGCCAGCCGATACGATC
>ATCC9150  
ATGGCAAACTGGCCAAACCCGTTTATTGAACAACGTGCCGACCCATTTATTTTACGCGAC
GGCAGCGATTACTACTTTATTGCCTCCGTACCGGAATATGACAGACTGGAAATCCGCCGG
GCTAATTCGCTGGAAGGGTTGCGCGCCGCCGACCCCGTTGTCGTCTGGCGCAAACCGAAA
ACAGGCCCGATGAGCCAGCTTATCTGGGCACCGGAAATGCACCGCATCAACGGTAAGTGG
TACATCTATTTTGCCGCTACCCATACTCAAGCGCTTGATAAGCTGGGAATGTTCCAGCAC
CGCATGTTTGCCCTGGAGTGCGCCGATGCCGACCCACTCACCGGCAAGTGGACGGAGAAA
GGTCAAATTAAAACACCGTTTGATACCTTCGCCCTCGATGCCACCACTTTTTATCATCAG
GGAAAGCAGTGGTATCTGTGGGCGCAAAAAGCGCCGGATATTGCCGGTAACTCAAATATT
TATCTGGCTGAACTGGAAAATCCGTGGACGATTAAAGGCGAGCCGGTAAGGCTCAGTAAG
CCAGAGTACGACTGGGAGTGTCGGGGTTTTTGGGTTAACGAAGGTCCGGCCGTCGTGGTG
CATGGCGACAAGCTGTTTATCAGCTATTCGGCCAGCGCCACCGATGAAAACTACTGTATG
GGGTTACTGTGGATTAACGTAAACGACGATCCGCTCACCCCGCAGAACTGGCATAAATCA
CCGCGCCCGGTCTTTACCACCAGCTATGAGAATCGCCAGTATGGGCCGGGACACAACAGC
TTTACGCAAACGCCGGAAGGTGAAGATGTACTGGTGTACCACGCGAGAAATTACACCGAA
ATTGAAGGCGATCCGTTGTACGATCCCAACCGCCATACGCGTCTGAAACGGGTGCGCTGG
GACGAAAACGGGATGCCTGATTTTGGCGTGCCGCCAGCCGATACGATC
