# Supplementary material for: Genome wide evolutionary analyses reveal serotype specific patterns of positive selection in selected Salmonella serotypes
Source: BMC Evol Biol. 2009 Nov 14;9:264. doi: 10.1186/1471-2148-9-264 (PMC2784778; doi:10.1186/1471-2148-9-264)
Supplement: Additional file 6 — Alignments for genes under positive selection. [file 1471-2148-9-264-S6.ZIP › Additional file 5/STM0157.fas]

>ATCC9150  
ATGACGTTGCCCTTTAAACCCCATCTCATTGCCCTTGTGTGCAGTGCCGGGTTATTTGCC
GCTTCGGGCGTACTGTATGTTAAAAGCCGCGCTCCCGAAGCGCCCGCGCAGGCGGCGACT
CCCGCCCCTGAGCAAACGCAGACCGCTGTGCCCGCGCCTGTCGCGAAAACGACCTTTACC
ACTGCGCAAATTGATCAATGGGTCTCGCCTGTCGCGCTTTATCCCGATGCCCTGCTTTCT
CAGGTGCTCATGGCCTCCACCTACCCGGCGAACGTGGTTCAGGCCGTCCAGTGGTCGCGG
GATAACCCCACGCTGCAAGGCGATGCCGCTATTCAGGCGGTGGCCAGCCAACCGTGGGAC
CCCAGCGTCAAATCGCTGGTCGCCTTTCCCCAGTTGATGGCGCTTATGGGCGAGAATCCG
CAATGGGTGCAAAACCTGGGCGATGCGTTCTTAGCCCAGCCACAGGATGTGATGGATGCG
GTGCAAAGGTTGCGTCTGCTCGCTCAACAAACCGGTTCGCTAAAATCAACGCCGCAGCAA
ACCGTCACCAGCGTGCCGAAGTCCAGCGCTTCTACCGCCGTCACGACGACAACAACCACC
ACCACATCCGCCAGTACGCCAGCGACACCGTCGACCGTCATCAAAATTGAACCCGCGAAT
CCGCAGGTGGTGTACGTGCCGAACTATAACCCCGCGACGGTGTATGGCGCCTGGCCCAAT
ACCGCTTATCCGCCGGTGTATTTACCGCCCCCTCCGGGGCAGCAGTTTGCCGATAGTTTT
GTTAAAGGTTTTGGTTATAGTCTGGGCGTCGCCACCACCTATGCGTTGTTCAGCAGCATA
GACTGGGATGACGACGATCATCACCACCATGACGACGACCATCATGATGATGATTACCAT
CATGGTGGTAACGGTTATCAACATAATGGCGATAATATCAACATCAATGTCAATAATTTC
AACCGGATATCCGGGCAAAACCTGCCGGGCCAAACGATGGGCTGGCAGCATAATCCCGCC
TGGCGCAATGGCGTCCCCTATCCGAATAATACCGTTGCGCAACGGTTCCATCCCACCAAT
GTTAGCGGCGGGTTAAGCACAACGCAGCAAGCGCCAGTGTCTCGCGACAGTCAGCGCCAG
GCGGCCATGACGCAATTCCAACAGCGCAGCCATACGGCGAACGCTTCTTTGCCAGCGCCA
GGCACCCGCGATGCCCAGCGCAAAGCGGCATCGCAGCAGTTAAATCAAATTGCCCAGCGT
AATAATTACCGTGGCTATGACGGAACACAAAACAGCAGTCGTCGCGAGGCGGCGCAGCAG
ACACTGAATAAATCCACCACGCAGCAGCATCGTTCCGAGCTGAAGGCTAAAGCCCAGCAG
CACCCTGTTTCACAGCAGCAGAGAGACACCGCCCGCCAGCGTATTGAATCCTCTACGCCG
CAGCAGCGTCAGGCATTTCGCCAGAATATGCACGCCAATGTGTTTAGCGGGAACGACAGT
CGATCGCCGTCATGGCAATCGCAACAGCTACGCGGCCTGGAAAGCCGTCGCGGCAGTCAC
TTAAACACCGAGCAACGCGCCGCCGCGCGGGAACATTTTTCTGAACATCATGAATTTCAT
CGCCGT
>ch        
ATGACGTTGCCCTTTAAACCCCATCTCATTGCCCTTGTGTGCAGTGCCGGGTTATTTGCC
GCTTCGGGCGTACTGTATGTTAAAAGCCGCGCTCCCGAAGCGCCCGCGCAGGCGGCGACT
CCCGCCCCTGAGCAAACGCAGACCGCTGTGCCCGCGCCTGTCGCGAAAACGACCTTTACC
ACTGCGCAAATTGATCAATGGGTCGCGCCTGTCGCGCTTTATCCCGATGCCCTGCTTTCT
CAGGTGCTCATGGCCTCCACCTACCCGGCGAACGTGGTTCAGGCCGTCCAGTGGTCGCGA
GATAACCCCACACTGCAGGGCGATGCCGCTATTCAGGCGGTGGCCAGCCAACCGTGGGAC
CCCAGCGTCAAATCGCTGGTCGCCTTTCCTAAGTTGATGGCGCTTATGGGCGAGAATCCG
CAATGGGTGCAAAACCTGGGCGATGCGTTCTTAGCCCAGCCACAGGATGTGATGGATGCG
GTGCAAAGGCTGCGTCTGCTCGCTCAACAAACCGGTTCGCTAAAATCCACGCCACAGCAA
ACCGTCACCAGCGTGCCGAAGTCCAGCGCTTCTACCGCCGTCACGACGACAACCACCACA
------TCCGCCAGTACGCCAGCAACACCGTCGACCGTCATCAAAATTGAACCTGCGAAT
CCGCAGGTGGTGTACGTGCCGAACTATAACCCCGCGACGGTGTACGGCGCCTGGCCCAAT
ACCGCTTATCCGCCGGTGTATTTACCGCCTCCTCCGGGGCAGCAGTTTGCCGACAGTTTT
GTTAAAGGTTTTGGTTATAGTCTGGGCGTCGCCACCACCTATGCGTTGTTCAGCAGCATA
GACTGGGATGATGACGATCATCACCACCATGACGACGACCATCATGATGAT---TACCAT
CATGGTGGTAACGGTTATCAACATAATGGCGATAATATCAACATCAATGTCAATAATTTC
AACCGGATATCCGGGCAAAACCTGCCGGGCCAAACGATGGGCTGGCAGCATAATCCCGCC
TGGCGCAATGGCGTCCCCTATCCGAATAATACCGTTGCGCAACGGTTCCATCCCACCAAT
GTTAGCGGCGGGTTAAGCGCAACGCAGCAAGCGCCAGTGTCTCGCGACAGTCAGCGCCAG
GCGGCCATGACGCAATTTCAACAGCGCAGCCATACGGCCAACGCTTCTTTGCCAGCGCCA
GGCACCCGCGATGCCCAGCGTAAGGCGGCATCGCAGCAGTTAAATCAAATTGCCCAGCGT
AATAATTACCGTGGCTATGACGGAACACAAAACAGCAGTCGTCGCGAGGCGGCGCAGCAG
ACACTGAATAAATCCACCACGCAGCAGCATCGTTCCGAGCTGAAGGCTAAAGCCCAGCAG
CACCCTGTTTCACAACAGCAGAGAGACACCGCCCGCCAGCGTATTGAATCCTCTACGCCG
CAACAGCGTCAGGCATTTCGCCAGAATATGCACGCCAATGTGTTTAGCGGGAACGACAGT
CGATCGCCGTCATGGCAATCGCAACAGCTACGCGGCCTGGAAAGCCGTCGCGGCAGTCAC
TTAAACACCGAGCAACGCGCCGCCGCGCGGGAACATTTTTCTGAACATCATGAATTTCAT
CGCCGT
>LT2       
ATGACGTTGCCCTTTAAACCCCATCTCATTGCCCTTGTGTGCAGTGCCGGGTTATTTGCC
GCTTCGGGCGTACTGTATGTTAAAAGCCGCGCTCCCGAAGCGCCCGCGCAGGCGGCAGCT
CCCGCCTCTGAGCCAACGCAGACCGCTGTGCCCGCGCCTGTCGCGAAAACGACCTTTACC
ACTGCGCAAATTGATCAATGGGTCGCGCCTGTTGCGCTTTATCCCGATGCCCTGCTTTCG
CAGGTGCTCATGGCCTCCACCTACCCGGCGAACGTAGTTCAGGCCGTCCAGTGGTCGCGC
GATAACCCTACGCTGCAGGGCGATGCCGCTATTCAGGCGGTGGCCAGCCAACCGTGGGAC
CCCAGCGTCAAATCGCTGGTCGCCTTTCCCCAGTTGATGGCGCTTATGGGCGAGAATCCG
CAATGGGTGCAAAACCTGGGCGATGCGTTCTTAGCCCAGCCACAGGATGTGATGGATGCG
GTGCAAAGGCTGCGTCTGCTCGCTCAACAAACCGGTTCGCTAAAATCCACGCCACAGCAA
ACCGTCACCAGCGTGCCGAAGTCCAGCGCTTCTACCGCCGTCACGACGACAACCACCACA
------TCCGCCAGTACGCCAGCGACACCGTCGACCGTTATAAAAATTGAACCCGCGAAT
CCGCAGGTGGTGTACGTGCCGAACTATAACCCCGCGACGGTGTATGGCGCCTGGCCCAAT
ACCGCTTATCCGCCGGTGTATTTACCGCCCCCTCCGGGGCAGCAGTTTGCCGACAGTTTT
GTTAAAGGTTTTGGTTATAGTCTGGGCGTCGCCACCACCTATGCGTTGTTCAGCAGCATA
GACTGGGATGATGACGATCATCACCACCATGACGACGACCACCATGATGATGATTACCAT
CATGGTGGTAACGGTTATCAACATAATGGCGATAATATCAACATCAATGTCAATAATTTC
AACCGGATATCCGGGCAAAACCTGCCGGGCCAAACGATGGGCTGGCAGCATAATCCCGCC
TGGCGCAATGGCGTCCCCTATCCGAATAATACCGTTGCGCAACGGTTCCATCCCACCAAT
GTTAGCGGCGGGTTAAGCGCAACGCAGCAAGCGCCAGTGTCTCGCGACAGTCAGCGCCAG
GCGGCCATGACGCAATTTCAACAGCGCACGCATACGGCCAACGCTTCTTTGCCAGCGCCA
GGCACCCGCGATGCCCAGCGTAAGGCGGCATCGCAGCAGTTAAATCAAATTGCCCAGCGT
AATAATTACCGTGGCTATGACGGAACACAAAACAGCAGTCGTCGCGAGGCGGCGCAGCAG
ACACTGAATAAATCCACCACGCAGCAGCATCGTTCCGAGCTGAAGGCTAAAGCCCAGCAG
CACCCTGTTTCACAACAGCAGAGAGACACCGCCCGCCAGCGTATTGAATCCTCTACGCCG
CAGCAGCGTCAGGCATTTCGCCAGAATATGCACGCCAATGTGTTTAGCGGGAACGACAGT
CGATCGCCGTCATGGCAATCGCAACAGCTACGCGGCCTGGAAAGCCGTCGCGGCAGTCAC
TTAAACACCGAGCAACGCGCCGCCGCGCGGGAACATTTTTCTGAACATCATGAATTTCAT
CGCCGT
>CT18      
ATGACGTTGCCCTTTAAACCCCATCTCATTGCCCTTGTGTGCAGTGCCGGGTTATTTGCC
GCTTCGGGCGTACTGTATGTTAAAAGCCGCGCTCCCGAAGCGCCCGCGCAGGCGGCAGCT
CCCACCTCTGAGCCAACGCAGACCGCTGTGCCCGCGCCTGTCGCGAAAACGACCTTTACC
ACTGCGCAAATCGATCAATGGGTCGCGCCTGTCGCGCTTTATCCCGATGCCCTGCTTTCG
CAGGTGCTCATGGCCTCCACCTACCCGGCGAACGTGGTTCAGGCCGTCCAGTGGTCGCGG
GATAACCCCACGCTGCAGGGCGATGCCGCTATTCAAGCGGTGGCCAGCCAACCGTGGGAC
CCCAGCGTCAAATCGCTGGTCGCCTTTCCTCAGTTGATGGCGCTTATGGGCGAGAATCCG
CAATGGGTGCAAAACCTGGGCGATGCGTTCTTAGCCCAGCCACAGGATGTGATGGATGCG
GTGCAAAGGCTGCGTCTGCTCGCTCAACAAACCGGTTCGCTAAAATCCACGCCACAGCAA
ACCGTCACCAGCGTGCCGAAGTCCAGCGCTTCTACCGCCGTCACGACGACAACCACCACA
------TCCGCCAGTACGCCAGCAACACCGTCGACCGTCATCAAAATTGAACCTGCGAAT
CCGCAGGTGGTGTACGTGCCAAACTATAACCCCACGACGGTGTATGGCGCCTGGCCCAAT
ACCGCTTATCCGCCGGTGTATTTACCGCCCCCTCCGGGGCAGCAGTTTGCCGACAGTTTT
GTTAAAGGTTTTGGTTATAGTCTGGGCGTCGCCACCACCTATGCGTTGTTCAGCAGCATA
GACTGGGATGACGACGATCATCACCACCATGACGACGACCATCATGATGATGATTACCAT
CATGGTGGTAACGGTTATCAACATAATGGCGATAATATCAACATCAATGTCAATAATTTC
AACCGGATATCCGGGCAAAACCTGCCGGGCCAAACGATGGGCTGGCAGCATAATCCCGCC
TGGCGCAATGGCGTCCCCTATCCGAATAATACCGTTGCGCAACGGTTCCATCCCACCAAT
GTTAGCGGCGGGTTAAGCGCAACGCAGCAAGCGCCAGTGTCTCGCGACAGTCAGCGCCAG
GCAGCCATGGCGCAATTCCAACAGCGCAGCCATACATCACCCGCTAACGTGTCAGGCGAG
ACATCCCGCGACAGACAGCGCAAAGCGGCATCGCAGCAGTTAAATCAAATTGCCCAGCGT
AATAATTACCGTGGCTATGACGGAACACAAAACAGCAGTCGTCGCGAGGCGGCGCAGCAG
ACACTGAATAAATCCACCACGCAGCAGCATCGTTCCGAGCTGAAGGCTAAAGCCCAGCAG
CACCCTGTTTCACAACAGCAGAGAGACACCGCCCGCCAGCGTATTGAATCCTCTACGCCA
CAGCAGCGTCAGGCATTTCGCCAGAATATGCACGCCAATGTGTTTAGCGGGAACGACAGT
CGATCGCCGTCATGGCAATCGCAACAGCTACGCGGCCTAGAAAGCCGTCGCGGCAGTCAC
TTGAACACCGAGCAACGCGCCGCCGCGCGGGAACATTTTTCTGAACATCATGAATTTCAT
CGCCGT
>Ty2       
ATGACGTTGCCCTTTAAACCCCATCTCATTGCCCTTGTGTGCAGTGCCGGGTTATTTGCC
GCTTCGGGCGTACTGTATGTTAAAAGCCGCGCTCCCGAAGCGCCCGCGCAGGCGGCAGCT
CCCACCTCTGAGCCAACGCAGACCGCTGTGCCCGCGCCTGTCGCGAAAACGACCTTTACC
ACTGCGCAAATCGATCAATGGGTCGCGCCTGTCGCGCTTTATCCCGATGCCCTGCTTTCG
CAGGTGCTCATGGCCTCCACCTACCCGGCGAACGTGGTTCAGGCCGTCCAGTGGTCGCGG
GATAACCCCACGCTGCAGGGCGATGCCGCTATTCAAGCGGTGGCCAGCCAACCGTGGGAC
CCCAGCGTCAAATCGCTGGTCGCCTTTCCTCAGTTGATGGCGCTTATGGGCGAGAATCCG
CAATGGGTGCAAAACCTGGGCGATGCGTTCTTAGCCCAGCCACAGGATGTGATGGATGCG
GTGCAAAGGCTGCGTCTGCTCGCTCAACAAACCGGTTCGCTAAAATCCACGCCACAGCAA
ACCGTCACCAGCGTGCCGAAGTCCAGCGCTTCTACCGCCGTCACGACGACAACCACCACA
------TCCGCCAGTACGCCAGCAACACCGTCGACCGTCATCAAAATTGAACCTGCGAAT
CCGCAGGTGGTGTACGTGCCAAACTATAACCCCACGACGGTGTATGGCGCCTGGCCCAAT
ACCGCTTATCCGCCGGTGTATTTACCGCCCCCTCCGGGGCAGCAGTTTGCCGACAGTTTT
GTTAAAGGTTTTGGTTATAGTCTGGGCGTCGCCACCACCTATGCGTTGTTCAGCAGCATA
GACTGGGATGACGACGATCATCACCACCATGACGACGACCATCATGATGATGATTACCAT
CATGGTGGTAACGGTTATCAACATAATGGCGATAATATCAACATCAATGTCAATAATTTC
AACCGGATATCCGGGCAAAACCTGCCGGGCCAAACGATGGGCTGGCAGCATAATCCCGCC
TGGCGCAATGGCGTCCCCTATCCGAATAATACCGTTGCGCAACGGTTCCATCCCACCAAT
GTTAGCGGCGGGTTAAGCGCAACGCAGCAAGCGCCAGTGTCTCGCGACAGTCAGCGCCAG
GCAGCCATGGCGCAATTCCAACAGCGCAGCCATACATCACCCGCTAACGTGTCAGGCGAG
ACATCCCGCGACAGACAGCGCAAAGCGGCATCGCAGCAGTTAAATCAAATTGCCCAGCGT
AATAATTACCGTGGCTATGACGGAACACAAAACAGCAGTCGTCGCGAGGCGGCGCAGCAG
ACACTGAATAAATCCACCACGCAGCAGCATCGTTCCGAGCTGAAGGCTAAAGCCCAGCAG
CACCCTGTTTCACAACAGCAGAGAGACACCGCCCGCCAGCGTATTGAATCCTCTACGCCA
CAGCAGCGTCAGGCATTTCGCCAGAATATGCACGCCAATGTGTTTAGCGGGAACGACAGT
CGATCGCCGTCATGGCAATCGCAACAGCTACGCGGCCTAGAAAGCCGTCGCGGCAGTCAC
TTGAACACCGAGCAACGCGCCGCCGCGCGGGAACATTTTTCTGAACATCATGAATTTCAT
CGCCGT
