# Supplementary material for: Genome wide evolutionary analyses reveal serotype specific patterns of positive selection in selected Salmonella serotypes
Source: BMC Evol Biol. 2009 Nov 14;9:264. doi: 10.1186/1471-2148-9-264 (PMC2784778; doi:10.1186/1471-2148-9-264)
Supplement: Additional file 6 — Alignments for genes under positive selection. [file 1471-2148-9-264-S6.ZIP › Additional file 5/STM0183.fas]

>ch        
ATGACGATCGCGTATATCGCGCTTGGCAGTAATCTGGCCTCTCCGCTGGAGCAGGTCAAT
GCCGCCCTGAAGGCTATCGCCGACATTCCCGATAGCCGTATCGTCACGGTGTCTTCGTTT
TACCGCACGCCGCCGCTTGGCCCACAGGATCAGCCCGATTACCTGAACGCTGCGGTGGCG
CTGGATACCGCTCTCGCCCCCGAAGAATTGCTTAACCATACCCAGCGCATTGAGCTGCAA
CAGGGCCGGGTGCGCAAAGCCGAACGCTGGGGGCCGCGCACGCTGGATCTCGACATTATG
CTGTTTGGCGATGAAGTCATTAACACCGACCGTCTGACCGTGCCGCACTACGACATGAAA
AACCGCGGTTTTATGCTGTGGCCGTTATTCGAAATCGCTCCTGATCTGATCTTTCCGGAT
GGTATCAGCCTGCATCAGCATCTCACCCATCTTGGTGCTGCAAAACCCGCCCACTGG
>LT2       
ATGACGATCGCGTATATCGCGCTTGGCAGTAATCTGGCCTCTCCGCTGGAGCAGGTCAAT
GCCGCCCTGAAGGCTATCGCCGACATTCCCGATAGCCGTATCGTCGCGGTTTCTTCGTTT
TACCGCACGCCGCCGCTTGGCCCACAGGATCAGCCCGATTACCTGAACGCTGCGGTGGCG
CTGGATACCGCTCTCGCCCCCGAAGAATTGCTTAACCATACCCAGCGCATTGAGCTGCAA
CAGGGCCGGGTGCGCAAAGCCGAACGCTGGGGGCCGCGCACGCTGGATCTCGACATTATG
CTGTTTGGCGATGAAGTCATTAACACCGACCGTCTGACCGTGCCGCACTACGACATGAAA
AACCGCGGTTTTATGCTGTGGCCGTTATTCGAAATCGCTCCTGATCTGATCTTTCCGGAT
GGTATCAGCCTGCATCAGCATCTCACCCATCTTGGTGCTGCAAAACCCGCCCACTGG
>ATCC9150  
ATGACGATCGCGTATATCGCGCTTGGCAGTAATCTGGCCTCTCCGCTGGAGCAGGTCAAT
GCCGCCCTGAAGGCTATCGCCGACATTCCCGATAGCCGTATCGTCGCGGTTTCTTCGTTT
TACCGCACGCCGCCGCTTGGCCCACAGGATCAGCCCGATTACCTGAACGCTGCGGTGGCG
CTGGATACCGCTCTCGCCCCCGAAGAATTGCTTAACCATACCCAGCGCATTGAGCTGCAA
CAGGGCCGGGTGCGCAAGGCCGAACGCTGGGGGCCGCGCACGCTGGATCTCGACATTATG
CTGTTTGGCGATGAAGTCATTAACACCGACCGTCTGACCGTGCCGCACTACGACATGAAA
AACCGCGGTTTTATGCTGTGGCCGTTATTCGAAATCGCTCCGGAGCTGATCTTTCCGGAT
GGTACCAGCCTGCATCAGCATCTCACCCATCTTGGTGCTGCAAAACCCGCCCACTGG
>CT18      
ATGACGATCGCGTATATCGCGCTTGGCAGTAATCTGGCCTCTCCGCTGGAGCAGGTCAAT
GCCGCCCTGAAGGCTATCGCCGACATTCCCGATAGCCGTATCGTCGCGGTTTCTTCGTTT
TACCGCACGCCGCCGCTTGGCCCACAGGATCAGCCCGATTACCTGAACGCTGCGGTGGCG
CTGGATACCGCTCTCGCCCCCGAAGAATTGCTTAACCATACCCAGCGCATTGAGCTGCAA
CAGGGCCGGGTGCGCAAGGCCGAACGCTGGGGGCCGCGCACGCTGGATCTCGACATTATG
CTGTTTGGCGATGAAGTCATTAACACCGACCGTCTGACCGTGCCGCACTACGACATGAAA
AACCGCGGTTTTATGCTGTGGCCGTTATTCGAAATCGCTCCGGAGCTGGTGTTTCCCGAC
GATAAAGGTCTGCTGATCGAGCTGATGTCCCAAATGTCTCCCTGTCCCGATCGTTGG
>Ty2       
ATGACGATCGCGTATATCGCGCTTGGCAGTAATCTGGCCTCTCCGCTGGAGCAGGTCAAT
GCCGCCCTGAAGGCTATCGCCGACATTCCCGATAGCCGTATCGTCGCGGTTTCTTCGTTT
TACCGCACGCCGCCGCTTGGCCCACAGGATCAGCCCGATTACCTGAACGCTGCGGTGGCG
CTGGATACCGCTCTCGCCCCCGAAGAATTGCTTAACCATACCCAGCGCATTGAGCTGCAA
CAGGGCCGGGTGCGCAAGGCCGAACGCTGGGGGCCGCGCACGCTGGATCTCGACATTATG
CTGTTTGGCGATGAAGTCATTAACACCGACCGTCTGACCGTGCCGCACTACGACATGAAA
AACCGCGGTTTTATGCTGTGGCCGTTATTCGAAATCGCTCCGGAGCTGGTGTTTCCCGAC
GATAAAGGTCTGCTGATCGAGCTGATGTCCCAAATGTCTCCCTGTCCCGATCGTTGG
