# Supplementary material for: Genome wide evolutionary analyses reveal serotype specific patterns of positive selection in selected Salmonella serotypes
Source: BMC Evol Biol. 2009 Nov 14;9:264. doi: 10.1186/1471-2148-9-264 (PMC2784778; doi:10.1186/1471-2148-9-264)
Supplement: Additional file 6 — Alignments for genes under positive selection. [file 1471-2148-9-264-S6.ZIP › Additional file 5/STM0224.fas]

>CT18      
ATGGCGATGAAAAAGTTGCTCATAGCGTCGCTGCTGTTCAGCAGCGCCACCGTATACGGT
GCTGAAGGGTTCGTAGTGAAGGACATTCATTTCGAAGGCCTGCAGCGAGTCGCCGTTGGT
GCGGCTCTCCTCAGTATGCCGGTGCGCACAGGCGACACGGTTAATGATGAAGATATCAGT
AACACCATTCGCGCTCTGTTCGCCACCGGCAACTTTGAGGACGTCCGCGTCCTGCGCGAT
GGTAATACCCTTCTGGTTCAGGTAAAAGAACGTCCGACCATTGCCAGCATCACTTTCTCC
GGGAACAAGTCGGTGAAAGATGACATGCTCAAGCAAAACCTCGAAGCGTCTGGCGTACGT
GTTGGCGAGTCTCTGGATCGCACCACGCTGTCTGATATCGAAAAAGGTCTGGAAGACTTT
TACTATAGCGTAGGTAAATACAGCGCCAGCGTTAAGGCGGTCGTCACGCCGCTACCGCGC
AACCGTGTTGATCTTAAACTGGTGTTCCAGGAGGGCGTATCGGCGAAGATCCAACAGATC
AACATCGTCGGTAACCATGCCTTTAGCACCGAAGAACTCATTTCTCATTTCCAGTTGCGT
GACGAAGTGCCGTGGTGGAACGTCGTCGGCGATCGTAAATACCAGAAACAGAAGCTGGCG
GGCGACCTTGAAACCTTGCGCAGCTACTATCTGGATCGCGGCTACGCGCGTTTCAATATT
GACTCCACGCAAGTGAGTCTGACGCCGGATAAGAAAGGGATCTACATCACCGTCAATATC
ACCGAAGGCGATCAGTACAAGCTTTCCGGGGTTCAGGTGAGCGGTAACCTGGCCGGACAT
TCCGCTGAAATTGAGAAACTGACGAAAATTGAACCGGGCGAGCTCTATAACGGCACCAAA
GTGACCAAAATGGAAGATGACATCAAAAAGCTTCTGGGTCGCTATGGTTACGCCTATCCG
CGCGTGCAGTCACAGCCTGAAATTAACGATGCTGACAAAACCGTAAAACTGCGCGTGAAC
GTCGATGCGGGCAACCGTTTCTACGTGCGTAAGATCCGCTTTGAAGGCAACGATACCTCA
AAAGATTCCGTTCTGCGCCGTGAAATGCGCCAGATGGAAGGGGCGTGGCTGGGCAGCGAC
CTGGTTGACCAGGGGAAAGAGCGTCTGAACCGTCTCGGCTTCTTTGAAACCGTCGACACC
GACACGCAGCGCGTTCCGGGGAGCCCGGATCAGGTTGATGTGGTGTACAAGGTGAAAGAG
CGTAACACCGGTAGCTTCAACTTCGGTATCGGTTACGGTACAGAAAGCGGCGTGAGCTTC
CAGGCCGGCGTTCAGCAGGACAACTGGTTAGGTACCGGTTATTCCGTGGGGATTAACGGT
ACCAAAAATGACTACCAGACCTACAGCGAACTGTCCGTTACTAACCCATACTTTACCGTT
GACGGCGTGAGCCTCGGTGGTCGTATCTTCTATAACGACTTTGAAGCGGATGATGCCGAC
CTGTCCGACTATACCAACAAGAGTTACGGTACGGATGTGACGCTTGGCTTCCCCATCAAC
GAGTACAACACGTTGCGTGCTGGTTTGGGCTATGTCCATAACAAACTGTCCAACATGCAG
CCGCAGATCGCGATGGATCGTTATCTTGAATCGATGGGCGAC---CCTGATGCCAGCGAT
TTTGCCGCTGACGACTTCACCTTTAACTACGGCTGGACCTATAACAAGCTTGACCGTGGT
TATTTCCCGACGGACGGCTCGCGAGTCAACCTGACGGGTAAGGTGACGATTCCAGGTTCC
GACAACGAATACTACAAAGTGTCGCTGGATACCGCGACCTATGTGCCTATTGATAACGAC
CACAAGTGGGTGGTTCTGGGGCGTACTCGTTGGGGTTACGGCGATGGTTTAGGCGGCAAG
GAAATGCCGTTCTATGAGAACTTCTATGCCGGTGGTTCCAGTACCGTGCGTGGTTTCCAG
TCGAATACTATCGGCCCGAAAGCGGTCTATAAAAATGGCGCCCACACTAGT---TGGGAC
GATGATGATGATTACGAAGACTGTACTCAGGAATCAGGCTGTAAATCAGATGATGCGGTA
GGTGGTAATGCCATGGCTGTCGCCAGCCTGGAATTTATTACCCCGACGCCGTTCATCAGC
GAAAAGTATGCCAACTCGGTTCGTACCTCCTTCTTCTGGGATATGGGTACCGTTTGGGAT
ACGAACTGGGATCCGTCATCTGCGCCGTCAGATGTACCGGATTACAGCGATCCAGGCAAC
ATCCGTATGTCCGCGGGTATCGCATTACAATGGATGTCCCCATTGGGGCCGTTGGTCTTC
TCCTACGCCCAGCCGTTTAAAAAGTACGATGGAGACAAAGCCGAGCAGTTCCAGTTTAAC
ATTGGTAAAACCTGG
>Ty2       
ATGGCGATGAAAAAGTTGCTCATAGCGTCGCTGCTGTTCAGCAGCGCCACCGTATACGGT
GCTGAAGGGTTCGTAGTGAAGGACATTCATTTCGAAGGCCTGCAGCGAGTCGCCGTTGGT
GCGGCTCTCCTCAGTATGCCGGTGCGCACAGGCGACACGGTTAATGATGAAGATATCAGT
AACACCATTCGCGCTCTGTTCGCCACCGGCAACTTTGAGGACGTCCGCGTCCTGCGCGAT
GGTAATACCCTTCTGGTTCAGGTAAAAGAACGTCCGACCATTGCCAGCATCACTTTCTCC
GGGAACAAGTCGGTGAAAGATGACATGCTCAAGCAAAACCTCGAAGCGTCTGGCGTACGT
GTTGGCGAGTCTCTGGATCGCACCACGCTGTCTGATATCGAAAAAGGTCTGGAAGACTTT
TACTATAGCGTAGGTAAATACAGCGCCAGCGTTAAGGCGGTCGTCACGCCGCTACCGCGC
AACCGTGTTGATCTTAAACTGGTGTTCCAGGAGGGCGTATCGGCGAAGATCCAACAGATC
AACATCGTCGGTAACCATGCCTTTAGCACCGAAGAACTCATTTCTCATTTCCAGTTGCGT
GACGAAGTGCCGTGGTGGAACGTCGTCGGCGATCGTAAATACCAGAAACAGAAGCTGGCG
GGCGACCTTGAAACCTTGCGCAGCTACTATCTGGATCGCGGCTACGCGCGTTTCAATATT
GACTCCACGCAAGTGAGTCTGACGCCGGATAAGAAAGGGATCTACATCACCGTCAATATC
ACCGAAGGCGATCAGTACAAGCTTTCCGGGGTTCAGGTGAGCGGTAACCTGGCCGGACAT
TCCGCTGAAATTGAGAAACTGACGAAAATTGAACCGGGCGAGCTCTATAACGGCACCAAA
GTGACCAAAATGGAAGATGACATCAAAAAGCTTCTGGGTCGCTATGGTTACGCCTATCCG
CGCGTGCAGTCACAGCCTGAAATTAACGATGCTGACAAAACCGTAAAACTGCGCGTGAAC
GTCGATGCGGGCAACCGTTTCTACGTGCGTAAGATCCGCTTTGAAGGCAACGATACCTCA
AAAGATTCCGTTCTGCGCCGTGAAATGCGCCAGATGGAAGGGGCGTGGCTGGGCAGCGAC
CTGGTTGACCAGGGGAAAGAGCGTCTGAACCGTCTCGGCTTCTTTGAAACCGTCGACACC
GACACGCAGCGCGTTCCGGGGAGCCCGGATCAGGTTGATGTGGTGTACAAGGTGAAAGAG
CGTAACACCGGTAGCTTCAACTTCGGTATCGGTTACGGTACAGAAAGCGGCGTGAGCTTC
CAGGCCGGCGTTCAGCAGGACAACTGGTTAGGTACCGGTTATTCCGTGGGGATTAACGGT
ACCAAAAATGACTACCAGACCTACAGCGAACTGTCCGTTACTAACCCATACTTTACCGTT
GACGGCGTGAGCCTCGGTGGTCGTATCTTCTATAACGACTTTGAAGCGGATGATGCCGAC
CTGTCCGACTATACCAACAAGAGTTACGGTACGGATGTGACGCTTGGCTTCCCCATCAAC
GAGTACAACACGTTGCGTGCTGGTCTGGGCTATGTCCATAACAAACTGTCCAACATGCAG
CCGCAGATCGCGATGGATCGTTATCTTGAATCGATGGGCGAC---CCTGATGCCAGCGAT
TTTGCCGCTGACGACTTCACCTTTAACTACGGCTGGACCTATAACAAGCTTGACCGTGGT
TATTTCCCGACGGACGGCTCGCGAGTCAACCTGACGGGTAAGGTGACGATTCCAGGTTCC
GACAACGAATACTACAAAGTGTCGCTGGATACCGCGACCTATGTGCCTATTGATAACGAC
CACAAGTGGGTGGTTCTGGGGCGTACTCGTTGGGGTTACGGCGATGGTTTAGGCGGCAAG
GAAATGCCGTTCTATGAGAACTTCTATGCCGGTGGTTCCAGTACCGTGCGTGGTTTCCAG
TCGAATACTATCGGCCCGAAAGCGGTCTATAAAAATGGCGCCCACACTAGT---TGGGAC
GATGATGATGATTACGAAGACTGTACTCAGGAATCAGGCTGTAAATCAGATGATGCGGTA
GGTGGTAATGCCATGGCTGTCGCCAGCCTGGAATTTATTACCCCGACGCCGTTCATCAGC
GAAAAGTATGCCAACTCGGTTCGTACCTCCTTCTTCTGGGATATGGGTACCGTTTGGGAT
ACGAACTGGGATCCGTCATCTGCGCCGTCAGATGTACCGGATTACAGCGATCCAGGCAAC
ATCCGTATGTCCGCGGGTATCGCATTACAATGGATGTCCCCATTGGGGCCGTTGGTCTTC
TCCTACGCCCAGCCGTTTAAAAAGTACGATGGAGACAAAGCCGAGCAGTTCCAGTTTAAC
ATTGGTAAAACCTGG
>ATCC9150  
ATGGCGATGAAAAAGTTGCTCATAGCGTCGCTGCTGTTCAGCAGCGCCACCGTATACGGT
GCTGAAGGGTTCGTAGTGAAGGACATTCATTTCGAAGGCCTGCAGCGAGTCGCCGTTGGT
GCGGCTCTCCTCAGTATGCCGGTGCGCACAGGCGACACGGTTAATGATGAAGATATCAGT
AACACCATTCGCGCTCTGTTCGCCACCGGCAACTTTGAGGACGTCCGCGTCCTGCGCGAT
GGTAATACCCTTCTGGTTCAGGTAAAAGAACGTCCGACCATTGCCAGCATCACTTTCTCC
GGGAACAAGTCGGTGAAAGATGACATGCTCAAGCAAAACCTCGAAGCGTCTGGCGTACGT
GTTGGCGAGTCTCTGGATCGCACCACGTTGTCTGATATCGAAAAAGGTCTGGAAGACTTT
TACTATAGCGTAGGTAAATACAGCGCCAGCGTTAAGGCGGTCGTCACGCCGCTACCGCGC
AACCGTGTTGATCTTAAACTGGTGTTCCAGGAGGGCGTATCGGCGAAGATCCAACAGATC
AACATCGTCGGTAACCATGCCTTTAGCACCGAAGAACTCATTTCTCATTTCCAGTTGCGT
GACGAAGTGCCGTGGTGGAACGTCGTCGGCGATCGTAAATACCAGAAACAGAAGCTGGCG
GGCGACCTTGAAACCTTGCGCAGCTACTATCTGGATCGCGGCTACGCGCGTTTCAATATT
GACTCCACGCAAGTGAGTCTGACGCCGGATAAGAAAGGGATCTACATCACCGTCAATATC
ACCGAAGGCGATCAGTACAAGCTTTCCGGGGTTCAGGTGAGCGGTAACCTGGCCGGACAT
TCCGCTGAAATTGAGAAACTGACGAAAATTGAACCGGGCGAGCTCTATAACGGCACCAAA
GTGACCAAAATGGAAGATGACATCAAAAAGCTTCTGGGTCGCTATGGTTACGCCTATCCG
CGCGTGCAGTCACAGCCTGAAATTAACGATGCTGACAAAACCGTAAAACTGCGCGTAAAC
GTCGATGCGGGCAACCGTTTCTACGTGCGTAAGATCCGCTTTGAAGGCAACGACACCTCA
AAAGATTCCGTTCTGCGCCGTGAAATGCGCCAGATGGAAGGGGCGTGGCTGGGCAGCGAC
CTGGTTGACCAGGGGAAAGAGCGTTTGAACCGTCTCGGCTTCTTTGAAACCGTCGACACC
GACACGCAGCGTGTTCCGGGTAGCCCGGATCAGGTTGATGTTGTGTACAAGGTGAAAGAG
CGCAACACCGGTAGCTTTAACTTCGGTATCGGTTACGGTACAGAAAGCGGCGTTAGCTTC
CAGGCCGGCGTTCAGCAGGACAACTGGTTAGGTACCGGTTATTCCGTGGGGATTAACGGT
ACCAAAAACGACTACCAGACCTACAGCGAACTGTCCGTTACTAACCCATACTTTACCGTT
GACGGCGTGAGCCTCGGTGGTCGTATCTTCTATAACGACTTTGAAGCGGATGATGCCGAC
CTGTCCGACTATACCAACAAGAGTTACGGTACGGATGTGACGCTTGGCTTCCCCATCAAC
GAGTACAACACGTTGCGTGCTGGTCTGGGTTATGTCCATAACAAACTGTCCAACATGCAG
CCGCAGATCGCGATGGATCGTTATCTTGAATCGATGGGCGAC---CCTGATGCCAGCGAT
TTTGCTGCCGACGACTTCACCTTTAACTACGGCTGGACCTATAACAAGCTTGACCGTGGG
TATTTCCCGACGGACGGCTCGCGAGTCAACCTGACGGGTAAGGTGACGATTCCAGGTTCC
GACAACGAATACTACAAAGTGTCGCTGGATACCGCGACCTATGTGCCTATCGATAACGAT
CACAAGTGGGTGGTTTTGGGGCGTACTCGTTGGGGTTATGGCGATGGTTTAGGCGGCAAG
GAAATGCCGTTCTATGAGAACTTCTATGCCGGTGGTTCCAGTACCGTGCGTGGTTTCCAG
TCGAATACTATCGGCCCGAAAGCGGTCTATAAAAATGGCGCCCACACTAGT---TGGGAC
GATAATGATGATTACGAAGATTGTACTCAGGAATCAGGCTGTAAATCAGATGATGCGGTA
GGTGGTAATGCCATGGCTGTCGCCAGCCTGGAATTTATTACCCCGACGCCGTTCATCAGC
GAAAAGTATGCCAACTCGGTTCGTACCTCCTTCTTCTGGGATATGGGTACCGTTTGGGAT
ACGAACTGGGATCCGTCATCTGCGCCGTCAGATGTACCGGATTACAGCGATCCAGGCAAC
ATCCGTATGTCCGCGGGTATCGCATTACAATGGATGTCCCCATTGGGGCCGTTGGTCTTC
TCCTACGCCCAGCCGTTTAAAAAGTACGATGGAGACAAAGCCGAGCAGTTCCAGTTTAAC
ATTGGTAAAACCTGG
>LT2       
ATGGCGATGAAAAAGTTGCTCATAGCGTCGCTGCTGTTCAGCAGCGCCACCGTATACGGT
GCTGAAGGGTTCGTAGTGAAGGACATTCATTTCGAAGGCCTGCAGCGAGTCGCCGTTGGT
GCGGCTCTCCTCAGTATGCCGGTGCGCACAGGCGACACGGTTAATGATGAAGATATCAGT
AACACCATTCGCGCTCTGTTCGCCACCGGCAACTTTGAGGACGTCCGCGTCCTGCGCGAT
GGTAATACCCTTCTGGTTCAGGTAAAAGAACGTCCGACCATTGCCAGCATCACTTTCTCC
GGGAACAAGTCGGTGAAAGATGACATGCTCAAGCAAAACCTCGAAGCGTCTGGCGTACGT
GTTGGCGAGTCTCTGGATCGCACCACGTTGTCTGATATCGAAAAAGGTCTGGAAGACTTT
TACTATAGCGTAGGTAAATACAGCGCCAGCGTTAAGGCGGTCGTCACGCCGCTACCGCGC
AACCGTGTTGATCTTAAACTGGTGTTCCAGGAGGGCGTATCGGCGAAGATCCAACAGATC
AACATCGTCGGTAACCATGCCTTTAGCACCGAAGAACTCATTTCTCATTTCCAGTTGCGT
GACGAAGTGCCGTGGTGGAACGTCGTCGGCGATCGTAAATACCAGAAACAGAAGCTGGCG
GGCGACCTTGAAACCTTGCGCAGCTACTATCTGGATCGCGGCTACGCGCGTTTCAATATT
GACTCCACGCAAGTGAGTCTGACGCCGGATAAGAAAGGGATCTACATCACCGTCAATATC
ACCGAAGGCGATCAGTACAAGCTTTCCGGGGTTCAGGTGAGCGGTAACCTGGCCGGACAT
TCCGCTGAAATTGAGAACCTGACGAAAATTGAACCGGGCGAGCTCTATAACGGCACCAAA
GTGACCAAAATGGAAGATGACATCAAAAAGCTTCTGGGTCGCTATGGTTACGCCTATCCG
CGCGTGCAGTCACAGCCTGAAATTAACGATGCTGACAAAACCGTAAAACTGCGCGTAAAC
GTCGATGCGGGCAACCGTTTCTACGTGCGTAAGATCCGCTTTGAAGGCAACGACACCTCA
AAAGATTCCGTTCTGCGCCGTGAAATGCGCCAGATGGAAGGGGCGTGGCTGGGCAGCGAC
CTGGTTGACCAGGGGAAAGAGCGTCTGAACCGTCTCGGCTTCTTTGAAACCGTCGACACC
GACACGCAGCGCGTTCCGGGTAGCCCGGATCAGGTTGATGTGGTGTACAAGGTGAAAGAG
CGCAACACCGGTAGCTTTAACTTCGGTATCGGTTACGGTACAGAAAGCGGCGTTAGCTTC
CAGGCCGGCGTTCAGCAGGACAACTGGTTAGGTACCGGTTATTCCGTGGGGATTAACGGC
ACCAAAAACGACTACCAGACCTACAGCGAACTGTCCGTTACTAACCCATACTTTACCGTT
GACGGCGTGAGCCTCGGTGGTCGTATCTTCTATAACGACTTCCAGGCGGACGACGCGGAT
CTATCCGACTATACCAACAAGAGTTACGGTACGGATGTGACGCTTGGCTTCCCCATCAAC
GAGTACAACACGTTGCGTGCTGGTCTGGGTTATGTCCATAACAAACTGTCCAACATGCAG
CCGCAGATCGCGATGGATCGTTATCTTGAGTCGATGGGACAATCTGCTGATACCAGCAGT
TTTGCCGCTGATGACTTCACCTTTAACTACGGCTGGACCTATAACAAGCTTGACCGTGGT
TATTTCCCGACGGACGGTTCGCGCGTCAATCTGACGGGGAAAGTGACGATTCCAGGTTCC
GACAACGAATACTACAAAGTGTCGCTGGATACCGCGACCTATGTGCCTATCGATAACGAT
CACAAGTGGGTGGTTCTGGGGCGTACTCGCTGGGGTTACGGCGATGGTTTAGGCGGCAAG
GAAATGCCGTTCTATGAGAACTTCTATGCCGGTGGTTCCAGTACCGTGCGTGGTTTCCAG
TCGAATACTATCGGCCCGAAAGCGGTCTATAAAAATGGCGCCCATACTAGT---TGGGAC
GATAATGATGATTACGAAGACTGTACTCAGGAATCAGGCTGTAAATCAGATGATGCGGTA
GGTGGTAATGCCATGGCTGTCGCCAGCCTGGAATTTATTACCCCGACGCCGTTCATCAGC
GAAAAGTATGCCAACTCGGTTCGTACCTCCTTCTTCTGGGATATGGGTACCGTTTGGGAT
ACGAACTGGGATCCGTCATCTGCGCCGTCAGATGTACCGGATTACAGCGATCCAGGCAAC
ATCCGTATGTCCGCGGGTATCGCATTACAATGGATGTCCCCATTGGGGCCGTTGGTCTTC
TCCTACGCCCAGCCGTTTAAAAAGTACGATGGAGACAAAGCCGAGCAGTTCCAGTTTAAC
ATTGGTAAAACCTGG
>ch        
ATGGCGATGAAAAAGTTGCTCATAGCGTCGCTGCTGTTCAGCAGCGCCACCGTATACGGT
GCTGAAGGGTTCGTAGTGAAGGACATTCATTTCGAAGGCCTGCAGCGAGTCGCCGTTGGT
GCGGCTCTCCTCAGTATGCCGGTGCGCACAGGCGACACGGTTAATGATGAAGATATCAGT
AACACCATTCGCGCTCTGTTCGCCACCGGCAACTTTGAGGACGTCCGCGTCCTGCGCGAT
GGTAATACCCTTCTGGTTCAGGTAAAAGAACGTCCGACCATTGCCAGCATCACTTTCTCC
GGGAACAAGTCGGTGAAAGATGACATGCTCAAGCAAAACCTCGAAGCGTCTGGCGTACGT
GTTGGCGAGTCTCTGGATCGCACCACGTTGTCTGATATAGAAAAAGGTCTGGAAGACTTT
TACTATAGCGTAGGTAAATACAGCGCCAGCGTTAAGGCGGTCGTCACGCCGCTACCGCGC
AACCGTGTTGATCTTAAACTGGTGTTCCAGGAGGGCGTATCGGCGAAGATCCAACAGATC
AACATCGTCGGTAACCATGCCTTTAGCACCGAAGAACTCATTTCTCATTTCCAGTTGCGT
GACGAAGTGCCGTGGTGGAACGTCGTCGGCGATCGTAAATACCAGAAACAGAAGCTGGCG
GGCGACCTTGAAACCTTGCGCAGCTACTATCTGGATCGCGGCTACGCGCGTTTCAATATT
GACTCCACGCAAGTGAGTCTGACGCCGGATAAGAAAGGGATCTACATCACCGTCAATATC
ACCGAAGGCGATCAGTACAAGCTTTCCGGGGTTCAGGTGAGCGGTAACCTGGCCGGACAT
TCCGCTGAAATTGAGAAACTGACGAAAATTGAACCGGGCGAGCTCTATAACGGCACCAAA
GTGACCAAAATGGAAGATGACATCAAAAAGCTTCTGGGTCGCTATGGTTACGCCTATCCG
CGCGTGCAGTCACAGCCTGAAATTAACGATGCTGACAAAACCGTAAAACTGCGCGTGAAC
GTCGATGCGGGCAACCGTTTCTACGTGCGTAAGATCCGCTTTGAAGGCAACGATACCTCA
AAAGATTCCGTTCTGCGCCGTGAAATGCGCCAGATGGAAGGGGCGTGGCTGGGCAGCGAC
CTGGTTGACCAGGGGAAAGAGCGTCTGAACCGTCTCGGCTTCTTTGAAACCGTCGACACC
GACACGCAGCGCGTTCCGGGGAGCCCGGATCAGGTTGATGTGGTGTACAAGGTGAAAGAG
CGTAACACTGGTAGCTTCAACTTCGGTATCGGTTACGGTACAGAAAGCGGCGTGAGCTTC
CAGGCCGGCGTTCAGCAGGACAACTGGTTAGGTACCGGTTATTCCGTGGGGATTAACGGC
ACCAAAAACGACTACCAGACCTACAGCGAACTGTCCGTTACTAACCCATACTTTACCGTT
GACGGCGTGAGCCTCGGTGGTCGTATCTTCTATAACGACTTCCAGGCGGACGACGCGGAT
CTATCCGACTATACCAACAAGAGTTACGGTACGGATGTGACGCTTGGCTTCCCCATCAAC
GAGTACAACACGTTGCGTGCTGGTCTGGGTTATGTCCATAACAAACTGTCCAACATGCAG
CCGCAGATCGCGATGGATCGTTATCTTGAGTCGATGGGACAATCTGCTGATACCAGCAGT
TTTGCCGCTGATGACTTCACCTTTAACTACGGCTGGACCTATAACAAGCTTGACCGTGGT
TATTTCCCGACGGACGGTTCGCGCGTCAATCTGACGGGGAAAGTGACGATTCCAGGTTCC
GACAACGAATACTACAAAGTGTCGCTGGATACCGCGACCTATGTGCCTATCGATAACGAT
CACAAGTGGGTGGTTCTGGGGCGTACTCGCTGGGGTTACGGCGATGGTTTAGGCGGCAAG
GAAATGCCGTTCTATGAGAACTTCTATGCCGGTGGTTCCAGTACCGTGCGTGGTTTCCAG
TCGAATACTATCGGCCCGAAAGCGGTTTATGGCTATGGTGCTCACACCGATCCTAATGAT
AACAATGATGATTACGAAGCCTGTACTCAGTCTTCAGGCTGTAAATCAGATGATGCGGTA
GGTGGTAATGCCATGGCTGTCGCCAGCCTGGAATTTATGACCCCGACGCCGTTCATCAGC
GAAAAGTATGCCAACTCGGTTCGTACCTCCTTCTTCTGGGATATGGGTACCGTTTGGGAT
ACGAACTGGGATCCGTCATCTGCGCCGTCAGATGTACCGGATTACAGCGATCCAGGCAAC
ATCCGTATGTCCGCGGGTATCGCATTACAATGGATGTCCCCATTGGGGCCGTTGGTCTTC
TCCTACGCCCAGCCGTTTAAAAAGTACGATGGAGACAAAGCCGAGCAGTTCCAGTTTAAC
ATTGGTAAAACCTGG
