# Supplementary material for: Genome wide evolutionary analyses reveal serotype specific patterns of positive selection in selected Salmonella serotypes
Source: BMC Evol Biol. 2009 Nov 14;9:264. doi: 10.1186/1471-2148-9-264 (PMC2784778; doi:10.1186/1471-2148-9-264)
Supplement: Additional file 6 — Alignments for genes under positive selection. [file 1471-2148-9-264-S6.ZIP › Additional file 5/STM0248.fas]

>LT2       
GTGGCAAAGTTTGTACCCGCAATTTTTCTCGACCGTGACGGCACCATTAATGTGGATCAC
GGCTACGTACATGAAATCGATGCATTTGAGTTTATAGACGGCGTTATTGACGCTATGCGC
GAGCTAAAAAAAATGGGCTATGCGTTGGTGGTGGTGACGAACCAGTCCGGAATCGCGCGC
GGCAAATTCACTGAGGCGCAGTTTGAAACGTTAACCGAATGGATGGACTGGTCGTTGGCG
GATCGCGATGTTGATTTGGACGGCATCTATTATTGTCCTCACCATCCGCAGGGCAGTATA
GAAGAGTTCCGTCAGGTATGTGATTGCCGCAAGCCGCATCCAGGAATGCTTATCTCGGCG
CGTGATTTCCTGCATATCGATATGGCGGCTTCTTATATGGTGGGAGACAAGCTGGAAGAT
ATGCAGGCGGCAGCGGCGGCAAATGTCGGGACAAAAGTGCTGGTGCGTACGGGCAAACCG
GTCACGGCAGAAGCAGAAAACGCGGCGGACTGGGTGTTAAACAGC---------------
CTTGCTGACCTGCCATCAGCGATAAAAAAGCAG
>Ty2       
GTGGCAAAGTCTGTACCCGCAATTTTTCTCGACCGTGACGGCACCATTAATGTGGATCAC
GGCTACGTACATGAAATCGATGCATTTGAGTTTATAGACGGCGTTATTGACGCGATGCGC
GAGCTAAAAAAAATGGGCTATGCGCTGGTGGTGGTGACGAACCAGTCCGGAATCGCGCGC
GGCAAATTCACTGAGGCGCAGTTTGAAACGTTAACCGAATGGATGGACTGGTCGTTGGCG
GATCGCGATGTTGATTTGGACGGCATCTATTATTGTCCTCACCATCCGCAGGGCAGCATA
GAAGAGTTCCGTCAGGTATGTGATTGCCGCAAGCCGCATCCAGGAATGCTTATCTCGGCG
CGTGATTTCCTGCATATCGATATGGCGGCTTCTTATATGGTGGGAGACAAGCTGGAAGAT
ATGCAGGCGGCAGCGGCGGCAAATGTCGGGACAAAAGTGCTGGTGCGTACGGGCAAACCG
GTCACGGCAGAAGCAGAAAACGCGGCGGACTGGGTGTTAAACAGC---------------
CTTGCTGACCTGCCATCAGCGATAAAAAAGCAG
>CT18      
GTGGCAAAGTCTGTACCCGCAATTTTTCTCGACCGTGACGGCACCATTAATGTGGATCAC
GGCTACGTACATGAAATCGATGCATTTGAGTTTATAGACGGCGTTATTGACGCGATGCGC
GAGCTAAAAAAAATGGGCTATGCGCTGGTGGTGGTGACGAACCAGTCCGGAATCGCGCGC
GGCAAATTCACTGAGGCGCAGTTTGAAACGTTAACCGAATGGATGGACTGGTCGTTGGCG
GATCGCGATGTTGATTTGGACGGCATCTATTATTGTCCTCACCATCCGCAGGGCAGCATA
GAAGAGTTCCGTCAGGTATGTGATTGCCGCAAGCCGCATCCAGGAATGCTTATCTCGGCG
CGTGATTTCCTGCATATCGATATGGCGGCTTCTTATATGGTGGGAGACAAGCTGGAAGAT
ATGCAGGCGGCAGCGGCGGCAAATGTCGGGACAAAAGTGCTGGTGCGTACGGGCAAACCG
GTCACGGCAGAAGCAGAAAACGCGGCGGACTGGGTGTTAAACAGC---------------
CTTGCTGACCTGCCATCAGCGATAAAAAAGCAG
>ATCC9150  
GTGGCAAAGTCTGTACCCGCAATTTTTCTCGACCGTGACGGCACCATTAATGTGGATCAC
GGCTACGTACATGAAATCGATGCATTTGAGTTTATAGACGGCGTTATTGACGCTATGCGC
GAGCTAAAAAAAATGGGCTATGCGCTGGTGGTGGTGACGAACCAGTCCGGAATCGCGCGC
GGCAAATTCACTGAGGCGCAGTTTGAAACGTTAACCGAATGGATGGACTGGTCGTTGGCG
GATCGCGATGTTGATTTGGACGGCATCTATTATTGTCCTCACCATCCGCAGGGCAGTATA
GAAGAGTTCCGTCAGGTATGTGATTGTCGCAAGCCGCATCCAGGAATGCTTATCTCGGCG
CGTGATTTCCTGCATATCGATATGGCGGCTTCTTATATGGTGGGGGACAAGCTGGAAGAT
ATGCAGGCGGCAGCGGCGGCAAATGTCGGGACAAAAGTGCTGGTGCGTACGGGCAAACCG
GTCACGGCAGAAGCAGAAAACGCGGCGGACTGGGTGTTAAACAGC---------------
CTTGCTGACCTGCCATCAGCGATAAAAAAGCAG
>ch        
GTGGCAAAGTCTGTACCCGCAATTTTTCTCGACCGTGACGGCACCATTAATGTGGATCAC
GGCTACGTACATGAAATCGATGCATTCGAGTTTATAGACGGTGTTATTGACGCGATGCGC
GAGCTAAAAAAAATGGGCTATGCGTTGGTGGTGGTGACAAACCAGTCCGGAATCGCGCGC
GGCAAATTCACTGAGGCGCAGTTTGAAACGTTAACCGAATGGATGGACTGGTCGTTGGCG
GATCGCGATGTTGATTTGGACGGCATCTATTATTGTCCTCACCATCCGCAGGGCAGTATA
GAAGAGTTCCGTCAGGTATGTGATTGTCGCAAGCCGCATCCAGGAATGCTTATCTCGGCG
CGTGATTTCCTGCATATCGATATGGCGGCTTCTTATATGGTGGGAGACAAGCTGGAAGAT
ATGCAGGCGGCAGCGGCGGCAAATGTCGGGACAAAAGTGCTGGTGCGTACGGGCAAACCG
GTCACGGCAGAAGCAGAAAACGCGGCGGACTGCGATGTTAAACAGCCTTGCCGATCTGCC
ATCGGCGATACAGAAGCAGCGAAAAATAAGCGT
