# Supplementary material for: Genome wide evolutionary analyses reveal serotype specific patterns of positive selection in selected Salmonella serotypes
Source: BMC Evol Biol. 2009 Nov 14;9:264. doi: 10.1186/1471-2148-9-264 (PMC2784778; doi:10.1186/1471-2148-9-264)
Supplement: Additional file 6 — Alignments for genes under positive selection. [file 1471-2148-9-264-S6.ZIP › Additional file 5/STM0289.fas]

>CT18      
ATGAGTTTTGTATCCACAAATAATAAATCC---GGTATGGGAGGGCTGACGACAACCACG
CCGCCGATAACCGGAGAAAGTGGCGGTGTCACCGCAGATTCAGTCGCCGGAAGCGTGGCA
GATGCGGCAGAAGCCGCCGTGGAACAGGCTGCGGGATCGCTGTTTGGCGCATTGCCGGAG
CCATCAGGACTGGTGAAAGCCGCGGTGGCAGCGGCGCAGGCTGCCGCCGCTGCAGGT---
------ATGGCGCAGGATGCGGTATCGGCCATCGTCTCTGCTGTTGCAGGCGGGCCGGGG
GCGCATAATGTGACGGTCAGCGGCAGCGCCGTACCGCCGGGCGCATTACTGTTCGCCAGC
CTGGACGGCGGCGAAACATTAAGTGAACTGTTCAGTTATGTGGTACAGCTAAAAACGCCC
GACACCCTGAATCTGGGCTATGTCTCCCCGGCGGCCAACCTGCCGCTCAAACCGATGGTG
GGCAAAGATCTGTGCGTCAACATCGAACTGGATGGTGGCGGTAAACGACATATCAGCGGG
CTGGTCACGGCGGCGCGGGTGGTGGGCCATGAAGGGCGTTCGGTTACCTATGAGCTGCGT
ATGGAGCCGTGGGTAAAACTGCTGACCCATACCAGCGACTACAAAGCATTCCAGAATAAA
ACCGTGGTGGATATTCTGGATGAGGTTCTGGCGGAATACCCCTACCCGGTGGAAAAGCGG
CTGGTGGAAAGCTACCCGGTACGCACCTGGCAGGTGCAGTACGGTGAAACTGATTTTGAT
TTTCTTCAGCGACTGATGCAGGAGTGGGGCATCTACTGGTGGTTTGAGCACAGCGAGGAC
AGCCACACGCTGGTGCTGGCGGATGCCATCAGCGCCCACAAAGCATGTCCGGACTCGCCG
CTGGTCGAGTGGCACCAGGAAGGGCTGAAGCTGGACAAGGAGTTTATCCACACTATCACG
GCAAACGAGAGTCTGCGGACTGGCCAGTGGGTGCTGGATGATTTCGATTTTACGAAGCCA
CGTTCATTGCTGGCAAACACCGTGGCAAACCCGCGTGAAACCGGTCATGCCACCTACGAG
CATTATGAGTGGCCGGGAGACTACTTCGACAAGAGTGAAGGCGAGATGCTGACGCGCATT
CGTATGGAAGCGCAGCGCAGCCCCGGCAGTCGGGTGCTGGGGGGAGGGAATATCCGCACA
CTCATGACCGGTTATACCTTCACGCTGGAAAACTATCCCACCGCCGAAGTCAATCAGGAA
TACCTGCTGATGCAGACCTTGCTGTTTGTACAGGACAACGCGCAGCACAGCGGGCAGGAC
CAGCACTTTACCTTTTCCACCCGTTTTGAACTGCACCCGACCCGTGAGGTGTTCCGCCCG
CAGCGGACGGTGAGCAAACCCCACACCAAAGGGCCGCAGAGCGCCATCGTCACCGGCCCG
GCGGGCCAGGAAATCTGGACGGATCAGTACGGGCGGGTAAAGGTACAGTTTGGCTGGGAT
CGCTACGGCAAAATGGATGAAAACAGCTCCTGCTGGATACGCGTCAGCTACCCATGGGCG
GGCAAAGGCTTCGGGATGATCCAGATCCCGCGTATCGGCCAGGAAGTGCTGGTGGATTTC
AAAAACGGCGATCCGGATCTGCCGATCATCGTGGGGCGTACCTACAACCAGGACACCATG
CCGCCGTGGGGACTGCCGGGAATGGCGTCGCAGAGCGGGATCTTCAGCCACTCGCTGTAT
GGCGGGCCAACGAACGGCAACATGCTGCGTTTTGACGACAAAACGGGCGCGGAGGAAGTG
AAGTTCCACGCGGAAAAAGATCTCAACACCACGGTGAAGAATAATGAAACGCATACGGTT
ATGGTGGATCGCACTAAAACCATTATTAAAAATGAAACCAACAGTATTGGTGAAGAC
>Ty2       
ATGAGTTTTGTATCCACAAATAATAAATCC---GGTATGGGAGGGCTGACGACAACCACG
CCGCCGATAACCGGAGAAAGTGGCGGTGTCACCGCAGATTCAGTCGCCGGAAGCGTGGCA
GATGCGGCAGAAGCCGCCGTGGAACAGGCTGCGGGATCGCTGTTTGGCGCATTGCCGGAG
CCATCAGGACTGGTGAAAGCCGCGGTGGCAGCGGCGCAGGCTGCCGCCGCTGCAGGT---
------ATGGCGCAGGATGCGGTATCGGCCATCGTCTCTGCTGTTGCAGGCGGGCCGGGG
GCGCATAATGTGACGGTCAGCGGCAGCGCCGTACCGCCGGGCGCATTACTGTTCGCCAGC
CTGGACGGCGGCGAAACATTAAGTGAACTGTTCAGTTATGTGGTACAGCTAAAAACGCCC
GACACCCTGAATCTGGGCTATGTCTCCCCGGCGGCCAACCTGCCGCTCAAACCGATGGTG
GGCAAAGATCTGTGCGTCAACATCGAACTGGATGGTGGCGGTAAACGACATATCAGCGGG
CTGGTCACGGCGGCGCGGGTGGTGGGCCATGAAGGGCGTTCGGTTACCTATGAGCTGCGT
ATGGAGCCGTGGGTAAAACTGCTGACCCATACCAGCGACTACAAAGCATTCCAGAATAAA
ACCGTGGTGGATATTCTGGATGAGGTTCTGGCGGAATACCCCTACCCGGTGGAAAAGCGG
CTGGTGGAAAGCTACCCGGTACGCACCTGGCAGGTGCAGTACGGTGAAACTGATTTTGAT
TTTCTTCAGCGACTGATGCAGGAGTGGGGCATCTACTGGTGGTTTGAGCACAGCGAGGAC
AGCCACACGCTGGTGCTGGCGGATGCCATCAGCGCCCACAAAGCATGTCCGGACTCGCCG
CTGGTCGAGTGGCACCAGGAAGGGCTGAAGCTGGACAAGGAGTTTATCCACACTATCACG
GCAAACGAGAGTCTGCGGACTGGCCAGTGGGTGCTGGATGATTTCGATTTTACGAAGCCA
CGTTCATTGCTGGCAAACACCGTGGCAAACCCGCGTGAAACCGGTCATGCCACCTACGAG
CATTATGAGTGGCCGGGAGACTACTTCGACAAGAGTGAAGGCGAGATGCTGACGCGCATT
CGTATGGAAGCGCAGCGCAGCCCCGGCAGTCGGGTGCTGGGGGGAGGGAATATCCGCACA
CTCATGACCGGTTATACCTTCACGCTGGAAAACTATCCCACCGCCGAAGTCAATCAGGAA
TACCTGCTGATGCAGACCTTGCTGTTTGTACAGGACAACGCGCAGCACAGCGGGCAGGAC
CAGCACTTTACCTTTTCCACCCGTTTTGAACTGCACCCGACCCGTGAGGTGTTCCGCCCG
CAGCGGACGGTGAGCAAACCCCACACCAAAGGGCCGCAGAGCGCCATCGTCACCGGCCCG
GCGGGCCAGGAAATCTGGACGGATCAGTACGGGCGGGTAAAGGTACAGTTTGGCTGGGAT
CGCTACGGCAAAATGGATGAAAACAGCTCCTGCTGGATACGCGTCAGCTACCCATGGGCG
GGCAAAGGCTTCGGGATGATCCAGATCCCGCGTATCGGCCAGGAAGTGCTGGTGGATTTC
AAAAACGGCGATCCGGATCTGCCGATCATCGTGGGGCGTACCTACAACCAGGACACCATG
CCGCCGTGGGGACTGCCGGGAATGGCGTCGCAGAGCGGGATCTTCAGCCACTCGCTGTAT
GGCGGGCCAACGAACGGCAACATGCTGCGTTTTGACGACAAAACGGGCGCGGAGGAAGTG
AAGTTCCACGCGGAAAAAGATCTCAACACCACGGTGAAGAATAATGAAACGCATACGGTT
ATGGTGGATCGCACTAAAACCATTATTAAAAATGAAACCAACAGTATTGGTGAAGAC
>LT2       
ATGAGTTTTGTATCCACAAATAATAAATCC---GGTATGGGAGGGCTGACGACAACCACG
CCGCCGATAACCGGAGAAAGTGGCGGTGTCACCGCAGATTCAGTCGCCGGAAGCGTGGCA
GATGCGGCGGAATCCGCCGTGGAACAGGCTGCGGGATCGCTATTTGGCGCATTGCCGGAG
CCATCAGGACTGGTGAAAGCCGCGGTAGCAGCGGCGCAGGCTGCCGCCGCCGCAGGT---
------ATGGCGCAGGATGCGGTATCGGCCATCGTCTCTGCTGTTGCAGGCGGGCCGGGG
GCGCATAATGTGACGGTCAGCGGCAGCGCCGTACCGCCGGGCGCATTACTGTTCGCCAGC
CTGGACGGCGGCGAAACATTAAGTGAACTGTTCAGCTATGTGGTACAGCTAAAAACGCCC
GACACCCTGAATCTGGGCTATGTCTCCCCGGCGGCCAACCTGCCGCTCAAACCGATGGTG
GGCAAAGATCTGTGCGTCAACATCGAACTGGATGGTGGCGGTAAACGACATATCAGCGGG
CTGGTCACGGCGGCGCGGGTGGTGGGCCATGAAGGGCGTTCGGTTACCTATGAGCTGCGT
ATGGAGCCGTGGGTAAAACTGCTGACCCATACCAGCGACTACAAAGCATTCCAGAATAAA
ACCGTGGTGGATATTCTGGATGAGGTTCTGGCGGAATATCCCTACCCGGTGGAAAAGCGG
CTGGTGGAAAGCTACCCGGTACGCACCTGGCAGGTGCAGTACGGTGAAACTGATTTTGAT
TTTCTTCAGCGACTGATGCAGGAGTGGGGCATCTACTGGTGGTTTGAGCACAGCGAGGAC
AGCCACACGCTGGTGCTGGCGGATGCCATCAGCGCCCACAAAGCATGTCCGGACTCGCCG
CTGGTCGAGTGGCACCAGGAAGGGCTGAAGCTGGACAAGGAGTTTATCCACACTATCACG
GCAAACGAGAGCCTGCGGACTGGACAGTGGGTGCTGGATGATTTCGATTTTACGAAGCCA
CGTTCATTGCTGGCAAACACCGTGGCAAACCCGCGTGAAACCGGTCATGCCACCTACGAG
CATTATGAGTGGCCGGGAGACTACTTCGACAAGAGTGAAGGCGAGATGCTGACGCGCATT
CGTATGGAAGCGCAGCGCAGCCCCGGCAGTCGGGTGCTGGGGGGAGGGAATATCCGCACA
CTCATGACCGGTTATACCTTCACGCTGGAAAACTATCCCACCGCCGAAGTCAATCAGGAA
TATCTGCTGATGCAGACCTTGCTGTTTGTGCAGGACAACGCGCAGCACAGCGGGCAGGAC
CAGCACTTTACCTTTTCCACCCGTTTTGAACTGCACCCCACCCGCGAGGTGTTCCGCCCG
CAGCGGACGGTGAGCAAACCCCACACCAAAGGGCCGCAGAGCGCCATCGTCACCGGCCCG
GCGGGCCAGGAAATCTGGACGGATCAGTACGGGCGGGTAAAGGTACAGTTTGGTTGGGAT
CGCTACGGCAAAATGGATGAAAACAGCTCCTGCTGGATACGCGTCAGCTACCCGTGGGCG
GGCAAAGGCTTCGGGATGATCCAGATCCCGCGTATCGGCCAGGAAGTGCTGGTGGATTTC
AAAAACGGCGATCCGGATCTGCCGATCATCGTGGGGCGTACCTACAACCAGGACACCATG
CCGCCGTGGGGACTGCCGGGAATGGCGTCGCAGAGCGGGATCTTCAGCCACTCGCTGTAT
GGCGGGCCAACGAACGGCAACATGCTGCGTTTTGACGACAAAACGGGCGCGGAGGAAGTG
AAGTTCCACGCGGAAAAAGATCTCAACACCACGGTGAAGAATAATGAAACGCATACGGTT
ATGGTGGATCGCACTAAAACCATTATTAAAAATGAAACCAACAGTATTGGTGAGGAC
>ATCC9150  
ATGAGTTTTGTATCCACGGGTAATAAAACTGTCGGGAGCGATCGGCCAGCTATCACTACG
CCGCCAATTGTCGGAGAAAATAAGGGTGTTAGTTCAGATGCCGTCGTAGCCAGTGTTACT
GACGCAGCCGAACAAATGGCAGAACAGGCAGTGGAATCGTTGTTTGGCGACTTACCGGAA
CCATCAGGACTGGTAAAAGCAGCAGTGGCAGCAGCGCAGGCTACCGCTGTGGCGGCAGGG
ATATCGGATATAGCTGGTGCCGCACAGGACGTAATGTCATCCCTTATCTCCGGACCGGGA
GTGCATAACGTTACGGTAAGCGGCAGTGCCGTGCCGCCGCAGATGTTGTTGTTTGCCAGC
CTTAATGGCTCGGAAGCACTGGGAACCTTGTTTACTTATGTGGTACAGCTAAAAACGCCC
GACACCCTGAATCTGGGCTATGTCTCCCCGGCGGCCAACCTGCCGCTCAAACCGATGGTG
GGCAAAGATCTGTGCGTCAACATCGAACTGGATGGTGGCGGTAAACGACATATCAGCGGG
CTGGTCACGGCGGCGCGGGTGGTGGGCCATGAAGGGCGTTCGGTTACCTATGAGCTGCGT
ATGGAGCCGTGGCTGAAACTGCTGACCCATACCAGCGACTACAAAGCATTCCAGAATAAA
ACCGTGGTGGATATTCTGGATGAGGTTCTGGCGGAATATCCCTACCCGGTGGAAAAGCGG
CTGGTGGAAAGCTACCCGGTACGCACCTGGCAGGTGCAGTACGGTGAAACTGATTTTGAT
TTTCTTCAGCGACTGATGCAGGAGTGGGGCATCTACTGGTGGTTTGAGCACAGCGAGGAC
AGCCACACGCTGGTGCTGGCGGATGCCATCAGCGCCCACAAAGCATGTCCGGACTCGCCG
CTGGTCGAGTGGCACCAGGAAGGGCTGAAGCTGGACAAGGAGTTTATCCACACTATCACG
GCAAACGAGAGTCTGCGGACTGGCCAGTGGGTGCTGGATGATTTCGATTTTACGAAGCCA
CGTTCATTGCTGGCAAACACCGTGGCAAACCCGCGTGAAACCGGTCATGCCACCTACGAG
CATTATGAGTGGCCGGGAGACTACTTCGACAAGAGTGAAGGCGAGATGCTGACGCGCATT
CGTATGGAAGCGCAGCGCAGCCCCGGCAGTCGGGTGCTGGGGGGAGGGAATATCCGCACA
CTCATGACCGGTTATACCTTCACGCTGGAAAACTATCCCACTGCCGAAGTCAATCAGGAA
TACCTGCTGATGCAGACCTTGCTGTTTGTGCAGGACAACGCGCAGCACAGCGGGCAGAAC
CAGCACTTTACCTTTTCCACCCGTTTTGAACTGCACCCCACCCGCGAGGTGTACCGCCCG
CAGCGAACCATCAGCAAACCCCACACCAAAGGGCCGCAGAGCGCCATCGTCACCGGCCCG
GCGGGCCAGGAAATCTGGACGGATCAGTACGGGCGGGTAAAGGTACAGTTTGGCTGGGAT
CGCTACGGCAAAATGGATGAAAACAGCTCCTGCTGGATACGCGTCAGCTACCCGTGGGCG
GGCAAAGGCTTCGGGATGATCCAGATCCCGCGTATCGGCCAGGAAGTGCTGGTGGATTTC
AAAAACGGCGATCCGGATCTGCCGATCATCGTGGGGCGTACCTACAACCAGGACACCATG
CCGCCGTGGGGACTGCCGGGCGCGGCAACACAGAGCGGGATATACAGCCACACTATCGGC
GGCGGACCGACCAATGCCAACGCCCTGCGTTTTGAAGATAAACCCGGTAGTGAAGAGGTC
TGGCTACATGCTGAAAAAGATCAGCGTATTGAAGTTAATAATAATGAAAGTCACTGGGTG
GGGAATAATCGGGTTAAGGTCATTGATCAGTCAGAAATAGCCACTATTGGTGCTGTC
>ch        
ATGAGTTTTGTATCCACAAATAATAAATCC---GGTATGAGAGGGCTGACGACAACCACG
CCGCCGATAACCGGAGAAAGTGGCGGTGTCACCGCAGATTCAGTCGCCGGAAGCGTGGCA
GATGCGGCGGAAGCCGCTGTGGAACAGGCTGCGGGATCGCTATTTGGCGCATTGCCGGAG
CCATCAGGACTGGTGAAAGCCGCGGTAGCAGCGGCGCAGGCTGCCGCCGCCGCAGGT---
------ATGGCGCAGGATGCGGTATCGGCCATCGTCTCTGCTGTTGCAGGCGGGCCGGGG
GCGCATAATGTGACGGTCAGCGGCAGCGCCGTACCGCCGGGCGCATTACTGTTCGCCAGC
CTGGACGGCGGCGAAACATTAAGTGAACTGTTCAGCTATGTGGTACAGCTAAAAACGCCC
GACACCCTGAATCTGGGCTATGTCTCTCCGGCGGCCAACCTGCCGCTCAAACCGATGGTG
GGCAAAGATCTGTGCGTCAACATCGAACTGGATGGTGGCGGTAAACGACAGATCAGCGGG
CTGGTCACGGCGGCGCGGGTGGTGGGCCATGAAGGGCGTTCGGTTACCTATGAGCTGCAT
ATGGAGCCGTGGCTAAAACTGCTGACCCATACCAGCGACTACAAAGCATTCCAGAATAAA
ACCGTGGTGGATATTCTGGATGAGGTTCTGGCGGAATATCCCTACCCGGTGGAAAAGCGG
CTGGTGGAAAGCTACCCGGTACGCACCTGGCAGGTGCAGTACGGTGAAACTGATTTTGAT
TTTCTTCAGCGACTGATGCAGGAGTGGGGCATCTACTGGTGGTTTGAGCACAGCGAGGAC
AGCCACACGCTGGTGCTGGCGGATGCCATCAGCGCCCACAAAGCATGTCCGGACTCGCCG
CTGGTCGAGTGGCACCAGGAAGGGCTGAAGCTGGACAAGGAGTTTATCCACACTATCACG
GCAAACGAGAGTCTGCGGACTGGCCAGTGGGTGCTGGATGATTTCGATTTTACGAAGCCA
CGTTCATTGCTGGCAAACACCGTGGCAAACCCGCGTGAAACCGGTCATGCCACCTACGAG
CATTATGAGTGGCCGGGAGACTACTTCGACAAGAGTGAAGGCGAGATGCTGACGCGCATT
CGTATGGAAGCGCAGCGCAGCCCCGGCAGTCGGGTGCTGGGGGGAGGGAATATCCGCACA
CTCATGACCGGTTATACCTTCACGCTGGAAAACTATCCCACCGCCGAAGTCAATCAGGAA
TACCTGCTGATGCAGACCTTGCTGTTTGTACAGGACAACGCGCAGCACAGCGGGCAGGAC
CAGCACTTTACCTTTTCCACCCGTTTTGAACTGCACCCCACCCGCGAGGTGTTCCGCCCG
CAGCGGACGGTGAGCAAACCTCACACCAAAGGGCCGCAGAGCGCCATCGTCACCGGCCCG
GCGGGCCAGGAAATCTGGACGGATCAGTACGGGCGGGTAAAGGTACAGTTTGGCTGGGAT
CGCTACGGCAAAATGGATGAAAACAGCTCCTGCTGGATACGCGTCAGCTACCCATGGGCG
GGCAAAGGCTTCGGGATGATCCAGATCCCGCGTATCGGCCAGGAAGTGCTGGTGGATTTC
AAAAACGGCGATCCGGATCTGCCGATCATCGTGGGGCGTACCTACAACCAGGACACCATG
CCGCCGTGGGGACTGCCGGGCGCGGCAACACAGAGCGGGATATACAGCCACACTATCGGC
GGCGGACCGACCAATGCCAACGCTCTGCGTTTTGAAGATAAACCCGGTAGTGAAGAGGTC
TGGCTACATGCTGAAAAAGATCAGCGTATTGAAGTTAATAATAATGAAAGCCACTGGGTG
GGGAATAATCGGGTTAAGGTCATTGATCAGTCAGAAATAGCTACTATTGGCGCTGTC
