# Supplementary material for: Genome wide evolutionary analyses reveal serotype specific patterns of positive selection in selected Salmonella serotypes
Source: BMC Evol Biol. 2009 Nov 14;9:264. doi: 10.1186/1471-2148-9-264 (PMC2784778; doi:10.1186/1471-2148-9-264)
Supplement: Additional file 6 — Alignments for genes under positive selection. [file 1471-2148-9-264-S6.ZIP › Additional file 5/STM0301.fas]

>CT18      
ATGAAGTTCAAACAACCTGCCTTGCTACTGTTTATCGCGGGAGTGGTTCACTGCGCAAAT
GCGCACACTTACACATTCGATGCATCAATGTTGGGCGATGCAGCGAAAGGGGTTGATATG
TCGCTCTTTAACCAGGGGGTACAACAGCCAGGGACTTATCGAGTGGACGTAATGGTGAAT
GGTAAACGTGTCGACACCCGTGATGTGGTGTTCAAATTAGAAAAGGATGGGCAAGGAACG
CCTTTTCTGGCTTCTTGTTTGACGGTCAGTCAGCTTTCACGCTACGGCGTAAAAACGGAA
GATTACCCTCAGTTGTGGAAAGCAGCAAAGACCCCAGATGAGTGTGCGGATCTGACCGCC
ATTCCACAGGCTAAAGCGGTACTGGATATCAATAATCAGCAACTGCAACTGAGTATTCCG
CAGTTGGCGTTGCGTCCGGAATTTAAGGGGATCGCTCCAGAAGATCTTTGGGATGATGGT
ATTCCGGCGTTTCTGATGAACTACAGTGCGAGGACAACGCAGACGGATTACAAAATGGAT
ATGGTGGGGCGTGACAACTCTTCCTGGGTACAACTGCAACCGGGAATCAATATAGGTGCG
TGGCGTGTCCGCAATGCGACCAGCTGGCAGCGGAGTAGTCAACTGTCGGGGAAGTGGCAG
GCAGCATATACCTATGCTGAGCGTGGACTGTACTCACTAAAAAGTCGTCTGACTCTGGGG
CAAAAGACTTCGCAGGGGGAGATATTTGATAGTGTGCCATTTACCGGTGTGATGTTGGCA
TCGGATGACAACATGGTGCCCTACAGTGAGCGGCAGTTTGCTCCGGTAGTGCGTGGGATT
GCCCGCACGCAGGCTCGGGTGGAGGTCAAACAGAATGGTTACACCATTTACAACACCACC
GTGGCGCCCGGACCGTTTGCACTGCGGGATCTGTCGGTAACAGACAGTAGTGGTGATCTG
CATGTCACCGTGTGGGAGGCCGATGGCAGTACACAAATGTTTGTGGTGCCGTATCAGACC
CCGGCGATAGCACTGCACCAGGGATATTTGAAGTACAGCCTGTTGGCGGGCCGATACCGA
TCGTCAGACTCTGCAACGGATAAGGCGCAGATCGCGCAGGCTACGTTGATGTATGGTCTG
CCGTGGAATCTCACTGCATATGGCGGTATACAGAGTGCAACGCACTATCAAGCTGCATCG
CTTGGTTTGGGAGGATCTCTCGGGCGGTGGGGGAGTTTATCTGTCGATGGAAGCGACACA
CACAGTCAGCGTCAGGGGGAAGCGGTACAGCAAGGAGCCTCCTGGCGACTGCGTTACAGC
AACCAGCTGACTGCGACGGGGACAAATTTGTTTCTGACGAGATGGCAATATGCCTCGCAG
GGCTATAACACCCTATCCGATGTGCTCGACAGTTATCGACATAATGGCAACCGTCTATGG
TCGTGGCGGGAAAATTTGCAGCCGAGCTCACGTACCACCCTGATGTTGAGTCAGTCATGG
GGGAGGCATTTGGGCAATCTGAGTTTAATCGGTTCCCGTACCGACTGGCGTAATCGCCCC
GGTCATGATGACAGCTACGGACTGAGTTGGGGAACCTCTATCGGAGGGGGCTCGCTGTCA
TTGAACTGGAATCAAAACAGAACGCTGTGGCGCAATGGCGGGCACCGTAAAGAGAACATA
ACCAGCCTGTGGTTCAGTATGCCATTAAGCCGCTGGACGGGGAATAATGTAAGTGCTAGT
TGGCAGATGACTTCACCATCACACGGTGGTCAGACGCAACAAGTGGGGGTCAACGGAGAG
GCATTCAGTCAGCAACTGGATTGGGAGGTGCGTCAGAGTTACCGTGCCGATGCCCCGCCA
GGTGGTGGTAATAACAGCGCATTGCACTTGGCATGGAATGGGGCTTACGGCCTGTTAGGT
GGTGACTATAGCTACAGCCGGGCGATGCGCCAGATGGGAGTCAATATCGCGGGAGGTATA
GTTATCCACCATCATGGTGTGACGCTGGGGCAACCTTTGCAAGGCTCAGTGGCGCTGGTT
GAAGCGCCAGGGGCCTCGGGGGTGCCAGTTGGCCCCTGGCCTGGCGTTAAGACGGATTTT
CGTGGCGACACCACAGTGGGCAACCTGAGCGTCTATCAGGAGAATACAGTCAGCCTCGAT
CCGTCGCAACTACCGGATGACGCAGAGGTCACACAAACCGATGTGCGCGTGGTGCCAACC
GAAGGGGCGGTGGTGGAAGCGAAGTTTCACACTCGCATCGGGGCCAGGGCACTGATGACG
CTGAAACGGGAAGATGGTAGCGCCATTCCTTTCGGGGCGCAGGTTATAGTCAATGGGCAG
GATGGCAGCGCTGATCTGGTGGATACTGATAGCCAGGTTTATCTCACTGGTCTGGCGGAT
AAGGGCGAACTGACGGTGAAATGGGGAGCACAGCAATGTCGGGTTAACTACCACCTACCT
GCCCACAAGGGAATCGCGGGCTTGTATCAAATGAGCGGTCTCTGCAGA
>Ty2       
ATGAAGTTCAAACAACCTGCCTTGCTACTGTTTATCGCGGGAGTGGTTCACTGCGCAAAT
GCGCACACTTACACATTCGATGCATCAATGTTGGGCGATGCAGCGAAAGGGGTTGATATG
TCGCTCTTTAACCAGGGGGTACAACAGCCAGGGACTTATCGAGTGGACGTAATGGTGAAT
GGTAAACGTGTCGACACCCGTGATGTGGTGTTCAAATTAGAAAAGGATGGGCAAGGAACG
CCTTTTCTGGCTTCTTGTTTGACGGTCAGTCAGCTTTCACGCTACGGCGTAAAAACGGAA
GATTACCCTCAGTTGTGGAAAGCAGCAAAGACCCCAGATGAGTGTGCGGATCTGACCGCC
ATTCCACAGGCTAAAGCGGTACTGGATATCAATAATCAGCAACTGCAACTGAGTATTCCG
CAGTTGGCGTTGCGTCCGGAATTTAAGGGGATCGCTCCAGAAGATCTTTGGGATGATGGT
ATTCCGGCGTTTCTGATGAACTACAGTGCGAGGACAACGCAGACGGATTACAAAATGGAT
ATGGTGGGGCGTGACAACTCTTCCTGGGTACAACTGCAACCGGGAATCAATATAGGTGCG
TGGCGTGTCCGCAATGCGACCAGCTGGCAGCGGAGTAGTCAACTGTCGGGGAAGTGGCAG
GCAGCATATACCTATGCTGAGCGTGGACTGTACTCACTAAAAAGTCGTCTGACTCTGGGG
CAAAAGACTTCGCAGGGGGAGATATTTGATAGTGTGCCATTTACCGGTGTGATGTTGGCA
TCGGATGACAACATGGTGCCCTACAGTGAGCGGCAGTTTGCTCCGGTAGTGCGTGGGATT
GCCCGCACGCAGGCTCGGGTGGAGGTCAAACAGAATGGTTACACCATTTACAACACCACC
GTGGCGCCCGGACCGTTTGCACTGCGGGATCTGTCGGTAACAGACAGTAGTGGTGATCTG
CATGTCACCGTGTGGGAGGCCGATGGCAGTACACAAATGTTTGTGGTGCCGTATCAGACC
CCGGCGATAGCACTGCACCAGGGATATTTGAAGTACAGCCTGTTGGCGGGCCGATACCGA
TCGTCAGACTCTGCAACGGATAAGGCGCAGATCGCGCAGGCTACGTTGATGTATGGTCTG
CCGTGGAATCTCACTGCATATGGCGGTATACAGAGTGCAACGCACTATCAAGCTGCATCG
CTTGGTTTGGGAGGATCTCTCGGGCGGTGGGGGAGTTTATCTGTCGATGGAAGCGACACA
CACAGTCAGCGTCAGGGGGAAGCGGTACAGCAAGGAGCCTCCTGGCGACTGCGTTACAGC
AACCAGCTGACTGCGACGGGGACAAATTTGTTTCTGACGAGATGGCAATATGCCTCGCAG
GGCTATAACACCCTATCCGATGTGCTCGACAGTTATCGACATAATGGCAACCGTCTATGG
TCGTGGCGGGAAAATTTGCAGCCGAGCTCACGTACCACCCTGATGTTGAGTCAGTCATGG
GGGAGGCATTTGGGCAATCTGAGTTTAATCGGTTCCCGTACCGACTGGCGTAATCGCCCC
GGTCATGATGACAGCTACGGACTGAGTTGGGGAACCTCTATCGGAGGGGGCTCGCTGTCA
TTGAACTGGAATCAAAACAGAACGCTGTGGCGCAATGGCGGGCACCGTAAAGAGAACATA
ACCAGCCTGTGGTTCAGTATGCCATTAAGCCGCTGGACGGGGAATAATGTAAGTGCTAGT
TGGCAGATGACTTCACCATCACACGGTGGTCAGACGCAACAAGTGGGGGTCAACGGAGAG
GCATTCAGTCAGCAACTGGATTGGGAGGTGCGTCAGAGTTACCGTGCCGATGCCCCGCCA
GGTGGTGGTAATAACAGCGCATTGCACTTGGCATGGAATGGGGCTTACGGCCTGTTAGGT
GGTGACTATAGCTACAGCCGGGCGATGCGCCAGATGGGAGTCAATATCGCGGGAGGTATA
GTTATCCACCATCATGGTGTGACGCTGGGGCAACCTTTGCAAGGCTCAGTGGCGCTGGTT
GAAGCGCCAGGGGCCTCGGGGGTGCCAGTTGGCCCCTGGCCTGGCGTTAAGACGGATTTT
CGTGGCGACACCACAGTGGGCAACCTGAGCGTCTATCAGGAGAATACAGTCAGCCTCGAT
CCGTCGCAACTACCGGATGACGCAGAGGTCACACAAACCGATGTGCGCGTGGTGCCAACC
GAAGGGGCGGTGGTGGAAGCGAAGTTTCACACTCGCATCGGGGCCAGGGCACTGATGACG
CTGAAACGGGAAGATGGTAGCGCCATTCCTTTCGGGGCGCAGGTTATAGTCAATGGGCAG
GATGGCAGCGCTGATCTGGTGGATACTGATAGCCAGGTTTATCTCACTGGTCTGGCGGAT
AAGGGCGAACTGACGGTGAAATGGGGAGCACAGCAATGTCGGGTTAACTACCACCTACCT
GCCCACAAGGGAATCGCGGGCTTGTATCAAATGAGCGGTCTCTGCAGA
>LT2       
ATGAAGTTCAAACAACCTGCCTTGCTACTGTTCATCGCGGGAGTGGTTCATTGCGCAAAT
GCGCACACTTACACATTCGATGCATCAATGTTGGGCGATGCAGCGAAAGGGGTTGATATG
TCGCTCTTTAACCAGGGGGTACAACAGCCAGGGACTTATCGCGTGGACGTGATGGTGAAT
GGTAAACGTGTCGACACCCGTGATGTGGTGTTCAAATTGGAAAAGGATGGGCAAGGAACG
CCTGTTCTGGCTCCTTGTTTGACGGTCAGTCAGCTTTCACGCTACGGCGTAAAAACGGAA
GATTACCCTCAGTTGTGGAAAGCAGCAAAGCCCCCAGATGAGTGTGCGGATCTGACCGCC
ATTCCACAGGCTAAAGCGGTACTGGATATCAATAATCAGCAACTGCAACTGAGTATTCCG
CAGTTGGCGTTGCGTCCGGAATTTAAGGGGATCGCTCCAGAAGATCTTTGGGATGATGGT
ATTCCGGCGTTTCTGATGAACTACAGTGCGAGGACAACGCAGACGGATTACAAAATGGAT
ATGGTGGGGCGTGACAACTCTTCCTGGGTACAACTGCAACCGGGAATCAATATAGGTGCG
TGGCGTGTCCGCAATGCGACCAGCTGGCAGCGGAGTAGTCAACTGTCGGGGAAGTGGCAG
GCAGCATATACCTATGCTGAGCGTGGACTGTACTCACTAAAAAGTCGTCTGACTCTGGGG
CAAAAGACTTCGCAGGGGGAGATATTTGATAGTGTGCCATTTACCGGTGTGATGTTGGCA
TCGGATGACAACATGGTGCCCTACAGTGAGCGGCAGTTTGCTCCGGTAGTGCGTGGGATT
GCCCGCACGCAGGCTCGGGTGGAGGTCAAACAGAATGGTTACACCATTTACAACACCACT
GTGGCGCCCGGACCGTTTGCACTGCGGGATCTGTCGGTAACAGACAGTAGTGGTGATCTG
CATGTCACCGTGTGGGAGGCCGATGGCAGTACACAAATGTTTGTGGTGCCGTATCAGACC
CCGGCGATAGCACTGCACCAGGGATATTTGAAGTACAGCCTGTTGGCGGGCCGATACCGA
TCGTCAGACTCTGCAACGGATAAGGCGCAGATCGCGCAGGCTACGTTGATGTATGGTCTG
CCGTGGAATCTCACTGCATACGGCGGTATACAGAGTGCAACGCACTATCAAGCTGCATTG
CTTGGTTTGGGGGGATCTCTCGGGCGGTGGGGGAGTTTATCTGTCGATGGAAGCGACACA
CACAGTCAGCGTCAGGGGGAGGCGGTACAGCAAGGAGCCTCCTGGCGACTGCGTTACAGC
AACCAGCTGACTGCGACGGGGACAAATTTTTTTCTGACGAGATGGCAGTATGCCTCGCAG
GGCTATAACACCCTATCCGATGTGCTCGACAGTTATCGACATAATGGCAACCGTCTATGG
TCGTGGCGGGAAAATTTGCAGCCGAGCTCGCGTACTACCCTGATGTTGAGTCAGTCATGG
GGGAGGCATTTGGGCAATCTGAGTTTAACCGGTTCCCGTACCGACTGGCGTAATCGCCCC
GGTCATGATGACAGCTACGGACTGAGTTGGGGAACCTCTATCGGAGGGGGCTCGCTGTCA
TTGAACTGGAATCAAAACAGAACGCTGTGGCGCAATGGCGCGCACCGTAAAGAGAACATA
ACCAGCCTGTGGTTCAGTATGCCATTAAGCCGCTGGACGGGGAATAATGTAAGTGCTAGT
TGGCAGATGACTTCACCATCACACGGTGGTCAGACGCAACAAGTGGGGGTCAACGGAGAG
GCATTCAGTCAGCAACTGGATTGGGAGGTGCGTCAGAGTTACCGTGCCGATGCCCCGCCA
GGTGGTGGTAATAACAGCGCATTGCACTTGGCATGGAATGGGGATTACGGCCTGTTAGGT
GGTGACTATAGCTACAGCCGGGCGATGCGCCAGATGGGAGTCAATATCGCGGGAGGTATA
GTTATCCACCATCATGGTGTGACGCTGGGGCAACCTTTGCAAGGCTCAGTGGCGCTGGTT
GAAGCGCCAGGGGCCTCGGGGGTGCCAGTTGGCGGCTGGCCTGGCGTTAAGACGGATTTT
CGTGGCGACACCACAGTGGGCAACCTGAACGTCTATCAGGAGAATACAGTCAGCCTCGAT
CCGTCGCGACTACCGGATGACGCAGAGGTCACACAAACCGATGTGCGCGTGGTGCCAACC
GAAGGGGCGGTGGTGGAAGCGAAGTTTCACACTCGCATCGGGGCCAGGGCACTGATGACG
CTGAAACGGGAAGATGGTAGCGCCATTCCTTTCGGGGCGCAGGTTACAGTCAATGGGCAG
GATGGCAGTGCTGCTCTGGTGGATACTGATAGCCAGGTTTATCTCACTGGTTTGGCGGAT
AAGGGCGAACTGACGGTGAAATGGGGAGCACAGCAATGTCGGGTTAACTACCGCCTACCT
GCCCACAAGGGAATCGCGGGCTTGTATCAAATGAGCGGTCTCTGCAGA
>ATCC9150  
ATGAAGTTCAAACAACCTGCCTTGCTACTGTTTATCGCGGGAGTGGTTCACTGCGCAAAT
GCGCACGCTTACACATTCGATGCATCAATGTTGGGCGATGCAGCGAAAGGGGTTGATATG
TCGCTCTTTAACCAGGGGGTACAACAGCCAGGGACTTATCGAGTGGACGTAATGGTGAAT
GGTAAACGTGTCGACACCCGTGATGTGGTGTTCAAATTAGAAAAGGATGGGCAAGGAACG
CCTTTTCTGGCTTCTTGTTTGACGGTCAGTCAGCTTTCACGCTACGGCGTAAAAACGGAA
GATTACCCTCAGTTGTGGAAAGCAGCAAAGCCCCCAGATGAGTGTGCGGATCTGACCGCC
ATTCCACAGGCTAAAGCGGTACTGGATATCAATAATCAGCAACTGCAACTGAGTATTCCG
CAGTTGGCGTTGCGTCCGGAATTTAAGGGGATCGCTCCTGAAGATATCTGGGATGATGGT
ATTCCGGCGTTTCTGATGAACTACAGTGCGAGGACAACGCAGACGGATTACAAAATGGAT
ATGGAGAGGCGTGACAACTCTTCCTGGGTACAACTGCAACCGGGAATCAATATAGGTGCG
TGGCGTGTCCGCAATGCGACCAGCTGGCAGCGGAGTAGTCAACTGTCGGGGAAGTGGCAG
GCAGCATATACCTATGCTGAGCGTGGACTGTACTCACTAAAAAGTCGTCTGACTCTGGGG
CAAAAGACTTCGCAGGGGGAGATATTTGATAGTGTGCCATTTACCGGTGTGATGTTGGCA
TCGGATGACAACATGGTGCCCTACAGTGAGCGGCAGTTTGCTCCGGTAGTGCGTGGGATT
GCCCGCACGCAGGCTCGGGTGGAGGTCAAACAGAATGGTTACACCATTTACAACACCACC
GTGGCGCCCGGACCGTTTGCACTGCGGGATCTGTCGGTAACAGACAGTAGTGGTGATCTG
CATGTCACCGTGTGGGAGGCCGATGGCAGTACACAAATGTTTGTGGTGCCGTATCAGACC
CCGGCGATAGCACTGCACCAGGGATATTTGAAGTACAGCCTGTTGGCGGGCCGATACCGA
TCGTCAGACTCTGCAACGGATAAGGCGCAGATCGCGCAGGCTACGTTGATGTATGGTCTG
CCGTGGAATCTCACTGCATATGGCGGTATACAGAGTGCAACGCACTATCAAGCTGCATCG
CTTGGTTTGGGGGCATCTCTCGGGCGGTGGGGGAGTTTATCTGTCGATGGAAGCGACACA
CACAGTCAGCGTCAGGGGGAAGCGGTACAGCAAGGAGCCTCCTGGCGACTGCGTTACAGC
AACCAGCTGACTGCGACGGGAACAAATTTTTCTCTGACGAGATGGCAGTATGCCTCGCAG
GGCTATAACACCCTATCCGATGTGCTCGACAGTTATCGACATGATGGCAACCGTCTATGG
TCGTGGCGGGAAAATTTGCAGCCGAGCTCGCGTACCATCCTGATGTTGAGTCAGTCATGG
GGGAGGCATTTGGGCAATCTGAGTTTAACCGGTTCCCGTACCGACTGGCGTAATCGCCCC
GGTCATGATGACAGCTACGGACTGAGTTGGGGAACCTCTATTGGAGGGGGCTCGCTGTCA
TTGAACTGGAATCAAAACAGAACGTTGTGGCGCAATGGCGCGCACAGTAAAGAGAACATA
ACCAGCCTGTGGTTCAGTATGTCATTAAGCCGCTGGACGGGGAATAATGTAAGTGCCAGT
TGGCAGATGACTTCACCATCACACGGTGGTCAGATGCAACAAGTGGGGGGCAACGGAGAG
GCATTCAGTCAGCAACTGGATTGGGAGGTGCGTCAGAGTTACCGTGCCGATGCCCCGCCA
GGTGGTGGTAATAACAGCGCATTGCACTTGGCATGGAATGGGGGTTACGGCCTGTTAGGT
GGTGACTATAGCTACAGCCGGGCGATGCGCCAGATGGGAGTCAATATCGCGGGAGGTATA
GTTATCCACCATCATGGTGTGACGCTGGGGCAACCTTTGCAAGGCTCAGTGGCGCTGGTT
GAAGCGCCAGGGGCCTCGGGGGTGCCAGTTGGCGGCTGGCCTGGCGTTAAGACGGATTTT
CGTGGCGACACCACAGTGGGCAACCTGAACGTCTATCAGGAGAATACAGTCAGCCTCGAT
CCGTCGCGACTACCGGATGACGCAGAGGTCACACAAACCGATGTGCGCGTGGTGCCAACC
GAAGGGGCGGTGGTGGAAGCGAAGTTTCACACTCGCATCGGGGCCAGGGCACTGATGACG
CTGAAACGGGAAGATGGTAGCGCCATTCCTTTCGGGGCGCAGGTTACAGTCAATGGACAG
GATGGCAGTGCTGCTCTGGTGGATACTGATAGCCAGGTTTATCTCACTGGTCTGGCGGAT
AAGGGCGAACTGACGGTGAAATGGGGAGCACAGCAATGTCGGGTTAACTACCAGCTACCT
GCCCACAAGGGAATCGCGGGCTTGTATCAAATGAGCGGTCTCTGCAGA
>ch        
ATGAAGCTCAAACAACCTGCCTTGCTACTGTTTATCGCGGGAGTGGTTCATTGCGCAAAT
GCGCACGCTTACACATTCGATGCATCAATGTTGGGCGATGCAGCGAAAGGGGTTGATATG
TCGCTCTTTAACCAGGGGGTACAACAGCCAGGGACTTATCGAGTGGACGTGATGGTGAAT
GGTAAACGTATCGACACCCGTGATGTGGTGTTCAAATTGGAAAAGGATGGGCAAGGAACG
CCTTTTCTGGCTCCTTGTTTGACGGTCAGTCAGCTTTCACGCTACGGCGTAAAAACGGAA
GATTACCCTCAGTTGTGGAAAGCAGCAAAGACCCCAGATGAGTGTGCGGATCTGACCGCC
ATTCCACAGGCTAAAGCGGTACTGGATATCAATAATCAGCAACTGCAACTGAGTATTCCG
CAGTTGGCATTGCGTACGAAATTTAAGGGGATCGCTCCTGAAGATCTCTGGGATGATGGT
ATTCCGGCGTTTCTGATGAACTACAGTGCGAGGACAATGCAGACGGATTACAAAATGGAT
ATGGGGAGGCGTGACAACTCTTCCTGGGTACAACTGCAACCGGGAATCAATATAGGTGCG
TGGCGTGTCCGCAATGCGACCAGTTGGCAGCGGAGTAGTCAACTGTCGGGGAAGTGGCAG
GCAGCATATACCTATGCTGAGCGTGGACTGTACTCACTAAAAAGTCGTCTGACTCTGGGG
CAAAAGACTTCGCAGGGGGAGATATTTGATAGTGTGCCATTTACCGGTGTGATGTTGGCA
TCGGATGACAACATGGTGCCCTACAGTGAGCGGCAGTTTGCTCCGGTAGTGCGTGGGATT
GCCCGCACGCAGGCTCGGGTGGAGGTCAAACAGAATGGTTACACCATTTACAACACCACT
GTGGCGCCCGGACCGTTTGCACTGCGGGATCTGTCGGTAACAGACAGTAGTGGTGATCTG
CATGTCACCGTGTGGGAGGCCGATGGCAGTACACAAATGTTTGTGGTGCCGTATCAGACC
CCGGCGATAGCACTGCACCAGGGATATTTGAAGTACAGCCTGTTGGCGGGCCGATACCGA
TCGTCAGACTCTGCAACAGATAAGGCGCAGATCGCGCAGGCTACGTTGATGTATGGTCTG
CCGTGGAATCTCACTGCATATGGCGGTATACAGAGTGCAACGCACTATCAAGCTGCATCG
CTTGGTTTGGGGGTATCTCTCGGGCGGTGGGGGAGTTTATCTGTCGATGGAAGCGACACA
CACAGTCAGCGTCAGGGGGAAGCGGTACAGCAAGGAGCCTCCTGGCGACTGCGTTACAGC
AACCAGCTGACTGCGACGGGAACAAATTTTTCTCTGACGAGATGGCAGTATGCCTCGCAG
GGCTATAACACCTTATCCGATGTGCTCGACAGTTATCGACATGATGGCAACCGTCTATGG
TCGTGGCGGGAAAATTTGCAGCCGAGCTCGCGTACCACCCTGATGTTGAGTCAGTCATGG
GGGAGGCATTTGGGCAATCTGAGTTTAACCGGTTCCCGTACCGACTGGCGTAATCGCCCC
GGTCATGATGACAGCTACGGACTGAGTTGGGGAACCTCTATCGGAGGGGGCTCGCTGTCA
TTGAACTGGAATCAAAACAGAACGCTGTGGCGCAATGGCGCGCACCGTAAAGAGAACATA
ACCAGCCTGTGGTTCAGTATGTCATTAAGCCGCTGGACGGGGAATAATGTAAGTGCCAGT
TGGCAGATGACTTCACCATCACACGGTGGTCAGACGCAACAAGTGGGGGTCAACGGAGAG
GCATTCAGTCAGCAACTGGATTGGGAGGTGCGTCAGAGTTACCGTGCCGATGCCCCGCCA
GGTGGTGGTAATAACAGCGCATTGCACTTGGCATGGAATGGGGGTTACGGCCTGTTAGGT
GGTGACTATAGCTACAGCCGGGCGATGCGCCAGATGGGAGTCAATATCGCGGGAGGTATA
GTTATCCACCATCATGGTGTGACGCTGGGGCAACCTTTGCAAGGCTCAGTGGCGCTGGTT
GAAGCGCCAGGGGCCTCGGGGGTGCCAGTTGGCGGCTGGCCTGGCGTTAAGACGGATTTT
CGTGGCGACACCACAGTGGGCAACCTGAGCGTCTATCAGGAGAATACAGTCAGCCTCGAT
CCGTCGCGACTACCGGATGACGCAGAGGTCACACAAACCGATGTGCGCGTGGTGCCAACC
GAAGGGGCGGTGGTGGAAGCGAAGTTTCACACTCGCATCGGGGCCAGGGCACTGATGACG
CTGAAACGGGAGGATGGTAGCGCCATTCCTTTCGGGGCGCAGGTTACAGTCAATGGGCAG
GATGGCAGTGCTGATCTGGTGGATACTGATAGCCAGGTTTATCTCACTGGTCTGGCGGAT
AAGGGCGAACTGACGGTGAAATGGGGAGCACAGCAATGTCGGGTTAACTACCACCTACCT
GCCCATAAGGGAATCGCGGGCTTGTATCAAATGAGCGGTCTCTGCAGA
