# Supplementary material for: Genome wide evolutionary analyses reveal serotype specific patterns of positive selection in selected Salmonella serotypes
Source: BMC Evol Biol. 2009 Nov 14;9:264. doi: 10.1186/1471-2148-9-264 (PMC2784778; doi:10.1186/1471-2148-9-264)
Supplement: Additional file 6 — Alignments for genes under positive selection. [file 1471-2148-9-264-S6.ZIP › Additional file 5/STM0371.fas]

>ATCC9150  
ATGTCTTTTAGCGAATTTTATCAGCGTTCCATTAACGAACCGGAGGCGTTCTGGGCCGAG
CAGGCCCGGCGTATCGACTGGCGACAGCCGTTTACGCAGACGCTGGATCATAGCCGTCCA
CCGTTTGCCCGCTGGTTTTGCGGCGGCACCACTAACTTATGTCATAACGCCGTCGACCGC
TGGCTGGATAAACAGCCGGAGGCGCTGGCGCTGATTGCCGTCTCATCAGAGACCGATGAA
GAGCGCACATTTACCTTCAGCCAGTTGCATGACGAGGTCAACATTGTGGCCGCTATGCTG
CTGTCGCTGGGCGTGCAGCGTGGCGATCGCGTATTGGTCTATATGCCGATGATTGCCGAA
GCGCAGATAACCCTGCTGGCCTGCGCGCGCATTGGCGCGATCCATTCGGTGGTCTTTGGC
GGTTTTGCCTCGCACAGCGTGGCGGCGCGGATTGACGATGCCAGACCGGCGCTGATTGTG
TCGGCGGATGCCGGAGCGCGGGGCGGTAAAATCCTGCCGTATAAAAAGCTGCTTGATGAC
GCTATTGCGCAGGCGCAGCATCAGCCGAAACACGTTCTGCTGGTGGACAGAGGGCTGGCG
AAAATGGCGTGGGTGGATGGGCGCGATCTGGATTTTGCCACGTTGCGCCAGCAGCATCTC
GGCGCGAGCGTGCCGGTGGCGTGGCTGGAATCCAATGAAACCTCGTGCATTCTTTACACC
TCCGGCACTACCGGCAAACCGAAAGGCGTCCAGCGCGACGTCGGCGGTTATGCGGTGGCG
CTGGCAACCTCGATGGACACCATTTTTGGCGGCAAGGTGGGCGGCGTATTCTTTTGCGCA
TCGGATATCGGCTGGGTCGTCGGCCACTCCTATATCGTTTACGCGCCGCTGCTGGCAGGC
ATGGCGACTATTGTTTACGAAGGACTGCCGACGTACCCGGACTGCGGGGTCTGGTGGAAA
ATTGTCGAGAAATACCAGGTTAACCGGATGTTTTCCGCCCCGACCGCGATTCGCGTGCTG
AAAAAATTCCCAACGGCGCAAATCCGCAATCACGATCTCTCCTCGCTGGAGGCGCTTTAT
CTGGCCGGTGAGCCGCTGGACGAGCCGACGGCCAGTTGGGTGACGGAGACGCTGGGCGTA
CCGGTCATCGACAATTATTGGCAGACGGAGTCCGGCTGGCCGATCATGGCGCTGGCCCGC
GCGCTGGACGACAGGCCGTCGCGTCTGGGAAGTCCCGGCGTGCCGATGTACGGTTATAAC
GTCCAGCTACTCAATGAAGTCACCGGCGAACCCTGCGGCATAAACGAAAAAGGCATGCTG
GTGATCGAAGGGCCGCTGCCGCCGGGCTGTATTCAGACTATTTGGGGCGACGATGCGCGT
TTTGTGAAGACTTACTGGTCGCTGTTTGCCCGTCAGGTTTATGCCACCTTCGACTGGGGA
ATTCGCGACGCCGAGGGGTATTACTTTATTCTGGGCCGTACCGATGATGTGATTAATATT
GCGGGCCATCGGCTGGGAACGCGAGAAATAGAAGAAAGTATCTCCAGCTACCCGAACGTA
GCGGAAGTGGCGGTAGTGGGGATAAAAGACGCTCTGAAAGGGCAGGTGGCGGTGGCGTTT
GTCATTCCGAAGCAGAGCGATACGCTGGCGGATCGCGAGGCGGCGCGCGACGAGGAAAAA
GCGATTATGGCGTTGGTAGACAATCAGATTGGTCACTTTGGTCGCCCGGCGCATGTCTGG
TTTGTTTCGCAGCTCCCCAAAACGCGTTCCGGAAAGATGCTTCGCCGCACGATCCAGGCG
ATCTGCGAAGGCCGCGATCCGGGCGATCTGACAACCATTGACGATCCCGCGTCGTTGCAG
CAAATTCGCCAGGCGATCGAGGAA
>ch        
ATGTCTTTTAGCGAATTTTATCAGCGTTCCATTAACGAACCGGAGGCGTTCTGGGCCGAG
CAGGCCCGACGTATCGACTGGCGACAGCCGTTTACGCAGACGCTGGATCATAGCCGTCCA
CCGTTTGCCCGCTGGTTTTGCGGCGGCACCACTAACTTATGTCATAACGCCGTTGACCGC
TGGCTGGATAAACAGCCGGAGGCGCTGGCGCTGATTGCCGTCTCATCAGAGACCGATGAA
GAGCGCACATTTACCTTCAGCCAGTTGCATGATGAAGTCAACGCTGTGGCCGCCATGCTG
CTGTCGCTGGGCGTGCAGCGTGGCGATCGCGTATTGGTCTATATGCCGATGATTGCCGAA
GCGCAGATAACCCTGCTGGCCTGTGCGCGCATTGGCGCGATCCATTCGGTGGTCTTTGGC
GGTTTTGCCTCGCACAGCGTGGCGGCGCGCATTGACGATGCCAGACCGGCGCTGATTGTG
TCGGCGGATGCTGGAGCGCGGGGCGGTAAAATCCTGCCGTATAAAAAGCTGCTTGATGAC
GCTATTGCGCAGGCGCAGCATCAGCCGAAACACGTTCTGCTGGTGGACAGAGGGCTGGCG
AAAATGGCGTGGGTGGATGGGCGCGATCTGGATTTTGCCACGTTGCGCCAGCAGCATCTC
GGCGCGAGCGTGCCGGTGGCGTGGCTGGAATCCAATGAAACCTCGTGCATTCTTTACACC
TCCGGCACTACCGGCAAACCGAAAGGCGTCCAGCGCGACGTCGGCGGTTATGCGGTGGCG
CTGGCAACCTCGATGGACACCATTTTTGGCGGCAAGGCGGGCGGCGTATTCTTTTGCGCA
TCGGATATCGGCTGGGTCGTCGGCCACTCCTATATCGTTTACGCGCCGCTGCTGGCAGGC
ATGGCGACTATTGTTTACGAAGGACTGCCGACGTACCCGGACTGCGGGGTCTGGTGGAAA
ATTGTCGAGAAATACCAGGTTAACCGGATGTTTTCCGCCCCGACCGCGATTCGCGTGCTG
AAAAAATTCCCGACGGCGCAAATCCGCAATCACGATCTCTCCTCGCTGGAGGCGCTTTAT
CTGGCCGGTGAGCCGCTGGACGAGCCGACGGCCAGTTGGGTGACGGAGACGCTGGGCGTA
CCGGTTATCGACAATTATTGGCAGACGGAGTCCGGATGGCCGATCATGGCGCTGGCCCGC
GCGCTGGATGACAGGCCGTCGCGTCTGGGAAGTCCCGGTGTGCCGATGTACGGTTATAAC
GTCCAGTTACTCAATGAGGTCACCGGCGAGCCCTGCGGCATAAATGAAAAAGGCATGCTG
GTGATCGAAGGGCCGCTGCCGCCGGGCTGTATTCAGACTATCTGGGGCGATGATGCGCGT
TTTGTGAAGACTTACTGGTCGCTGTTTGCCCGTCAGGTTTATGCCACCTTCGACTGGGGA
ATCCGCGACGCCGAGGGGTATTACTTTATTCTGGGCCGTACCGATGATGTGATTAATATT
GCGGGTCATCGGCTGGGGACGCGAGAAATAGAAGAAAGTATCTCCAGCTACCCGAACGTA
GCGGAAGTGGCGGTAGTGGGGATAAAAGACGCTCTGAAAGGGCAGGTAGCGGTGGCGTTT
GTCATTCCGAAGCAGAGCGATACGCTGGCGGATCGCGAGGCGGCGCGCGACGAGGAAAAC
GCGATTATGGCGCTGGTGGACAACCAGATCGGTCACTTTGGTCGTCCGGCGCATGTCTGG
TTTGTCTCGCAGCTCCCCAAAACGCGTTCCGGAAAGATGCTTCGCCGCACGATCCAGGCG
ATCTGCGAAGGCCGCGATCCGGGCGATCTGACAACCATTGACGATCCCGCGTCGTTGCAG
CAAATTCGCCAGGCGATCGAGGAA
>LT2       
ATGTCTTTTAGCGAATTTTATCAGCGTTCCATTAACGAACCGGAGGCGTTCTGGGCCGAG
CAGGCCCGGCGTATCGACTGGCGACAGCCGTTTACGCAGACGCTGGATCATAGCCGTCCA
CCGTTTGCCCGCTGGTTTTGCGGCGGCACCACTAACTTATGTCATAACGCCGTCGACCGC
TGGCGGGATAAACAGCCGGAGGCGCTGGCGCTGATTGCCGTCTCATCAGAGACCGATGAA
GAGCGCACATTTACCTTCAGCCAGTTGCATGATGAAGTCAACATTGTGGCCGCCATGTTG
CTGTCGCTGGGCGTGCAGCGTGGCGATCGCGTATTGGTCTATATGCCGATGATTGCCGAA
GCGCAGATAACCCTGCTGGCCTGCGCGCGCATTGGCGCGATCCATTCGGTGGTCTTTGGC
GGTTTTGCCTCGCACAGCGTGGCGGCGCGCATTGACGATGCCAGACCGGCGCTGATTGTG
TCGGCGGATGCCGGAGCGCGGGGCGGTAAAATCCTGCCGTATAAAAAGCTGCTCGATGAC
GCTATTGCGCAGGCGCAGCATCAGCCGAAACACGTTCTGCTGGTGGACAGAGGGCTGGCG
AAAATGGCATGGGTGGATGGGCGCGATCTGGATTTTGCCACGTTGCGCCAGCAGCATCTC
GGCGCGAGCGTGCCGGTGGCGTGGCTGGAATCCAACGAAACCTCGTGCATTCTTTACACC
TCCGGCACTACCGGCAAACCGAAAGGCGTCCAGCGCGACGTCGGCGGTTATGCGGTGGCG
CTGGCAACCTCGATGGACACCATTTTTGGCGGCAAGGCGGGCGGCGTATTCTTTTGCGCA
TCGGATATCGGCTGGGTCGTCGGCCACTCCTATATCGTTTACGCGCCGTTGCTGGCAGGC
ATGGCGACTATTGTTTACGAAGGACTGCCGACGTACCCGGACTGCGGGGTCTGGTGGAAA
ATTGTCGAGAAATACCAGGTTAACCGGATGTTTTCCGCCCCGACCGCGATTCGCGTGCTG
AAAAAATTCCCGACGGCGCAAATCCGCAATCACGATCTCTCCTCGCTGGAGGCGCTTTAT
CTGGCCGGTGAGCCGCTGGACGAGCCGACGGCCAGTTGGGTAACGGAGACGCTGGGCGTA
CCGGTCATCGACAATTATTGGCAGACGGAGTCCGGCTGGCCGATCATGGCGCTGGCCCGC
GCGCTGGACGACAGGCCGTCGCGTCTGGGAAGTCCCGGCGTGCCGATGTACGGTTATAAC
GTCCAGCTACTCAATGAAGTCACCGGCGAACCTTGCGGCATAAATGAAAAGGGGATGCTG
GTGATCGAAGGGCCGCTGCCGCCGGGCTGTATTCAGACTATTTGGGGCGACGATGCGCGT
TTTGTGAAGACTTACTGGTCGCTGTTTAACCGTCAGGTTTATGCCACTTTCGACTGGGGA
ATCCGCGACGCCGAGGGGTATTACTTTATTCTGGGCCGTACCGATGATGTGATTAATATT
GCGGGTCATCGGCTGGGGACGCGAGAAATAGAAGAAAGTATCTCCAGCTACCCGAACGTA
GCGGAAGTGGCGGTAGTGGGGATAAAAGACGCTCTGAAAGGGCAGGTAGCGGTGGCGTTT
GTCATTCCGAAGCAGAGCGATACGCTGGCGGATCGCGAGGCGGCGCGCGACGAGGAAAAC
GCGATTATGGCGCTGGTGGACAACCAGATCGGTCACTTTGGTCGTCCGGCGCATGTCTGG
TTTGTTTCGCAGCTCCCCAAAACGCGTTCCGGAAAGATGCTTCGCCGCACGATCCAGGCG
ATCTGCGAAGGCCGCGATCCGGGCGATCTGACAACCATTGACGATCCCGCGTCGTTGCAG
CAAATTCGCCAGGCGATCGAAGAA
>CT18      
ATGTCTTTTAGCGAATTTTATCAGCGTTCCATTAACGAACCGGAGGCGTTCTGGGCCGAG
CAGGCCCGGCGTATCGACTGGCGACAGCCGTTTACGCAGACGCTGGATCATAGCCGTCCA
CCGTTTGCCCGCTGGTTTTGCGGCGGCACCACTAACTTATGTCATAACGCCGTCGACCGC
TGGCGGGATAAACAGCCGGAGGCGCTGGCGCTGATTGCCGTCTCATCAGAGACCGATGAA
GAGCGCACATTTACCTTCAGCCAGTTGCATGATGAAGTCAACGCTGTGGCCGCTATGCTG
CTGTCGCTGGGCGTGCAGCGTGGCGATCGCGTATTGGTCTATATGCCGATGATTGCCGAA
GCGCAGATAACCCTGCTGGCCTGTGCGCGCATTGGCGCGATCCATTCGGTGGTCTTTGGC
GGTTTTGCCTCGCACAGCGTGGCGGCGCGCATTGACGATGCCAGACCGGCGCTGATTGTG
TCGGCGGATGCCGGAGCGCGTGGCGGTAAAATTCTGCCGTATAAAAAGCTGCTTGATGAC
GCTATTGCGCAGGCGCAGCATCAGCCGAAACACGTTCTGCTGGTGGACAGAGGGCTGGCG
AAAATGTCGTGGGTGGATGGGCGCGATCTGGATTTTTCCACGTTGCGCCAGCAGTATCTC
GGCGCGAGCGTGCCGGTGGCGTGGCTGGAATCCAATGAAACCTCGTGCATTCTTTACACC
TCCGGCACTACCGGCAAACCGAAAGGCGTCCAGCGCGACGTCGGCGGTTATGCGGTGGCG
CTGGCAACCTCGATGGACACCATTTTTGGCGGCAAGGCGGGCGGCGTATTCTTTTGCGCA
TCGGATATCGGCTGGGTCGTCGGCCACTCCTATATCGTTTACGCGCCGCTGCTGGCAGGC
ATGGCGACTATTGTTTACGAAGGACTGCCGACGTACCCGGACTGCGGGGTCTGGTGGAAA
ATTGTCGAGAAATACCAGGTTAACCGGATGTTTTCCGCCCCGACCGCGATTCGCGTGCTG
AAAAAATTCCCGACGGCGCAAATCCGCAATCACGATCTCTCCTCGCTGGAGGCGCTTTAT
CTGGCCGGTGAGCCGCTGGACGAGCCGACGGCCAGTTGGGTGACGGAGACGCTGGGCGTA
CCGGTCATCGACAATTATTGGCAGACGGAGTCCGGCTGGCCGATCATGGCGCTGGCCCGC
GCGCTGGACGACAGGCCGTCGCGTCTGGGAAGTCCCGGGGTGCCGATGTACGGTTATAAC
GTCCAGCTACTCAATGAAGTCACCGGCGAACCCTGCGGCATAAATGAAAAAGGCATGCTG
GTGATCGAAGGGCCGCTGCCGCCGGGTTGTATTCAGACTATTTGGGGCGACGATGCGCGT
TTTGTGAAGACTTACTGGTCGCTGTTTAACCGTCAGGTTTATGCCACTTTCGACTGGGGA
ATCCGCGACGCCGAGGGGTATTACTTTATTCTGGGCCGTACCGATGATGTGATTAATATT
GCGGGTCATCGGCTGGGGACGCGAGAAATAGAAGAAAGTATCTCCGGTTACCCGAACGTA
GCGGAAGTGGCGGTGGTGGGGATAAAAGACGCTCTGAAAGGGCAGGTGGCGGTGGCGTTT
GTCATTCCGAAGCAGAGCGATACGCTGGCGGATCGCGAGGCGGCGCGCGACGAGGAAAAA
GCGATTATGGCGCTGGTGGATAACCAGATCGGTCACTTTGGTCGTCCGGCGCATGTCTGG
TTTGTTTCGCAGCTCCCCAAAACGCGTTCCGGAAAGATGCTTCGCCGCACGATCCAGGCG
ATCTGCGAAGGCCGTGATCCGGGCGATCTGACAACCATTGACGATCCCGCGTCGTTGCAG
CAAATTCGCCAGGCGATCGAGGAA
>Ty2       
ATGTCTTTTAGCGAATTTTATCAGCGTTCCATTAACGAACCGGAGGCGTTCTGGGCCGAG
CAGGCCCGGCGTATCGACTGGCGACAGCCGTTTACGCAGACGCTGGATCATAGCCGTCCA
CCGTTTGCCCGCTGGTTTTGCGGCGGCACCACTAACTTATGTCATAACGCCGTCGACCGC
TGGCGGGATAAACAGCCGGAGGCGCTGGCGCTGATTGCCGTCTCATCAGAGACCGATGAA
GAGCGCACATTTACCTTCAGCCAGTTGCATGATGAAGTCAACGCTGTGGCCGCTATGCTG
CTGTCGCTGGGCGTGCAGCGTGGCGATCGCGTATTGGTCTATATGCCGATGATTGCCGAA
GCGCAGATAACCCTGCTGGCCTGTGCGCGCATTGGCGCGATCCATTCGGTGGTCTTTGGC
GGTTTTGCCTCGCACAGCGTGGCGGCGCGCATTGACGATGCCAGACCGGCGCTGATTGTG
TCGGCGGATGCCGGAGCGCGTGGCGGTAAAATTCTGCCGTATAAAAAGCTGCTTGATGAC
GCTATTGCGCAGGCGCAGCATCAGCCGAAACACGTTCTGCTGGTGGACAGAGGGCTGGCG
AAAATGTCGTGGGTGGATGGGCGCGATCTGGATTTTTCCACGTTGCGCCAGCAGTATCTC
GGCGCGAGCGTGCCGGTGGCGTGGCTGGAATCCAATGAAACCTCGTGCATTCTTTACACC
TCCGGCACTACCGGCAAACCGAAAGGCGTCCAGCGCGACGTCGGCGGTTATGCGGTGGCG
CTGGCAACCTCGATGGACACCATTTTTGGCGGCAAGGCGGGCGGCGTATTCTTTTGCGCA
TCGGATATCGGCTGGGTCGTCGGCCACTCCTATATCGTTTACGCGCCGCTGCTGGCAGGC
ATGGCGACTATTGTTTACGAAGGACTGCCGACGTACCCGGACTGCGGGGTCTGGTGGAAA
ATTGTCGAGAAATACCAGGTTAACCGGATGTTTTCCGCCCCGACCGCGATTCGCGTGCTG
AAAAAATTCCCGACGGCGCAAATCCGCAATCACGATCTCTCCTCGCTGGAGGCGCTTTAT
CTGGCCGGTGAGCCGCTGGACGAGCCGACGGCCAGTTGGGTGACGGAGACGCTGGGCGTA
CCGGTCATCGACAATTATTGGCAGACGGAGTCCGGCTGGCCGATCATGGCGCTGGCCCGC
GCGCTGGACGACAGGCCGTCGCGTCTGGGAAGTCCCGGGGTGCCGATGTACGGTTATAAC
GTCCAGCTACTCAATGAAGTCACCGGCGAACCCTGCGGCATAAATGAAAAAGGCATGCTG
GTGATCGAAGGGCCGCTGCCGCCGGGTTGTATTCAGACTATTTGGGGCGACGATGCGCGT
TTTGTGAAGACTTACTGGTCGCTGTTTAACCGTCAGGTTTATGCCACTTTCGACTGGGGA
ATCCGCGACGCCGAGGGGTATTACTTTATTCTGGGCCGTACCGATGATGTGATTAATATT
GCGGGTCATCGGCTGGGGACGCGAGAAATAGAAGAAAGTATCTCCGGTTACCCGAACGTA
GCGGAAGTGGCGGTGGTGGGGATAAAAGACGCTCTGAAAGGGCAGGTGGCGGTGGCGTTT
GTCATTCCGAAGCAGAGCGATACGCTGGCGGATCGCGAGGCGGCGCGCGACGAGGAAAAA
GCGATTATGGCGCTGGTGGATAACCAGATCGGTCACTTTGGTCGTCCGGCGCATGTCTGG
TTTGTTTCGCAGCTCCCCAAAACGCGTTCCGGAAAGATGCTTCGCCGCACGATCCAGGCG
ATCTGCGAAGGCCGTGATCCGGGCGATCTGACAACCATTGACGATCCCGCGTCGTTGCAG
CAAATTCGCCAGGCGATCGAGGAA
