# Supplementary material for: Genome wide evolutionary analyses reveal serotype specific patterns of positive selection in selected Salmonella serotypes
Source: BMC Evol Biol. 2009 Nov 14;9:264. doi: 10.1186/1471-2148-9-264 (PMC2784778; doi:10.1186/1471-2148-9-264)
Supplement: Additional file 6 — Alignments for genes under positive selection. [file 1471-2148-9-264-S6.ZIP › Additional file 5/STM0395.fas]

>ch        
ATGAAAATTCTCAGTTTGCGTCTGAAAAACCTGAACTCGCTGAAAGGAGAATGGAAGGTC
GACTTTACCGCCGAACCGTTTGCCAGTAACGGGTTATTCGCCATTACCGGCCCGACCGGC
GCGGGAAAAACCACCTTGCTTGACGCCATCTGCCTGGCGCTGTACCACGAAACGCCGCGC
CTGAATACGGTATCGCAATCGCAAAACGATTTGATGACGCGCGATACAGCGGAATGTCTG
GCCGAAGTGGAGTTCGAGGTAAAAGGCGAAGCCTGGCGCGCGTTCTGGAGCCAGAACCGA
GCCCGAAATCAGCCTGACGGCAATCTCCAGTCCCCACGCGTGGAGCTGGCGCGGTGTTCA
GACGGAAAGATCTTTGCCGATAAGGTAAAGGATAAACTGGAGATGATCGCCACGTTGACC
GGGCTGGACTACGGGCGCTTCACCCGTTCGATGTTGTTATCACAGGGGCAGTTCGCCGCC
TTTCTTAACGCCAAAGCGAAAGAGCGCGCAGAGCTTCTGGAGGAGCTCACCGGCACTGAG
ATTTACGGGCAGATCTCCGCACAGGTATTTGAAAAACATAAATCAGCCCGTCTCGAACTG
GAAAAGTTACAAGCGCAGGCCAGCGGCGTCGCCCTATTGGCGGACGAACAGTTACAGCAA
CTGGAAGCCAGTTTGCAGGCGCTTACTGACGAAGAGAAACGCCTGCTGGCCGACCAGCAA
GGACAGCAGCAGCACCTTCACTGGCTGACCCGAAAAAACGAGCTCCACACTGAATTACAC
GCCCGGCAGCAGGCGCTGTACGCGGCGCAAGAGGCGCGAGAAAAAGCGCAGCCGCAGCTC
GCGGCGCTGACGCTGGCGCAACCTGCTCGCCAGTTGCGCCCGCATTGGGAGCGCATTCAG
GAACAAACCCGCGCCGTTGAGCGTGTTCGCCAGCACAGTGATGAAGTGAATGCTCGCTTA
CAAAGCGCGTATCGCCTGCGCCAGCGTATCCGCGCCTGCGCGCATCGACAATTCACGCAA
CTGAACGCCACAGGGCAGCGGTTGAAGACATGGCTGGCGGAACATGACGGCATCCGCGTC
TGGCGCAGCGAACTGGCGGGGTGGCGAGCATTATTAACACAACAATCCCACGATCGGGCG
CAACTGAGCCAATGGCAACAGCAGTTGCTGAGCGATACGCGTCAGCGTGATGCGCTACCG
CCGCTCACGCTCGACCTCACGCCACAGGCGCTGGCGGAAGCCAGAGCATTGCATACCCGG
CAGCGTCCGCTACGCCATCGTCTCGCCGCGCTTCAGGGGCAAATTCTCCCGAAACAAAAG
CGTCAGGCGCAGCTACAGGCAGCTATCGCGCGTCATCATCAGGAGCAGGCGCAATACACC
CAACGTCTGGCGGATAAGCGTCTGAGTTATAAGACTAAAGCGCAGGAGCTTGCGGACGTT
CGCACTATTTGCGAGCAGGAGGCGCGCATCAAAGATCTGGAAAGCCAGCGGGCGCACTTA
CAGTCCGGCCAGCCGTGTCCGCTTTGCGGCTCGACGACGCACCCCGCCATCGCCGCCTAT
CAGGCGCTGGAACTGAGCGCGAATCAAACCCGCCGCGACGCGCTGGAAAAAGAGGTCAAA
ACGCTGGCGGAAGAAGGCGCGGCGCTGCGAGGACAGTTAGATGCCTTAACGCAACAATTA
CAGCGGGATGAAAGCGAGGCGCAGTCGTTGTTGCAGGAGGAGCAAGCGCTTACTGAGGAA
TGGCAAACGCTGTGCGCTACGCTGGGCGTTCAGCTCCAGCCGCAAGAAGACCTCGCGGGC
TGGCTGACCGCCGCGGAAGAGCATGAGCAACAGTTGGATCAGCTCAGCCAGCGTCATGCT
CTACAAACGCAAATCGCGGCGCATACTGAACAGGTAGCGCGCTTTACCGCGCAGATTGCG
CAGCGTCAGGCGTCGCTGACGGCTGATTTGGCGCAGTATACGCTTTCCCTTCCTGCGCCA
GAAGACGAGGCCGCATGGCTGAATGAGCGCGCCGACGAAGCGAAAATATGGCAACAGCGT
CAGACTGAGTTCGCGGATTTGCAAACGCAGATCGACAGGCTTGCCCCGTTGCTGGAGACG
CTACCGCAAACGGATACCGCGGATTCCGACGACGACGTGCCGCTGGATAACTGGCGGCAG
GCGCATGATGAGTGCGTGTCATTACAAAGCCAGTTGCAAACCCTGCAGGAACAGACGACG
CAGGAACAGCAGCGCGCCGCCGAGGCAATAGCGCACTTTGATGCGGCGTTAAAAAATAGC
CCGTTTGACAGCCAGGCAACGTTCCTGGCGGCGTTGCTGGATGAAGAGACCGTGACCCGT
CTGGAAAAACAACAACAAACGCTGGAAAGTCAGCTACAACAAGCGAAGGCGTTAAGCGCG
CAGTCCGCGCAGGCGCTGGCTGACCATCAGCAACAGCCGCCCGCCGGTCTGGACCCAACG
TGTACGGCGGAGCAGCTCGCGCAGCGGCTGACGCAGTTGGCGCAACAACTGCGCGAAAAC
ACGACACGCCAGGGGGAAATCCGCCAGCAAATTAAACAGGATGCAGATAATCGGCAGCGC
CAACGCGCGCTGATGGCGGAAATGAAGCAAACCTCTCAGCAAGTGGAAGACTGGGGCTAT
CTCAATGCGCTGATCGGCTCTAAAGAAGGTGATAAGTTCCGCAAATTCGCCCAGGGACTG
ACGCTGGATAATCTGGTCTGGCTGGCGAATCATCAGCTCACCCGCCTGCATGGCCGCTAT
TTATTGCAGCGCAAAGCCAGCGACGCGCTGGAACTGGAGGTTGTCGATACCTGGCAGGCC
GACGCCGTGCGCGATACGCGAACGTTATCAGGCGGCGAAAGTTTCCTGGTCAGCCTGGCG
CTGGCGCTGGCGTTATCAGATTTGGTCAGCCATAAAACGCGCATTGATTCTTTGTTCCTC
GACGAAGGCTTCGGCACGCTTGATAGCGAAACGCTGGACGCCGCGCTGGATGCGCTCGAC
GCGCTGAATGCCAGCGGGAAGACCATCGGTGTGATTAGCCATGTGGAAGCCATGAAAGAA
CGTATCCCCGTGCAGATAAAAGTGAAAAAAATCAAT
>LT2       
ATGAAAATTCTCAGTTTGCGTCTGAAAAACCTGAACTCGCTGAAAGGAGAATGGAAGGTC
GACTTTACCGCCGAACCGTTTGCCAGTAACGGGTTATTCGCCATTACCGGCCCGACCGGC
GCGGGAAAAACCACCTTGCTTGACGCCATCTGCCTGGCGCTGTACCACGAAACGCCGCGC
CTGAATACGGTATCGCAATCGCAAAACGATTTGATGACGCGCGATACAGCGGAATGTCTG
GCCGAAGTGGAGTTTGAGGTAAAAGGCGAAGCCTGGCGCGCGTTCTGGAGCCAGAACCGA
GCCCGAAATCAGCCTGACGGCAATCTCCAGGCCCCACGCGTAGAGCTGGCACGGTGTTCA
GACGGAAAGATCTTTGCCGATAAGGTAAAGGATAAACTGGAGATGATCGCCACGTTGACC
GGGCTGGACTACGGGCGCTTCACCCGTTCGATGTTGTTATCACAGGGGCAGTTCGCCGCC
TTTCTTAACGCCAAAGCGAAAGAGCGCGCAGAGCTTCTGGAGGAGCTCACCGGCACTGAG
ATTTACGGGCAGATCTCCGCACAGGTATTTGAAAAACATAAATCAGCCCGTCTCGAACTG
GAAAAGTTACAAGCGCAGGCCAGCGGCGTCGCCCTATTGGCGGACGAACAGTTACAGCAA
CTGGAAGCCAGTTTGCAGGCGCTTACTGACGAAGAGAAACGCCTGCTGGCCGACCAGCAG
GGACAGCAGCAGCACCTTCACTGGCTGACCCGAAAAAACGAGCTCCACACTGAATTACAC
GCCCGGCAGCAGGCGCTGTACGCGGCGCAAGAGGCGCGAGAAAAAGCGCAGCCGCAGCTC
GCGGCGTTGACACTGGCGCAACCTGCTCGCCAGTTGCGCCCGCACTGGGAGCGCATTCAG
GAACAAACCCGCGCCGTTGAGCGTGTTCGCCAGCACAGTGATGAAGTGAATGCTCGCTTA
CAAAGCGCGTATCGCCTGCGCCAGCGTATCCGCGCCTGCGCGCATCGACAATTCACGCAA
CTGAACGCCACAGGGCAGCGGTTGAAGACATGGCTGGCGGAACACGACGGCATCCGCGTC
TGGCGCAGCGAACTGGCGGGGTGGCGAGCATTATTAACACAACAATCCCACGATCGGGCG
CAACTGAGCCAATGGCAACAGCAGTTGCTGAGCGATACGCGTCAGCGTGATGCGCTACCG
CCGCTCACGCTCGACCTCACGCCACAGGCGCTGGCGGAAGCCAGAGCATTGCATACCCGG
CAGCGTCCGCTACGCCATCGTCTCGCCGCGCTTCAGGGGCAAATTCTCCCGAAACAAAAG
CGTCAGGCGCAGCTACAGGCAGCTATCGCGCGTCATCATCAGGAGCAGGCGCAATACACC
CAACGTCTGGCGGATAAGCGTTTGAGTTATAAGACTAAAGCGCAGGAGCTTGCGGACGTT
CGCACTATTTGCGAGCAGGAGGCGCGCATCAAAGATCTGGAAAGCCAGCGGGCGCACTTA
CAGTCCGGCCAGCCGTGTCCGCTTTGCGGCTCGACGACGCACCCCGCCATCGCCGCCTAT
CAGGCGCTGGAACTGAGCGCGAATCAAACCCGCCGCGACGCGCTGGAAAAAGAGGTCAAA
ACGCTGGCGGAAGAAGGCGCGGCGCTGCGAGGACAGTTAGATGCCTTAACGCAACAATTA
CAGCGGGATGAAAGCGAGGCGCAGTCGTTGTTGCAGGAGGAGCAAGCGCTTACTGAGGAA
TGGCAAACGCTGTGCGCTACGCTGGGCGTTCAGCTCCAGCCGCAAGAAGACCTCGCGGGC
TGGCTGACCGCCGCGGAAGAGCATGAGCAACAGTTGGATCAGCTCAGCCAGCGTCATGCT
CTACAAACGCAAATCGCGGCGCATACTGAACAGGTAGCGCGCTTTACCGCGCAGATTGCG
CAGCGTCAGGCGTCGCTGACGGCAGATTTGGCGCAGTATACGCTTTCCCTTCCTGCGCCA
GAAGACGAGGCTTCGTGGCTGAATGAGCGCGCCGACGAAGCGAAAATATGGCAACAGCGT
CAGACAGAGTTCGCGGATTTGCAAATGCAGATCGACAGGCTTGCCCCGTTGCTGGAGACG
CTACCGCAAACGGATACCGCGGATTCCGACGACGACGTGCCGCTGGATAACTGGCGGCAG
GCGCATGATGAGTGCGTGTCATTACAAAGCCAGTTGCAAACCCTGCAGGAACAAACGACG
CAGGAGCAGCAGCGCGCCGCCGAGGCGATAGCGCACTTTGATGCGGCGTTAAAAAATAGC
CCGTTTGACAGCCAGGCAACGTTCCTGGCGGCGTTGCTGGATGAAGAGACCGTGACCCGT
CTGGAAAAACAACAACAAACGCTGGAAAGTCAGCTACAACAAGCGAAGGCGTTAAGCGCG
CAGTCCGCGCAGGCGCTGGCTGACCATCAGCAACAGCCGCCCGCAGGTCTGGACCCAACG
TGTACGGCGGAGCAGCTCGCGCAGCGGCTGACGCAGTTGGCGCAACAACTGCGCGAGAAC
ACGACACGCCAGGGGGAAATCCGCCAGCAAATTAAACAGGATGCAGATAATCGGCAGCGC
CAACGCGCGCTGATGACGGAAATGAAGCAAGCCTCTCAGCAAGTGGAAGACTGGGGCTAT
CTCAATGCGCTGATCGGCTCTAAAGAAGGTGATAAGTTCCGCAAATTCGCCCAGGGACTG
ACGCTGGATAATCTGGTCTGGCTGGCGAATCATCAGCTCACCCGCCTGCATGGCCGCTAT
TTATTGCAGCGCAAAGCCAGCGACGCGCTGGAACTGGAGGTTGTCGATACCTGGCAGGCC
GACGCCGTGCGCGATACGCGAACGTTATCAGGCGGCGAAAGTTTCCTGGTCAGCCTGGCG
CTGGCGCTGGCGTTATCAGATTTGGTCAGCCATAAAACGCGCATTGATTCTTTGTTCCTC
GACGAAGGCTTCGGCACGCTTGATAGCGAAACGCTGGACGCCGCGCTGGATGCGCTCGAT
GCGCTGAATGCCAGCGGGAAGACCATCGGTGTGATTAGTCACGTGGAAGCCATGAAAGAA
CGTATCCCTGTGCAGATAAAAGTGAAAAAAATCAAT
>ATCC9150  
ATGAAAATTCTCAGTTTGCGTCTGAAAAACCTGAACTCGCTGAAAGGAGAATGGAAGGTC
GACTTTACCGCCGAACCGTTTGCCAGTAACGGGTTATTCGCCATTACCGGCCCGACCGGC
GCGGGAAAAACCACCTTGCTTGACGCCATCTGCCTGGCGCTGTACCACGAAACGCCGCGC
CTGAATACGGTATCGCAATCGCAAAACGATTTGATGACGCGCGATACGGCGGAATGTCTG
GCCGAAGTGGAGTTTGAGGTAAAAGGCGAAGCCTGGCGCGCGTTCTGGAGCCAGAACCGA
GCCCGAAATCAGCCTGACGGCAATCTCCAGGCCCCACGCGTGGAGCTGGCGCGGTGTTCA
GACGGAAAGATCTTTGCCGATAAGGTAAAGGATAAACTGGAGATGATCGCCACGTTGACC
GGGCTGGACTACGGGCGCTTCACCCGTTCGATGTTGTTATCACAGGGGCAGTTCGCCGCC
TTTCTTAACGCCAAAGCGAAAGAGCGCGCAGAGCTTCTGGAGGAGCTCACCGGCACTGAG
ATTTACGGGCAGATCTCCGCACAGGTATTTGAAAAACATAAATCAGCCCGTCTCGAACTG
GAAAAGTTACAAGCGCAGGCCAGCGGCGTCGCCCTATTGGCGGACGAACAGTTACAGCAA
CTGGAAGCCAGTTTGCAGGCGCTTACTGACGAAGAGAAACGCCTGCTGGCCGACCAGCAG
GGACAGCAGCAGCACCTTCACTGGCTGACCCGAAAAAACGAGCTCCACACTGAATTACAC
GCCCGGCAGCAGGCGCTGTACGCGGCGCAAGAGGCGCGAGAAAAAGCGCAGCCGCAGCTC
GCGGCGTTGACACTGGCGCAACCTGCTCGCCAGTTGCGCCCGCACTGGGAGCGCATTCAG
GAACAAACCCGCGCCGTTGAGCGTGTTCGCCAGCACAGTGATGAAGTGAATGCTCGCTTA
CAAAGCGCGTATCGCCTGCGCCAGCGTATCCGCGCCTGCGCGCATCGACAATTCACACAA
CTGAACGCCACAGGGCAGCGGTTGAAGACATGGCTGGCGGAACACGACGGCATCCGCGTC
TGGCGCAGCGAACTGGCGGGATGGCGAGCATTATTAACACAACAATCCCACGACCGGGCG
CAACTGAGCCAATGGCAACAGCAGTTGCTGAGCGATACGCGTCAGCGTGATGCGCTACCG
CCGCTCACGCTCGACCTCACGCCACAGGCGCTGGCGGAAGCCAGGGCATTGCATACCCGA
CAGCGTCCGCTACGCCATCGTCTCGCCGCGCTTCAGGGGCAAATTCTCCCGAAACAAAAG
CGTCAGGCGCAGCTACAGGCAGCTATCGCGCGTCATCATCAGGAGCAGACGCAATACACC
CAACGTCTGGCGGATAAACGCCTGAGTTATAAGACTAAAGCGCAGGAGCTTGCGGACGTT
CGCACTATTTGCGAGCAGGAGGCGCGCATCAAAGATCTGGAAAGCCAGCGGGCGCACTTA
CAGTCCGGCCAGCCGTGTCCGCTTTGTGGCTCGACGACGCACCCCGCCATCGCCGCCTAT
CAGGCGCTGGAACTGAGCGCGAATCAAACCCGCCGCGACGCGCTGGAAAAAGAGGTCAAA
ACGCTGGCGGAAGAAGGCGCGGCGCTGCGAGGACAGTTAGATGCCTTAACGCAACAATTA
CAGCGGGATGAAAGCGAGGCGCAGTCGTTGTTGCAGGAGGAGCAAGCGCTTACTGAGGAA
TGGCAAACGCTGTGCGCTACGCTGGGCGTTCAGCTCCAGCCGCAAGAAGACCTCGCGGGC
TGGCTGACCGCCGCGGAAGAGCATGAGCAACAGTTGGATCAGCTCAGCCAGCGTCATGCT
CTACAAACGCAAATCGCGGCGCATACTGAACAGGTAGCGCGCTTTACCGCGCAGATTGCG
CAGCGTCAGGCGTCGCTGACGGCTGATTTGGCGCAGTATACGCTTTCCCTTCCAGCGCCA
GAAGACGAGGCTTCGTGGCTGAATGAGCGCGCCGACGAAGCGAAAATATGGCAACAGCGT
CAGACCGAGTTCGCGGATTTGCAAACGCAGATCGACAGGCTTGCCCCGTTGCTGGAGACG
CTACCGCAAACGGATACCGCGGATTCCGACGACGACGTGCCGCTGGATAACTGGCGGCAG
GCGCATGATGAGTGCGTGTCATTACAAAGCCAGTTGCAAACCCTGCAGGAACAAACGACG
CAGGAGCAACAGCGCGCCGCCGAGGCGATAGCGCACTTTGATGCGGCGTTAAAAAATAGC
CCGTTTGACAGCCAGGCAACGTTCCTGGCGGCGTTGCTGGATGAAGAGACCGTGACCCGT
CTGGAAAAACAACAACAAACGCTGGAAAGTCAGCTACAACAAGCGAAGGCGTTAAGCGCG
CAGTCCACGCAGGCGCTGGCTGACCATCAGCAACAGCCGCCCGCCGGTCTGGACCCAACG
TGTACGGCGGAGCAGCTCGCGCAGCGGCTGGCGCAGTTGGCGCAACAACTGCGTGAAAAC
ACGACACGCCAGGGGGAAATCCGCCAGCAAATTAAACAGGATGCAGATAATCGGCAGCGC
CAACGGGCGCTGATGGCGGAAATGAAACACGCCTCTCAGCAAGTGGAAGACTGGGGCTAT
CTCAATGCGCTGATCGGCTCTAAAGAAGGTGATAAGTTCCGCAAATTCGCCCAGGGACTG
ACGCTGGATAATCTGGTCTGGCTGGCGAATCATCAGCTCACCCGCCTGCATGGCCGCTAT
TTATTGCAGCGCAAAGCCAGCGACGCGCTGGAACTGGAGGTTGTCGATACCTGGCAGGCC
GACGCCGTGCGCGATACGCGAACGTTATCAGGCGGCGAAAGCTTCCTAGTCAGCCTGGCG
CTGGCGCTGGCGTTATCAGATTTGGTCAGCCATAAAACGCGCATTGATTCTTTGTTCCTC
GACGAAGGCTTCGGCACGCTTGATAGCGAAACGCTGGACGCCGCGCTGGATGCGCTCGAC
GCGCTGAATGCCAGCGGGAAGACCATCGGTGTGATTAGCCACGTGGAAGCCATGAAAGAA
CGTATCCCTGTGCAGATAAAAGTGAAAAAAATCAAT
>CT18      
ATGAAAATTCTCAGTTTGCGTCTGAAAAACCTGAACTCGCTGAAAGGAGAATGGAAGGTC
GACTTTACCGCCGAACCGTTTGCCAGTAACGGGTTATTCGCCATTACCGGCCCGACCGGC
GCGGGAAAAACCACCTTGCTTGACGCCATCTGCCTGGCGCTGTACCACGAAACGCCGCGC
CTGAATACGGTATCGCAATCGCAAAACGATTTGATGACGCGCGATACGGCGGAATGTCTG
GCCGAAGTGGAGTTTGAGGTAAAAGGCGAAGCCTGGCGCGCGTTCTGGAGCCAGAACCGA
GCCCGAAATCGGCCTGACGGCAATCTCCAGGCCCCACGCGTGGAGCTGGCGCGGTGTTCA
GACGGAAAGATCTTTGCCGATAAGGTAAAGGATAAACTGGAGATGATCGCCACGTTGACC
GGGCTGGACTACGGGCGCTTCACCCGTTCAATGTTGTTATCACAGGGGCAGTTCGCCGCC
TTTCTTAACGCCAAAGCGAAAGAGCGCGCAGAGCTTCTGGAGGAGCTCACCGGCACTGAG
ATTTACGGGCAGATCTCCGCACAGGTATTTGAAAAACATAAATCAGCCCGTCTCGAACTG
GAAAAGTTACAAGCGCAGGCCAGCGGCGTCGCCCTATTGGCGGACGAACAGTTACAGCAA
CTGGAAGCCAGTTTGCAGGCGCTTACTGACGAAGAGAAACGCCTGCTGGCCGACCAGCAG
GGACAGCAGCAGCACCTTCACTGGCTGACCCGAAAAAACGAGCTCCACACTGAATTACAC
GCCCGACAGCAGGCGCTGTACGCGGCGCAAGAGGCGCGAGAAAAAGCGCAGCCGCAGCTC
GCGGCGCTGACGCTGGCGCAACCTGCTCGCCAGTTGCGTCCGCATTGGGAGCGCATTCAG
GAACAAACCCGCGCCGTTGAGCGTGTTCGCCAGCACAGTGATGAAGTGAATGCTCGCTTA
CAAAGCGCGTATCGCCTGCGCCAGCGTATCCGCGCCTGCGCGCATCGACAATTCACGCAA
CTGAACGCCACAGGGCAGCGGTTGAAGACATGGCTGGCGGAACACGACGGCATCCGCGTC
TGGCGCAGCGAACTGGCGGGGTGGCGAGCATTATTAACACAACAATCCCACGACCGGGCG
CAACTGAGCCAATGGCAACAGCAGTTGCTGAGCGATATGCGTCAGCGTGATGCGCTACCG
CCGCTCACGCTCGACCTCACGCCACAGGCGCTGGCGGAAGCCAGGGCATTGCATACCCGG
CAGCGTCCGCTACGCCATCGTCTCGCCGCGCTTCAGGGGCAAATTCTCCCGAAACAAAAG
CGTCAGGCGCAGCTACAGGCAGCTATCGCGCGTCATCATCAGGAGCAGACGCAATACACC
CAACGTCTGGCAGATAAGCGCCTGAGTTATAAGACTAAAGCGCAGGAGCTTGCGGACGTT
CGCACTATTTGCGAGCAGGAGGCGCGCATCAAAGATCTGGAAAGCCAGCGGGCGCACTTA
CAGTCCGGCCAGCCGTGTCCGCTTTGCGGCTCGACGACGCACCCCGCCATCGCCGCCTAT
CAGGCGCTGGAACTGAGCGCGAATCAAACCCGCCGCGACGCGCTGGAAAAAGAGGTCAAA
ACGCTGGCGGAAGAAGGCGCTGCGCTGCGAGGACAGTTAGATGCCTTAACGCAACAATTA
CAGCGGGATGAAAGCGAGGCGCAGTCGTTGTTGCAGGAGGAGCAAGCGCTTACTGAGGAA
TGGCAAACGCTGTGCGCTACGCTGGGCGTTCAGCTCCAGCCGCAAGAAGACCTCGCTGGC
TGGCTGACCGCCGCGGAAGAGCATGAGCAACAGTTGGATCAGCTCAGCCAGCGTCATGCT
CTACAAACGCAAATCGCGGCGCATACTGAACAGGTAGCGCGCTTTACCGCGCAGATTGCA
CAGCGTCAGGCGTCGCTGACGGCTGATTTGGCGCAGTATACGCTTTCCCTTCCTGCGCCA
GAAGACGAGGCATCCTGGCTGAATGAGCGCGCCGACGAAGCGAAAATATGGCAACAGCGT
CAGACAGAGTTCGCGGATTTGCAAACGCAGATCGACAGGCTTGCCCCGTTGCTGGAGACG
CTACCGCAAACGGATACCGCGGATTCCGACGACGACGTGCCGCTGGATAACTGGCGGCAG
ACGCATGATGAGTGCGTGTCATTACAAAGCCAGTTGCAAACCCTGCAGGAACAGACGACG
CAGGAACAGCAGCGCGCCGCCGAGGCGATAGCGCACTTTGATGCGGCGTTAAAAAATAGC
CCGTTTGACAGCCAGGCAACGTTCCTGGCGGCGTTGCTGGATGAAGAGACCGTGACCCGT
CTGGAAAAACAACAACAAACGCTGGAAAGTCAGCTACAACAAGCGAAGGCGTTAAGCGCG
CAGTCCGCGCAGGCGCTGGCTGACCATCAGCAACAGCCACCCGCCGGTCTGGACCCAACG
TGTACGGCGGAGCAGCTCGCGCAGCGGCTGGCGCAGTTGGCGCAACAACTGCGCGAGAAC
ACGACACGCCAGGGGGAAATCCGCCAGCAAATTAAACAGGATGCAGATAATCGGCAGCGC
CAACGGGCGCTGATGGCGGAAATGAAGCAAGCCTCTCAGCAAGTGGAAGACTGGGGCTAT
CTCAATGCGCTGATCGGCTCTAAAGAAGGTGATAAGTTCCGCAAATTCGCCCAGGGACTG
ACGCTGGATAATCTGGTCTGGCTGGCGAATCATCAGCTCACCCGCCTGCATGGCCGCTAT
TTATTGCAGCGCAAAGCCAGCGACGCGCTGGAACTGGAGGTTGTCGATACCTGGCAGGCC
GACGCCGTGCGCGATACGCGAACGTTATCAGGCGGCGAAAGCTTCCTGGTCAGC------
CTGGCGCTGGCGTTATCAGATTTGGTCAGCCATAAAACGCGCATTGATTCCTTGTTCCTG
GACGAAGGCTTCGGCACGCTTGATAGCGAAACGCTGGACGCCGCGCTGGATGCGCTCGAC
GCGCTGAATGCCAGCGGGAAGACCATCGGTGTGATTAGCCACGTGGAAGCCATGAAAGAA
CGTATCCCCGTGCAGATAAAAGTGAAAAAAAATCAA
>Ty2       
ATGAAAATTCTCAGTTTGCGTCTGAAAAACCTGAACTCGCTGAAAGGAGAATGGAAGGTC
GACTTTACCGCCGAACCGTTTGCCAGTAACGGGTTATTCGCCATTACCGGCCCGACCGGC
GCGGGAAAAACCACCTTGCTTGACGCCATCTGCCTGGCGCTGTACCACGAAACGCCGCGC
CTGAATACGGTATCGCAATCGCAAAACGATTTGATGACGCGCGATACGGCGGAATGTCTG
GCCGAAGTGGAGTTTGAGGTAAAAGGCGAAGCCTGGCGCGCGTTCTGGAGCCAGAACCGA
GCCCGAAATCGGCCTGACGGCAATCTCCAGGCCCCACGCGTGGAGCTGGCGCGGTGTTCA
GACGGAAAGATCTTTGCCGATAAGGTAAAGGATAAACTGGAGATGATCGCCACGTTGACC
GGGCTGGACTACGGGCGCTTCACCCGTTCAATGTTGTTATCACAGGGGCAGTTCGCCGCC
TTTCTTAACGCCAAAGCGAAAGAGCGCGCAGAGCTTCTGGAGGAGCTCACCGGCACTGAG
ATTTACGGGCAGATCTCCGCACAGGTATTTGAAAAACATAAATCAGCCCGTCTCGAACTG
GAAAAGTTACAAGCGCAGGCCAGCGGCGTCGCCCTATTGGCGGACGAACAGTTACAGCAA
CTGGAAGCCAGTTTGCAGGCGCTTACTGACGAAGAGAAACGCCTGCTGGCCGACCAGCAG
GGACAGCAGCAGCACCTTCACTGGCTGACCCGAAAAAACGAGCTCCACACTGAATTACAC
GCCCGACAGCAGGCGCTGTACGCGGCGCAAGAGGCGCGAGAAAAAGCGCAGCCGCAGCTC
GCGGCGCTGACGCTGGCGCAACCTGCTCGCCAGTTGCGTCCGCATTGGGAGCGCATTCAG
GAACAAACCCGCGCCGTTGAGCGTGTTCGCCAGCACAGTGATGAAGTGAATGCTCGCTTA
CAAAGCGCGTATCGCCTGCGCCAGCGTATCCGCGCCTGCGCGCATCGACAATTCACGCAA
CTGAACGCCACAGGGCAGCGGTTGAAGACATGGCTGGCGGAACACGACGGCATCCGCGTC
TGGCGCAGCGAACTGGCGGGGTGGCGAGCATTATTAACACAACAATCCCACGACCGGGCG
CAACTGAGCCAATGGCAACAGCAGTTGCTGAGCGATATGCGTCAGCGTGATGCGCTACCG
CCGCTCACGCTCGACCTCACGCCACAGGCGCTGGCGGAAGCCAGGGCATTGCATACCCGG
CAGCGTCCGCTACGCCATCGTCTCGCCGCGCTTCAGGGGCAAATTCTCCCGAAACAAAAG
CGTCAGGCGCAGCTACAGGCAGCTATCGCGCGTCATCATCAGGAGCAGACGCAATACACC
CAACGTCTGGCAGATAAGCGCCTGAGTTATAAGACTAAAGCGCAGGAGCTTGCGGACGTT
CGCACTATTTGCGAGCAGGAGGCGCGCATCAAAGATCTGGAAAGCCAGCGGGCGCACTTA
CAGTCCGGCCAGCCGTGTCCGCTTTGCGGCTCGACGACGCACCCCGCCATCGCCGCCTAT
CAGGCGCTGGAACTGAGCGCGAATCAAACCCGCCGCGACGCGCTGGAAAAAGAGGTCAAA
ACGCTGGCGGAAGAAGGCGCTGCGCTGCGAGGACAGTTAGATGCCTTAACGCAACAATTA
CAGCGGGATGAAAGCGAGGCGCAGTCGTTGTTGCAGGAGGAGCAAGCGCTTACTGAGGAA
TGGCAAACGCTGTGCGCTACGCTGGGCGTTCAGCTCCAGCCGCAAGAAGACCTCGCTGGC
TGGCTGACCGCCGCGGAAGAGCATGAGCAACAGTTGGATCAGCTCAGCCAGCGTCATGCT
CTACAAACGCAAATCGCGGCGCATACTGAACAGGTAGCGCGCTTTACCGCGCAGATTGCA
CAGCGTCAGGCGTCGCTGACGGCTGATTTGGCGCAGTATACGCTTTCCCTTCCTGCGCCA
GAAGACGAGGCATCCTGGCTGAATGAGCGCGCCGACGAAGCGAAAATATGGCAACAGCGT
CAGACAGAGTTCGCGGATTTGCAAACGCAGATCGACAGGCTTGCCCCGTTGCTGGAGACG
CTACCGCAAACGGATACCGCGGATTCCGACGACGACGTGCCGCTGGATAACTGGCGGCAG
ACGCATGATGAGTGCGTGTCATTACAAAGCCAGTTGCAAACCCTGCAGGAACAGACGACG
CAGGAACAGCAGCGCGCCGCCGAGGCGATAGCGCACTTTGATGCGGCGTTAAAAAATAGC
CCGTTTGACAGCCAGGCAACGTTCCTGGCGGCGTTGCTGGATGAAGAGACCGTGACCCGT
CTGGAAAAACAACAACAAACGCTGGAAAGTCAGCTACAACAAGCGAAGGCGTTAAGCGCG
CAGTCCGCGCAGGCGCTGGCTGACCATCAGCAACAGCCACCCGCCGGTCTGGACCCAACG
TGTACGGCGGAGCAGCTCGCGCAGCGGCTGGCGCAGTTGGCGCAACAACTGCGCGAGAAC
ACGACACGCCAGGGGGAAATCCGCCAGCAAATTAAACAGGATGCAGATAATCGGCAGCGC
CAACGGGCGCTGATGGCGGAAATGAAGCAAGCCTCTCAGCAAGTGGAAGACTGGGGCTAT
CTCAATGCGCTGATCGGCTCTAAAGAAGGTGATAAGTTCCGCAAATTCGCCCAGGGACTG
ACGCTGGATAATCTGGTCTGGCTGGCGAATCATCAGCTCACCCGCCTGCATGGCCGCTAT
TTATTGCAGCGCAAAGCCAGCGACGCGCTGGAACTGGAGGTTGTCGATACCTGGCAGGCC
GACGCCGTGCGCGATACGCGAACGTTATCAGGCGGCGAAAGCTTCCTGGTCAGCCTGGCG
CTGGCGCTGGCGTTATCAGATTTGGTCAGCCATAAAACGCGCATTGATTCCTTGTTCCTG
GACGAAGGCTTCGGCACGCTTGATAGCGAAACGCTGGACGCCGCGCTGGATGCGCTCGAC
GCGCTGAATGCCAGCGGGAAGACCATCGGTGTGATTAGCCACGTGGAAGCCATGAAAGAA
CGTATCCCCGTGCAGATAAAAGTGAAAAAAAATCAA
