# Supplementary material for: Genome wide evolutionary analyses reveal serotype specific patterns of positive selection in selected Salmonella serotypes
Source: BMC Evol Biol. 2009 Nov 14;9:264. doi: 10.1186/1471-2148-9-264 (PMC2784778; doi:10.1186/1471-2148-9-264)
Supplement: Additional file 6 — Alignments for genes under positive selection. [file 1471-2148-9-264-S6.ZIP › Additional file 5/STM0401.fas]

>CT18      
ATGTTGAATGCCTGGCACTTACCGGTTGCCCCGTTTGTTAAGCAACATAACGATAAATTA
ACCATTACGCTGTGGCTGAGCGGAGAAAATCCGCCGTCTCGCGTGACGTTGCGCTCAGAA
TTCGATAACGAAGAAATCTCACTGGCGATGCGCAAACAGCGCCGCCAGCCGCAGCCGGGC
GTGACGGCGTGGCGAGCGACGCTCAATATCGCGTTAGGGCAGCCCCGTCGCCGTTACAGC
TTTAAATTGCTTTGGCATGACCGCCAGCGATGGTTTACGCCGCAGGGATTTAGCTGCTTT
CCACCCGCGCGTCTGGAACAATTTGCGGTTGATGTGCCGGATAGCGGCCCGCAGTGGGTC
GCCGATCAAATTTTTTATCAGATCTTCCCGGATCGTTTTGCCCGCAGCGCGACGCGTGAA
GCCGATCAGGACCGAGTGTATTACCATCATGCCGCGGGTCAGGAGATTGTGCTACGCGAC
TGGGACGATCCTTTAACCCCCCAGGCGGGCGGTTCCACCTTTTACGGCGGCTGTCTGAAT
GGCATTTGTGAGAAGCTGCCGTATCTGAAAAAACTGGGCGTCACAGCGCTATATCTGAAT
CCGGTATTTACCGCGCCGAGCGTCCATAAGTACGACACGGAAGATTATCGCCATGTCGAT
CCGCAATTTGGCGGCGATCGGGCGCTGCTACGCCTGCGGCGTGAAACGCAAGCACAGGGC
ATGAGGCTGGTGCTGGATGGCGTGTTTAACCATAGCGGCGACTCGCATGCGTGGTTTGAC
AGGCATAACCGCAGCACTGGCGGCGCGTGCCATCACCCGGACTCGCCGTGGCGCGACTGG
TACTCCTTTTCACCACAAGGCGTGGCGCTGGACTGGCTGGGTTATCCGAGCCTGCCGAAA
CTCGATTATCAATCAGAAACGCTGGTGGATGAGATCTATCGCGGTGAGGACAGTATCGTT
CGTCACTGGCTAAAGGCACCGTGGAATATGGACGGCTGGCGGCTGGATGTCGTACATATG
CTGGGCGAGGCGGGCGGGGCGCGCCACAATTTGCAGCACGTCGCCGGCATTACCCGGGCG
GCAAAAGAGGCGCAGCCTGAAGCCTATATTGTGGGGGAACATTTCAGCGATGCGCGGCAG
TGGCTACAGGCCGATGCGGAAGATGCCGCCATGAATTATCGCGGCTTCACCTTCCCGCTG
TGGGGATTTCTCGCCAATACTGATATCGCTTACGAACCACAGCATATTGATGCCCGGACC
TGTATCGCGTGGATGGATAACTACCGCGCCGGATTATCGCACCAGCAGCAACTGCGCATG
TTTAATCAACTCGACAGCCATGATACTGCGCGCTTTAAAACCCTGCTGGGTAAAGACGCG
GCGCGCCTGCCGCTGGCGGTGGTCTGGCTGTTTACCTGGCCCGGCGTGCCATGTATTTAT
TACGGCGATGAAGTCGGCGTGGACGGCGCAAATGACCCCATGTGCCGCAAACCGTTCCCA
TGGGATGAACGCAAGCAGGACGGCAACTTGCTGGCGCTGTACCAGCGTATGGCGAAACTG
CGCCAGAGCAGTCTGGCGCTGCGTCGTGGCGGATGCCAGGCGCTGTATGCCGAAGGTGAC
GTAGTGGTATTCGTGCGAGTTTATCAGCAGCAGCGGGCGCTGGTGGCGATTAACCGGGGC
GAGGCCTGTGAAGTGGCGCTGGAAGCGTTGCCGTTGCTGAACGTGGCCGGATGGCAATGT
AAAACGGGAAGCGGTGACATCCGCGAGGGAAGACTTAGTTTACCCGCGATTTCCGCGACG
GTATGGATGAATCGT
>Ty2       
ATGTTGAATGCCTGGCACTTACCGGTTGCCCCGTTTGTTAAGCAACATAACGATAAATTA
ACCATTACGCTGTGGCTGAGCGGAGAAAATCCGCCGTCTCGCGTGACGTTGCGCTCAGAA
TTCGATAACGAAGAAATCTCACTGGCGATGCGCAAACAGCGCCGCCAGCCGCAGCCGGGC
GTGACGGCGTGGCGAGCGACGCTCAATATCGCGTTAGGGCAGCCCCGTCGCCGTTACAGC
TTTAAATTGCTTTGGCATGACCGCCAGCGATGGTTTACGCCGCAGGGATTTAGCTGCTTT
CCACCCGCGCGTCTGGAACAATTTGCGGTTGATGTGCCGGATAGCGGCCCGCAGTGGGTC
GCCGATCAAATTTTTTATCAGATCTTCCCGGATCGTTTTGCCCGCAGCGCGACGCGTGAA
GCCGATCAGGACCGAGTGTATTACCATCATGCCGCGGGTCAGGAGATTGTGCTGCGCGAC
TGGGACGATCCTTTAACCCCCCAGGCGGGCGGTTCCACCTTTTACGGCGGCTGTCTGAAT
GGCATTTGTGAGAAGCTGCCGTATCTGAAAAAACTGGGCGTCACAGCGCTATATCTGAAT
CCGGTATTTACCGCGCCGAGCGTCCATAAGTACGACACGGAAGATTATCGCCATGTCGAT
CCGCAATTTGGCGGCGATCGGGCGCTGCTACGCCTGCGGCGTGAAACGCAAGCACAGGGC
ATGAGGCTGGTGCTGGATGGCGTGTTTAACCATAGCGGCGACTCGCATGCGTGGTTTGAC
AGGCATAACCGCAGCACTGGCGGCGCGTGCCATCACCCGGACTCGCCGTGGCGCGACTGG
TACTCCTTTTCACCACAAGGCGTGGCGCTGGACTGGCTGGGTTATCCGAGCCTGCCGAAA
CTCGATTATCAATCAGAAACGCTGGTGGATGAGATCTATCGCGGTGAGGACAGTATCGTT
CGTCACTGGCTAAAGGCACCGTGGAATATGGACGGCTGGCGGCTGGATGTCGTACATATG
CTGGGCGAGGCGGGCGGGGCGCGCCACAATTTGCAGCACGTCGCCGGCATTACCCGGGCG
GCAAAAGAGGCGCAGCCTGAAGCCTATATTGTGGGGGAACATTTCAGCGATGCGCGGCAG
TGGCTACAGGCCGATGCGGAAGATGCCGCCATGAATTATCGCGGCTTCACCTTCCCGCTG
TGGGGATTTCTCGCCAATACTGATATCGCTTACGAACCACAGCATATTGATGCCCGGACC
TGTATCGCGTGGATGGATAACTACCGCGCCGGATTATCGCACCAGCAGCAACTGCGCATG
TTTAATCAACTCGACAGCCATGATACTGCGCGCTTTAAAACCCTGCTGGGTAAAGACGCG
GCGCGCCTGCCGCTGGCGGTGGTCTGGCTGTTTACCTGGCCCGGCGTGCCATGTATTTAT
TACGGCGATGAAGTCGGCGTGGACGGCGCAAATGACCCCATGTGCCGCAAACCGTTCCCA
TGGGATGAACGCAAGCAGGACGGCAACTTGCTGGCGCTGTACCAGCGTATGGCGAAACTG
CGCCAGAGCAGTCTGGCGCTGCGTCGTGGCGGATGCCAGGCGCTGTATGCCGAAGGTGAC
GTAGTGGTATTCGTGCGAGTTTATCAGCAGCAGCGGGCGCTGGTGGCGATTAACCGGGGC
GAGGCCTGTGAAGTGGCGCTGGAAGCGTTGCCGTTGCTGAACGTGGCCGGATGGCAATGT
AAAACGGGAAGCGGTGACATCCGCGAGGGAAGACTTAGTTTACCCGCGATTTCCGCGACG
GTATGGATGAATCGT
>LT2       
ATGTTGAATGCCTGGCACTTACCGGTTGCCCCATTTGTGAAGCAACATAACGATAAATTA
ACCATTACGCTGTGGCTGAGCGGAGAAAATCCGCCGTCTCGCGTGACGTTGCGCTCAGAA
TTCGATAATGAAGAAATCTCACTGGCGATGCGCAAACAGCGCCGCCAGCCGCAGCCGGGC
GTGACGGCGTGGCGAGCGACGCTCAATATCGCGTTAGGGCAACCCCGTCGCCGTTACAGC
TTTAAATTGCTTTGGCATGACCGCCAGCTTTGGTTTACGCCACAGGGATTTAGCCGTTTT
CCGCCTGCGCGTCTGGAACAATTTGCGGTTGATGTGCCGGATAGCGGCCCGCAGTGGGTC
GCCGATCAAATTTTTTATCAGATCTTCCCGGATCGTTTTGCCCGCAGCCAGTCTCGTGAA
GCCGGGCAGGACCGGGTGTACTACCATCATGCCGCAGGTCAGGAGATTGTGCTGCGCGAC
TGGGACGATCCTTTAACCCCCCAGGCGGGCGGTTCCACCTTTTACGGCGGCTGTCTGAAT
GGCATTTGTGAGAAGCTGCCGTATCTGAAAAAACTGGGCGTCACAGCGCTATATCTGAAT
CCGGTATTTACCGCGCCGAGCGTCCATAAGTACGATACGGAAGATTATCGCCATGTCGAT
CCGCAATTTGGCGGCGATCGGGCGCTGCTACGCCTGCGGCGTAAAACCCAGGTGCAGGGC
ATGAGGCTGGTGCTGGATGGCGTGTTTAATCATAGCGGCGACTCGCATGTGTGGTTTGAC
AGGCATAACCGCAGCACTGGCGGCGCGTGCCATCACCCGGACTCGCCGTGGCGCGACTGG
TACTCCTTTTCACCACAAGGCGTGGCGCTGGACTGGCTGGGTTATCCGAGCCTGCCGAAA
CTCGATTATCAATCAGAAACGCTGGTCGATGAGATCTATCGCGGTGAGGACAGTATCGTT
CGTCACTGGCTAAAGGCTCCGTGGAATATGGACGGCTGGCGGCTGGATGTCGTACATATG
CTGGGCGAGGCGGGCGGGGCGCGTCATAATTTGCAGCACGTCGCCGGTATTACCCGGGCG
GCAAAAGAGGCGCAGCCCGAAGCCTATATTGTGGGGGAACATTTCGGCGATGCGCGGCAG
TGGCTACAGGCCGATGCGGAAGATGCCGCCATGAATTATCGCGGCTTCACCTTCCCGCTA
TGGGGATTTCTCGCCAATACTGATATCGCTTACGAACCACAGCATATTGATGCCCGGACC
TGTATCGCGTGGATGGATAACTACCGCGCCGGGCTGTCACATCAGCAACAACTGCGCATG
TTTAATCAACTCGACAGCCATGATACTGCGCGCTTTAAAACTCTGCTGGGTAAAGACGCG
GCGCGCCTGCCGCTGGCGGTGGTCTGGCTGTTTACCTGGCCCGGCGTGCCATGTATTTAT
TACGGCGATGAAGTCGGCGTGGACGGCGCAAATGACCCCATGTGCCGCAAACCGTTCCCA
TGGGATGAACGCAAGCAGGACGGCAACTTGCTGGCGCTGTACCAGCGTATGGCGAAACTG
CGCCAGAGCAGTCTGGCGCTGCGTCGTGGCGGATGCCAGGCGCTGTATGCCGAAGGTGAC
GTAGTGGTATTCGTGCGAGTTTATCAGCAGCAGCGGGCGCTGGTGGCGATTAACCGGGGC
GAGGCCTGTGAAGTGGCGCTGGAAGCGTTGCCGTTGCTGAACGTGGCCGGATGGCAATGT
AAAACGGGAAGCGGTGATATCCGCGAGGGAAGACTTAGTTTACCCGCGATTTCCGCGACG
GTATGGATGAATCGT
>ATCC9150  
ATGTTGAATGCCTGGCACTTACCGGTTGCCCCATTTGTGAAGCAACATAACGATAAATTA
ACCATTACGCTGTGGCTGAGCGGAGAAAATCCGCCGTCTCGCGTGACGTTGCGCTCAGAA
TTCGATAATGAAGAAATCTCACTGGCGATGCGCAAACAGCGCCGCCAGCCGCAGCCGGGC
GTGACGGCGTGGCGAGCGACGCTCAATATCGCGTTAGGGCAACCCTGTCGCCGTTACAGC
TTTAAATTGCTTTGGCACGACCGCCAGCTTTGGTTTACGCCGCAGGGATTTAACCGCTTC
CCACCGGCGCGTCTGGAACAATTTGCCGTTGATGTGCCGGATAGCGGACCGCAGTGGGTC
GCCGATCAAATTTTTTATCAGATCTTCCCGGATCGTTTTGCCCGCAGCGCGACGCGTGAA
GCCGATCAGGACCGGGTGTATTACCATCATGCCGCAGGTCAGGAGATTGTGCTGCGCGAC
TGGGACGATCCTTTAACCCCCCAGGCGGGCGGTTCCACCTTTTACGGCGGCTGTCTGAAT
GGCATTTGTGAGAAGCTGCCGTATCTGAAAACACTGGGCGTCACAGCGCTATATCTGAAT
CCGGTATTTACCGCGCCGAGCGTCCATAAGTACGACACGGAAGATTATCGCCATGTCGAT
CCGCAATTTGGCGGCGATCGGGCGCTGCTGCGCCTGCGGCGTGAAACCCAGGCGCAGGGC
ATGAGGCTGATGCTGGATGGCGTGTTTAATCATAGCGGCGACTCGCATGCGTGGTTTGAC
AGGCATAACCGCAGCACTGGCGGCGCGTGCCATCACCCAGACTCGCCGTGGCGCGACTGG
TACTCCTTTTCACCACAAGGCGTGGCGCTGGACTGGCTGGGTTATCCGAGCCTGCCGAAA
CTCGATTATCAATCAGAAACGCTGGTGGATGAGATCTATCGCGGTGAGGACAGTATCGTT
CGTCACTGGCTAAAGGCTCCGTGGAATATGGACGGCTGGCGGCTGGATGTCGTACATATG
CTGGGCGAGGCGGGCGGGGCGCGCCACAATTTGCAGCACGTCGCCGGCATTACCCGGGCG
GCAAAAGAGGCGCAGCCTGAAGCCTATATTGTAGGGGAACATTTCGGCGATGCGCGGCAG
TGGCTACAGGCCGATGCGGAAGATGCCGCCATGAATTATCGCGGCTTCACCTTCCCGCTA
TGGGGATTTCTCGCCAATACTGATATCGCTTACGAACCACAGCATATTGATGCCCGGACC
TGTATCGCGTGGATGGATAACTACCGCGCCGGGCTGTCACATCAGCAACAACTGCGCATG
TTTAATCAACTCGACAGCCATGATACTGCGCGCTTTAAAACCCTGCTGGGTAAAGACGCG
GCGCGCCTGCCGCTGGCGGTGGTCTGGCTGTTTACCTGGCCCGGCGTGCCATGTATTTAT
TACGGCGATGAAGTCGGCGTGGACGGCGCAAATGACCCCATGTGCCGCAAACCGTTCCCG
TGGGATGAACGCAAGCAGGACGGCAACTTGCTGGCGCTGTACCAGCGTATGGCGAAACTG
CGTCAGCGCAGTCTGGCGCTGCGTCGTGGCGGATGCCAGGCGCTGTATGCCGAAGGTGAC
GTAGTGGTATTCGTGCGAGTTTATCAGCAGCAGCGGGCGCTGGTGGCTATTAACCGGGGC
GAGGCCTGTGAAGTGGCGCTGGAAGCGTTGCCGTTGCTGAACGTGGCCGGATGGCAATGT
AAAACGGGAAGCGGTGACATCCGTGAGGGAAGACTTAGTTTACCCGCGATTTCCGCGACG
GTATGGATGAATCGT
>ch        
ATGTTGAATGCCTGGCACTTACCGGTTGCCCCATTTGTGAAGCAACATAACGATAAATTA
ACCATTACGCTGTGGCTGAGCGGAGAAAATCCGCCGTCTCGCGTGACGTTGCGCTCAGAA
TTCGATAATGAAGAAATCTCACTGGCGATGCGCAAACAGCGCCGCCAGCCGCAGCCGGGC
GTGACGGCGTGGCGAGCGACGCTCAATATCGCGTTAGGGCAACCCCGTCGCCGTTACAGC
TTTAAATTGCTTTGGCACGACCGCCAGCTTTGGTTTACGCCGCAGGGATTTAACCGCTTC
CCACCGGCGCGTCTGGAACAATTTGCCGTTGATGTTCCGGACAGCGGCCCGCAGTGGGTC
GCCGATCAAATTTTTTATCAGATCTTCCCGGATCGTTTTGCCCGCAGCGCGACGTGTGAA
GCCGATCAGGACCGGGTGTACCACCATCATGCCGCAGGTCAGGAGATTGTGCTGCGCGAC
TGGGACGATCCTTTAACCCTCCAGGCGGGCGGTTCCACCTTTTACGGCGGCTGTCTGAAT
GGCATTTGTGAGAAGCTGCCGTATCTGAAAACACTGGGCGTCACAGCGCTATATCTGAAT
CCGGTATTTACCGCGCCGAGCGTCCATAAGTACGACACGGAAGATTATCGCCATGTCGAT
CCGCAATTTGGCGGCGATCGGGCGCTGCTACGCCTGCGGCGTGAAACCCAGGCGCAGGGC
ATGAGGCTGGTGCTGGATGGCGTGTTTAATCATAGCGGCGACTCGCATGCGTGGTTTGAC
AGGCATAACCGCAGCACTGGCGGCGCGTGCCATCACCCGGACTCGCCGTGGCGCGACTGG
TACTCCTTTTCACCACAAGGCGTGGCGCTGGACTGGCTGGGTTATCCGAGCCTGCCGAAA
CTCGATTATCAATCAGAAACGCTGGTGGATGAGATCTATCGCGGTGAGGACAGTATCGTT
CGTCACTGGCTAAAGGCACCGTGGAATATGGACGGCTGGCGGCTGGATGTCGTACATATG
CTGGGCGAGGCGGGCGGGGCGCGCCACAATTTGCAGCACGTCGCCGGCATTACCCGGGCG
GCAAAAGAAGCGCAGCCCGAAGCCTATATTGTGGGGGAACATTTCGGCGATGCGCGGCAG
TGGCTACAGGCCGATGCGGAAGATGCCGCCATGAATTATCGCGGCTTCACCTTCCCGCTG
TGGGGATTTCTCGCCAATACTGATATCGCTTACGAACCACAGCATATTGATGCCCGGACC
TGTATCACGTGGATGGATAACTACCGCGCCGGGCTGTCACATCAGCAACAACTGCGTATG
TTTAATCAACTCGACAGTCATGATACTGCGCGCTTTAAAACCCTGCTGGGTAAAGACGCG
GCGCGCCTGCCGCTGGCGGTGGTCTGGCTGTTTACCTGGCCCGGCGTGCCATGTATTTAT
TACGGCGATGAAGTCGGCGTGGACGGCGCAAATGACCCCATGTGCCGCAAACCGTTCCCG
TGGGATGAACGCAAGCAGGACGGCAACTTGCTGGCGCTGTACCAGCGTATGGCGAAACTG
CGTCAGCGCAGTCTGGCGCTGCGTCGTGGCGGATGCCAGGCGCTGTATGCCGAAGGTGAC
GTAGTGGTATTCGTGCGAGTTTATCAGCAGCAGCGGGCGCTGGTGGCTATTAACCGGGGC
GAGGCCTGTGAAGTGGCGCTGGAAGCGTTGCCGTTGCTGAACGTGGCTGGATGGCAATGT
AAAACGGGAAGCGGTGACATCCGTGAGGGAAGACTTAGTTTACCCGCGATTTCCGCGACG
GTATGGATGAATCGT
