# Supplementary material for: Genome wide evolutionary analyses reveal serotype specific patterns of positive selection in selected Salmonella serotypes
Source: BMC Evol Biol. 2009 Nov 14;9:264. doi: 10.1186/1471-2148-9-264 (PMC2784778; doi:10.1186/1471-2148-9-264)
Supplement: Additional file 6 — Alignments for genes under positive selection. [file 1471-2148-9-264-S6.ZIP › Additional file 5/STM0534.fas]

>ATCC9150  
ATGTCTTCCCGCAATAATCCGGCGCGTGTCGCCATCGTGATGGGGTCCAAAAGCGACTGG
GCTACCATGCAATTCGCCGCCGAAATTTTTGAAATTCTGGATGTCCCGCACCATGTAGAA
GTGGTTTCCGCCCATCGCACCCCCGATAAGCTGTTCAGCTTCGCCGAAACGGCGGAAGAG
AACGGATATCAAGTGATTATTGCCGGCGCGGGCGGCGCGGCGCACCTGCCGGGAATGATT
GCGGCAAAAACGCTGGTCCCGGTACTCGGCGTGCCGGTACAAAGCGCTGCGCTAAGCGGC
GTGGATAGCCTCTACTCCATCGTGCAGATGCCGCGCGGCATTCCGGTGGGTACGCTGGCG
ATCGGTAAAGCCGGTGCCGCTAACGCCGCCCTGCTCGCCGCGCAGATTCTGGCGCAACAC
GACGCGGAACTGCATCAGCGCATCGCTGACTGGCGCAAAGCGCAAACCGATGAAGTTCTG
GAAAATCCCGATCCGCGGGGGACGCTA
>ch        
ATGTCTTCCCGCAATAATCCGGCGCGTGTCGCCATCGTGATGGGGTCCAAAAGCGACTGG
GCTACCATGCAATTCGCCGCCGAAATTTTTGAAATTCTGGATGTCCCGCACCATGTAGAA
GTGGTTTCCGCCCATCGCACCCCCGATAAACTGTTCAGCTTCGCCGAAACGGCGGAAGAG
AACGGATATCAAGTGATTATTGCCGGCGCGGGCGGCGCGGCGCACCTGCCGGGAATGATT
GCGGCAAAAACGCTGGTCCCGGTACTCGGCGTGCCGGTACAAAGCGCTGCGCTAAGCGGC
GTGGATAGCCTCTACTCCATCGTGCAGATGCCGCGCGGCATTCCGGTGGGTACGCTGGCG
ATCGGTAAAGCCGGTGCCGCTAACGCCGCCCTGCTCGCTGCGCAGATTCTGGCGCAACAC
GACGCGGAACTGCATCAGCGCATTGCCGACTGGCGCAAAGCGCAAACCGATGAAGTTCTG
GAAAATCCCGATCCGCGGGGGACGCTA
>LT2       
ATGTCTTCCCGCAATAATCCGGCGCGTGTCGCCATCGTGATGGGGTCCAAAAGCGACTGG
GCTACCATGCAATTCGCCGCCGAAATTTTTGAAATTCTGGATGTCCCGCACCATGTAGAA
GTGGTTTCCGCTCATCGCACCCCCGATAAACTGTTCAGCTTCGCCGAAACGGCGGAAGAG
AACGGATATCAAGTGATTATTGCCGGCGCGGGCGGCGCGGCGCACCTGCCGGGAATGATT
GCGGCAAAAACGCTGGTCCCGGTACTCGGCGTGCCGGTACAAAGCGCTGCGCTAAGCGGC
GTGGATAGCCTCTACTCCATCGTGCAGATGCCGCGCGGCATTCCGGTGGGTACGCTGGCG
ATCGGTAAAGCCGGTGCCGCTAACGCCGCCCTGCTCGCCGCGCAGATTCTGGCGCAACAC
GACGCGGAACTGCATCAGCGCATTGCCGACTGGCGCAAAGCGCAAACCGATGAAGTTCTG
GAAAATCCCGATCCGCGGGGGACGCTA
>CT18      
ATGTCTTCCCGCAATAATCCGGCGCGTGTCGCCATCGTGATGGGGTCCAAAAGCGACTGG
GCTACCATGCAATTCGCCGCCGAAATTTTTGAAATTCTGGATGTCCCGCACCATGTAGAA
GTGGTTTCCGCCCATCGCACCCCCGATAAACTGTTCAGCTTCGCCGAAACGGCGGAAGAG
AACGGATATCAAGTGATTATTGCCGGCGCGGGCGGCGCGGCACACCTGCCGGGAATGATT
GCGGCAAAAACGCTGGTCCCGGTACTCGGCGTGCCGGTACAAAGCGCTGCGCTCAGCGGC
GTGGATAGCCTCTACTCCATCGTGCAGATGCCGCGCGGCATTCCGGTGGGTACGCTGGCG
ATCGGTAAAGCCGGGGCGGCGAACGCCGCACTGCTGGCAGCGCAAATTTTGGCTACGCAT
GATAGCGCGCTGCATCGGCGCATCGCCGACTGGCGCAAAGCACAAACCGATGAGGTTCTG
GAAAATCCCGATCCGCGGGGGACGCTA
>Ty2       
ATGTCTTCCCGCAATAATCCGGCGCGTGTCGCCATCGTGATGGGGTCCAAAAGCGACTGG
GCTACCATGCAATTCGCCGCCGAAATTTTTGAAATTCTGGATGTCCCGCACCATGTAGAA
GTGGTTTCCGCCCATCGCACCCCCGATAAACTGTTCAGCTTCGCCGAAACGGCGGAAGAG
AACGGATATCAAGTGATTATTGCCGGCGCGGGCGGCGCGGCACACCTGCCGGGAATGATT
GCGGCAAAAACGCTGGTCCCGGTACTCGGCGTGCCGGTACAAAGCGCTGCGCTCAGCGGC
GTGGATAGCCTCTACTCCATCGTGCAGATGCCGCGCGGCATTCCGGTGGGTACGCTGGCG
ATCGGTAAAGCCGGGGCGGCGAACGCCGCACTGCTGGCAGCGCAAATTTTGGCTACGCAT
GATAGCGCGCTGCATCGGCGCATCGCCGACTGGCGCAAAGCACAAACCGATGAGGTTCTG
GAAAATCCCGATCCGCGGGGGACGCTA
