# Supplementary material for: Genome wide evolutionary analyses reveal serotype specific patterns of positive selection in selected Salmonella serotypes
Source: BMC Evol Biol. 2009 Nov 14;9:264. doi: 10.1186/1471-2148-9-264 (PMC2784778; doi:10.1186/1471-2148-9-264)
Supplement: Additional file 6 — Alignments for genes under positive selection. [file 1471-2148-9-264-S6.ZIP › Additional file 5/STM0603.fas]

>ATCC9150  
ATGAGAAATAACCCACTGATTCCAAAAAGCAAATTGCCCAATCTTGGTACCACGATTTTT
ACGCAAATGAGCGCGCTGGCGCAGAAACATCAGGCAATAAATTTATCGCAAGGCTTCCCT
GATTTTGATGGTCCTCGTTATTTGCACGAGCGGTTGGCTTATCATGTCGCGCAGGGCGCG
AATCAATATGCGCCGATGACGGGCGCGCAGGCGCTGAGGGAGGCCATTGCCGATAAAACG
GCGGAAATATATGGTTATCGACCCGATGACGTAAGTGATATCACCGTCACGGCGGGCGCG
ACAGAAGCGCTGTATGCGGCGATTACCGCGCTGGTGCGGGCAGGGGATGAGGTTATCTGT
TTCGATCCCAGTTACGACAGCTATGCCCCGGCCGTGGCGCTTTCCGGCGGCGTGTTAAAA
CGCATAGCGCTTACACCGCCGCATTTTCGCGTCGACTGGCAGGCGTTTTCGGCGTTGCTT
AGCGAGCGCACGCGGCTGGTGATCCTCAATACGCCGCATAATCCCACCGCTACCGTCTGG
CGTCAGGCGGATATCGAGGCGCTGTGGCAGGCTATCGGCGAGCGGGAAATTTATGTATTA
AGCGATGAAGTGTACGAGCATATTTGTTTTGCCGCCGAAGGTCATGCCAGCGTATTGGCG
CACCCTCAGTTACGAGAGCGGGCGGTTGCCGTTTCATCGTTTGGTAAAACCTTTCATATG
ACGGGATGGAAGATTGGTTACTGCGTTGCGCCTGCGGCTATTAGCGCCGAAATACGCAAA
GTTCACCAGTACCTGACGTTTTGCGTCAATACGCCGGCGCAACTGGCGCTGGCGGATATG
CTGCGCGCCGCGCCGGAACACTATCGCGCGTTACCCGATTTTTACCGGAAAAAACGCGAT
GTGCTGGTTAACGCGCTGGCGCAAAGCCGATTAAAAGTACTGCCCTGTGAAGGTACCTAT
TTTCTTTTAATCGATTACAGCGCAGTGTCGACGCTAAATGACGTTGAGTTTTGCCAGTGG
CTAACCGAAGAAGTCGGTGTCGCCGCTATTCCGCTCTCTGTCTTTTGCGCCGCCCCTTTC
CCGCATCAGCTTATACGTTTATGTTTCGCTAAACAGGAATCAACGCTGCTGGCCGCCGCA
GAGCGCCTGTGTAAACTG
>ch        
ATGAGAAATAACCCACTGATTCCAAAAAGCAAATTGCCAAATCTTGGTACCACGATTTTT
ACGCAAATGAGCGCGCTGGCGCAGAAACATCAGGCAATAAATTTATCGCAAGGCTTCCCT
GATTTTGATGGTCCTCGTTATTTGCACGAGCGGTTGGCTTATCATGTCGCGCAGGGCGCG
AATCAATATGCGCCGATGACGGGGGCGCAGGCGCTGCGGGAGGCCATTGCCGATAAAACG
GCGGAAATATATGGTTATCGACCCGATGACGTCAGTGATATCACCGTCACAGCGGGCGCG
ACAGAAGCGCTGTATGCGGCGATTACCGCGCTGGTGCGGGCAGGGGATGAGGTTATCTGT
TTCGATCCCAGTTACGACAGCTATGCCCCGGCCGTGGCGCTCTCCGGCGGAGTGTTAAAA
CGCATAGCGCTTACGCCGCCGCATTTTCGCGTCGACTGGCAGGCGTTTTCGGCGTTGCTT
AGCGAGCGCACGCGACTGGTGATCCTCAATACGCCGCATAATCCCACCGCTACCGTCTGG
CGCCAGGCGGATATCGAGGCGCTGTGGCAGGCTATCGGCGAGCGGGAAATTTATGTATTA
AGCGATGAAGTGTACGAACATATTTGTTTTGCCGCCGAAGGTCATGCCAGCGTACTGGCG
CACCCTCAGTTACGAGAGCGGGCGGTTGCCGTTTCATCGTTTGGTAAAACCTTTCATATG
ACAGGATGGAAGATTGGTTACTGCGTTGCGCCTGCGGCCATTAGCGCCGAAATACGCAAA
GTTCATCAGTACCTGACGTTTTGCGTCAATACGCCGGCGCAACTGGCGCTGGCGGATATG
CTGCGCGCCGCGCCGGAACACTATCGCGCGTTACCCGATTTTTACCGGAAAAAACGCGAT
GTGCTGGTTAACGCGCTGGCGCAAAGCCGATTAAAAGTGCTGCCCTGTGAAGGTACCTAT
TTTCTGTTAATCGATTACAGCGCAGTGTCGACGCTAAATGACGTTGAGTTTTGTCAGTGG
CTAACCGAAGAAGTCGGTGTCGCCGCTATTCCGCTCTCTGTCTTTTGCGCCGCCCCTTTC
CCGCATCAGCTTATACGTTTATGTTTCGCTAAACAGGAATCAACGCTGCTGGCCGCCGCA
GAGCGCCTGTGTAAACTG
>LT2       
ATGAGAAATAACCCACTGATTCCAAAAAGCAAATTGCCAAATCTTGGTACCACGATTTTT
ACGCAAATGAGCGCGCTGGCGCAGAAACATCAGGCAATAAATTTATCGCAAGGCTTCCCT
GATTTTGATGGTCCTCGTTATTTGCACGAGCGGTTGGCTTATCATGTCGCGCAGGGCGCG
AATCAATATGCGCCGATGACGGGGGCGCAGGCGCTGCGGGAGGCCATTGCCGATAAAACG
GCGGAAATATATGGTTATCGACCCGATGACGTCAGTGATATCACCGTCACAGCGGGCGCG
ACAGAAGCGCTGTATGCGGCGATTACCGCGCTGGTGCGGGCAGGGGATGAGGTTATCTGT
TTCGATCCCAGTTACGACAGCTATGCCCCAGCCGTGGCGCTCTCCGGCGGCGTGTTAAAA
CGCATAGCGCTTACGCCGCCGCATTTTCGCGTCGACTGGCAGGCGTTTTCGGCGTTGCTT
AGCGAGCGCACGCGACTGGTGATCCTCAATACGCCGCATAATCCCACCGCTACCGTCTGG
CGTCAGGCGGATATCGAGGCGCTGTGGCAGGCTATCGGCGAGCGGGAAATTTATGTGTTA
AGCGATGAAGTGTACGAACATATTTGTTTTGCCGCCGAAGGTCATGCCAGCGTATTGGCG
CACCCTCAGTTACGAGAGCGGGCGGTTGCCGTTTCATCGTTTGGTAAAACCTTTCATATG
ACAGGATGGAAGATTGGTTACTGCGTTGCGCCTGCGGCCATTAGCGCCGAAATACGCAAA
GTTCATCAGTACCTGACGTTTTGCGTCAATACGCCGGCGCAACTGGCGCTGGCGGATATG
CTGCGCGCCGCGCCGGAACACTATCGCGCGTTACCCGATTTTTACCGGAAAAAACGCGAT
GTGCTGGTTAACGCGCTGGCGCAAAGCCGATTAAAAGTGCTGCCCTGTGAAGGTACCTAT
TTTCTGTTAATCGATTACAGCGCAGTGTCGACGCTAAATGACGTTGAGTTTTGTCAGTGG
CTAACCGAAGAAGTCGGTGTCGCCGCTATTCCGCTCTCTGTCTTTTGCGCCGCCCCTTTC
CCGCATCAGCTTATACGTTTATGTTTCGCTAAACAGGAATCAACGCTGCTGGCCGCCGCA
GAGCGCCTGTGTAAACTG
>CT18      
ATGAGAAATAACCCACTGATTCCAAAGAGCAAATTGCCCAATCTTGGCACCACGATTTTT
ACGCAAATGAGCGCGCTGGCGCAGAAACATCAGGCAATAAATTTATCGCAAGGCTTCCCT
GATTTTGATGGTCCTTCTTATTTGCACGAGCGGTTGGCTTATCATGTCGCGCAGGGCGCG
AATCAATATGCGCCGATGACGGGCGCGCAGGCGCTGCGGGAGGCCATAGCCGATAAAACG
GCGGAAATATATGGTTATCGACCCGATGACGTAAGTGATATCACCGTCACGGCGGGCGCG
ACAGAAGCGCTGTATGCGGCGATTACCGCGCTGGTGCGGGCAGGGGATGAGGTTATCTGT
TTCGATCCCAGTTACGACAGCTATGCCCCGGCCGTGGCGCTTTCCGGCGGCGTGTTAAAA
CGCATAGCGCTTACGCCGCCGCATTTTCGCGTCGACTGGCAGGCGTTTTCGGCGTTGCTT
AGCGAGCGCACGCGGCTGGTGATCCTCAATACGCCGCATAATCCCACCGCTACCGTCTGG
CGTCAGGCGGATATCGAGGCGCTGTGGCAGGCTATCGGCGAGCGGGAAATTTATGTATTA
AGCGATGAAGTGTACGAGCATATTTGTTTTGCCGCCGAAGGTCATGCCAGCGTACTGGCG
CACCCTCAGTTACGAGAGCGGGCGGTTGCCGTTTCATCGTTTGGTAAAACCTTTCATATG
ACGGGATGGAAGATTGGTTACTGCGTTGCGCCTGCGGCCATTAGCGCCGAAATACGCAAA
GTTCACCAGTACCTGACGTTTTGCGTCAATACGCCGGCGCAACTGGCGCTGGCGGATATG
CTGCGCGCCGCGCCGGAACACTATCGCGCGTTACCCGATTTTTACCGGAAAAAACGCGAT
GTGCTGGTTAACGCGCTGGCGCAAAGCCGATTAAAAGTGCTGCCCTGTGAAGGTACCTAT
TTTTTGTTAATCGATTACAGCGCAGTGTCGACGCTAAATGACGTTGAGTTTTGTCAGTGG
CTAACCGAAGAAGTCGGTGTCGCCGCTATTCCGCTCTCTGTCTTTTGCGCCGCCCCTTTC
CCGCATCAGCTTATACGTTTATGTTTCGCTAAACAGGAATCAACGCTGCTGGCCGCCGCA
GAGCGCCTGTGTAAACTG
>Ty2       
ATGAGAAATAACCCACTGATTCCAAAGAGCAAATTGCCCAATCTTGGCACCACGATTTTT
ACGCAAATGAGCGCGCTGGCGCAGAAACATCAGGCAATAAATTTATCGCAAGGCTTCCCT
GATTTTGATGGTCCTTCTTATTTGCACGAGCGGTTGGCTTATCATGTCGCGCAGGGCGCG
AATCAATATGCGCCGATGACGGGCGCGCAGGCGCTGCGGGAGGCCATAGCCGATAAAACG
GCGGAAATATATGGTTATCGACCCGATGACGTAAGTGATATCACCGTCACGGCGGGCGCG
ACAGAAGCGCTGTATGCGGCGATTACCGCGCTGGTGCGGGCAGGGGATGAGGTTATCTGT
TTCGATCCCAGTTACGACAGCTATGCCCCGGCCGTGGCGCTTTCCGGCGGCGTGTTAAAA
CGCATAGCGCTTACGCCGCCGCATTTTCGCGTCGACTGGCAGGCGTTTTCGGCGTTGCTT
AGCGAGCGCACGCGGCTGGTGATCCTCAATACGCCGCATAATCCCACCGCTACCGTCTGG
CGTCAGGCGGATATCGAGGCGCTGTGGCAGGCTATCGGCGAGCGGGAAATTTATGTATTA
AGCGATGAAGTGTACGAGCATATTTGTTTTGCCGCCGAAGGTCATGCCAGCGTACTGGCG
CACCCTCAGTTACGAGAGCGGGCGGTTGCCGTTTCATCGTTTGGTAAAACCTTTCATATG
ACGGGATGGAAGATTGGTTACTGCGTTGCGCCTGCGGCCATTAGCGCCGAAATACGCAAA
GTTCACCAGTACCTGACGTTTTGCGTCAATACGCCGGCGCAACTGGCGCTGGCGGATATG
CTGCGCGCCGCGCCGGAACACTATCGCGCGTTACCCGATTTTTACCGGAAAAAACGCGAT
GTGCTGGTTAACGCGCTGGCGCAAAGCCGATTAAAAGTGCTGCCCTGTGAAGGTACCTAT
TTTTTGTTAATCGATTACAGCGCAGTGTCGACGCTAAATGACGTTGAGTTTTGTCAGTGG
CTAACCGAAGAAGTCGGTGTCGCCGCTATTCCGCTCTCTGTCTTTTGCGCCGCCCCTTTC
CCGCATCAGCTTATACGTTTATGTTTCGCTAAACAGGAATCAACGCTGCTGGCCGCCGCA
GAGCGCCTGTGTAAACTG
