# Supplementary material for: Genome wide evolutionary analyses reveal serotype specific patterns of positive selection in selected Salmonella serotypes
Source: BMC Evol Biol. 2009 Nov 14;9:264. doi: 10.1186/1471-2148-9-264 (PMC2784778; doi:10.1186/1471-2148-9-264)
Supplement: Additional file 6 — Alignments for genes under positive selection. [file 1471-2148-9-264-S6.ZIP › Additional file 5/STM0698.fas]

>CT18      
ATGGCAATCCACAACCGCGCAGGACAACCCGCGCAACAGAGTGATTTGATTAACGTCGCC
CAACTGACAGCGCAGTATTATGTACTGAAACCGGAGGCAGGGAATGCAGAACATGCCGTG
AAATTTGGCACTTCCGGCCATCGCGGCAGCGCAGGTCGTCACAGTTTCAACGAACCGCAT
ATTCTGGCGATCGCCCAGGCGATTGCTGAAGAGCGGGCGAAAAATGGCATTACCGGCCCC
TGCTATGTGGGGAAAGACCCCCATGCGCTCTCGGAACCGGCCTTCATTTCCGTGCTGGAA
GTGCTGGCGGCAAACGGCGTAGACGTTATCGTGCAGGAAAATAATGGCTTCACGCCAACG
CCTGCCGTGTCAAATGCTATCCTGGTCCATAACAAAAAAGGCGGCCCGCTGGCAGATGGT
ATTGTCATTACACCGTCGCACAACCCGCCGGAAGATGGCGGTATTAAATATAATCCGCCC
AATGGCGGCCCGGCGGATACCAACGTCACTAAAGTGGTAGAAGATCGCGCCAATGCGCTG
CTGGCGGATGGCCTGCAAGGCGTTAAGCGCATCTCTCTGGATGCGGCAATGGCCTCGGGT
CACGTTAAAGCGGTAGATCTGGTACAGCCGTTTGTCGAAGGGCTGGCGGATATCGTTGAT
ATGGCGGCGATTCAGAAAGCCGGTCTGACGCTGGGCGTTGATCCGCTGGGCGGCTCTGGT
ATTGAATACTGGAAACGTATCGCTGAGCATTACAAGCTTAACCTGACGTTAGTCAACGAT
CAGGTTGATCAAACCTTCCGCTTTATGCACCTTGATAAAGATGGCGCGATCCGCATGGAT
TGCTCCTCCGAATGTGCGATGGCGGGTTTGCTGGCGCTGCGTGACAAGTTTGACCTGGCC
TTCGCCAACGACCCGGACTACGACCGTCATGGCATCGTGACGCCTGCAGGGCTGATGAAC
CCGAACCATTATCTGGCGGTCGCCATTAACTATCTGTTCCAGCATCGTCCGCTGTGGGGC
AAAGACGTGGCTGTCGGTAAAACGCTGGTCTCTTCCGCGATGATTGACCGCGTGGTGAAT
GATTTGGGACGCAAGCTGGTAGAAGTGCCGGTTGGCTTCAAATGGTTTGTTGACGGTTTG
TTCGACGGCAGCTTTGGTTTCGGCGGGGAAGAGAGCGCGGGCGCTTCGTTCCTGCGTTTC
GACGGTACGCCGTGGTCTACCGATAAAGACGGGATCATCATGTGCCTGCTGGCGGCGGAA
ATCACCGCCGTTACCGGGAAAAACCCGCAAGAGCATTACAATGAACTGGCAGCGCGTTTT
GGCGCGCCGAGCTATAACCGTCTGCAGGCGGCAGCGACCTCGGCCCAGAAAGCGGCATTG
TCTAAACTGTCTCCGGAAATGGTGAGCGCCAGCACGCTGGCAGGCGACCCGATTACCGCG
CGTCTTACCGCAGCGCCGGGTAATGGCGCATCGATTGGCGGCCTGAAGGTAATGACCGAC
AACGGCTGGTTCGCCGCGCGTCCATCCGGTACGGAAGACGCTTACAAGATCTATTGCGAA
AGCTTCCTGGGGGAAGAACATCGCAAGCAGATTGAGAAAGAAGCCGTTGAAATCGTTAGC
GAAGTATTGAAAAACGCC
>Ty2       
ATGGCAATCCACAACCGCGCAGGACAACCCGCGCAACAGAGTGATTTGATTAACGTCGCC
CAACTGACAGCGCAGTATTATGTACTGAAACCGGAGGCAGGGAATGCAGAACATGCCGTG
AAATTTGGCACTTCCGGCCATCGCGGCAGCGCAGGTCGTCACAGTTTCAACGAACCGCAT
ATTCTGGCGATCGCCCAGGCGATTGCTGAAGAGCGGGCGAAAAATGGCATTACCGGCCCC
TGCTATGTGGGGAAAGACACCCATGCGCTCTCGGAACCGGCCTTCATTTCCGTGCTGGAA
GTGCTGGCGGCAAACGGCGTAGACGTTATCGTGCAGGAAAATAATGGCTTCACGCCAACG
CCTGCCGTGTCAAATGCTATCCTGGTCCATAACAAAAAAGGCGGCCCGCTGGCAGATGGT
ATTGTCATTACACCGTCGCACAACCCGCCGGAAGATGGCGGTATTAAATATAATCCGCCC
AATGGCGGCCCGGCGGATACCAACGTCACTAAAGTGGTAGAAGATCGCGCCAATGCGCTG
CTGGCGGATGGCCTGCAAGGCGTTAAGCGCATCTCTCTGGATGCGGCAATGGCCTCGGGT
CACGTTAAAGCGGTAGATCTGGTACAGCCGTTTGTCGAAGGGCTGGCGGATATCGTTGAT
ATGGCGGCGATTCAGAAAGCCGGTCTGACGCTGGGCGTTGATCCGCTGGGCGGCTCTGGT
ATTGAATACTGGAAACGTATCGCTGAGCATTACAAGCTTAACCTGACGTTAGTCAACGAT
CAGGTTGATCAAACCTTCCGCTTTATGCACCTTGATAAAGATGGCGCGATCCGCATGGAT
TGCTCCTCCGAATGTGCGATGGCGGGTTTGCTGGCGCTGCGTGACAAGTTTGACCTGGCC
TTCGCCAACGACCCGGACTACGACCGTCATGGCATCGTGACGCCTGCAGGGCTGATGAAC
CCGAACCATTATCTGGCGGTCGCCATTAACTATCTGTTCCAGCATCGTCCGCTGTGGGGC
AAAGACGTGGCTGTCGGTAAAACGCTGGTCTCTTCCGCGATGATTGACCGCGTGGTGAAT
GATTTGGGACGCAAGCTGGTAGAAGTGCCGGTTGGCTTCAAATGGTTTGTTGACGGTTTG
TTCGACGGCAGCTTTGGTTTCGGCGGGGAAGAGAGCGCGGGCGCTTCGTTCCTGCGTTTC
GACGGTACGCCGTGGTCTACCGATAAAGACGGGATCATCATGTGCCTGCTGGCGGCGGAA
ATCACCGCCGTTACCGGGAAAAACCCGCAAGAGCATTACAATGAACTGGCAGCGCGTTTT
GGCGCGCCGAGCTATAACCGTCTGCAGGCGGCAGCGACCTCGGCCCAGAAAGCGGCATTG
TCTAAACTGTCTCCGGAAATGGTGAGCGCCAGCACGCTGGCAGGCGACCCGATTACCGCG
CGTCTTACCGCAGCGCCGGGTAATGGCGCATCGATTGGCGGCCTGAAGGTAATGACCGAC
AACGGCTGGTTCGCCGCGCGTCCATCCGGTACGGAAGACGCTTACAAGATCTATTGCGAA
AGCTTCCTGGGGGAAGAACATCGCAAGCAGATTGAGAAAGAAGCCGTTGAAATCGTTAGC
GAAGTATTGAAAAACGCC
>LT2       
ATGGCAATCCACAACCGCGCAGGACAACCCGCGCAACAGAGTGATTTGATTAACGTCGCC
CAACTGACGGCGCAGTATTATGTACTGAAACCGGAGGCAGGGAATGCAGAACATGCCGTG
AAATTTGGCACTTCCGGCCATCGCGGCAGCGCAGGTCGTCACAGTTTCAACGAACCGCAT
ATTCTGGCGATCGCCCAGGCGATTGCTGAAGAGCGGGCGAAAAATGGCATTACCGGCCCC
TGCTATGTGGGGAAAGACACCCATGCGCTCTCGGAACCGGCCTTCATTTCCGTGCTGGAA
GTGCTGGCGGCAAACGGCGTAGACGTTATCGTGCAGGAAAATAATGGCTTTACGCCAACG
CCTGCCGTGTCAAATGCTATCCTGGTCCATAACAAAAAAGGCGGCCCGCTGGCTGATGGT
ATTGTCATTACGCCGTCGCACAACCCGCCGGAAGATGGCGGTATTAAATATAATCCGCCC
AATGGCGGCCCGGCGGATACCAACGTCACTAAAGTGGTAGAAGATCGCGCCAATGCGCTG
CTGGCGGGCGGCCTGCAAGGCGTTAAGCGCATCTCTCTGGATGCGGCAATGGCCTCGGGC
CACGTTAAAGCGGTAGATCTGGTACAGCCGTTTGTCGAAGGGCTGGCGGATATCGTTGAT
ATGGCGGCGATTCAGAAAGCCGGTCTGACGCTGGGTGTCGATCCGCTGGGCGGCTCCGGT
ATTGAATACTGGAAACGTATCGCTGAGCATTACAAACTTAACCTGACGTTAGTTAACGAT
CAGGTTGATCAAACCTTCCGCTTTATGCACCTTGATAAAGACGGCGCGATCCGTATGGAT
TGCTCCTCCGAATGTGCGATGGCGGGTTTGCTGGCGCTGCGTGACAAGTTTGACCTGGCC
TTCGCCAACGACCCGGACTACGACCGTCATGGCATCGTGACGCCTGCAGGGCTGATGAAC
CCGAACCATTATCTGGCGGTCGCCATTAACTATCTGTTCCAGCATCGTCCGCTATGGGGC
AAAGACGTGGCTGTCGGTAAAACGCTGGTCTCTTCCGCGATGATTGACCGCGTGGTGAAT
GATTTGGGACGCAAGCTGGTAGAAGTGCCGGTTGGCTTCAAATGGTTTGTTGACGGTTTG
TTCGACGGCAGCTTTGGTTTCGGCGGGGAAGAGAGCGCGGGCGCTTCGTTCCTGCGTTTC
GACGGTACGCCGTGGTCTACCGATAAAGACGGTATCATCATGTGCCTGCTGGCGGCGGAA
ATCACCGCCGTTACCGGGAAAAACCCGCAAGAGCATTACAATGAACTGGCAGCGCGTTTT
GGCGCCCCGAGCTATAACCGTCTGCAGGCGAGCGCGACCTCCGCGCAGAAAGCGGCATTG
TCTAAACTGTCTCCGGAAATGGTGAGCGCCAGCACGCTGGCAGGCGACCCGATCACCGCG
CGTCTTACCGCAGCGCCGGGTAATGGCGCATCGATTGGCGGCCTGAAGGTAATGACCGAT
AACGGCTGGTTCGCCGCGCGTCCATCCGGTACGGAAGACGCTTACAAGATCTATTGCGAA
AGCTTCCTGGGGGAAGAACATCGCAAGCAGATTGAGAAAGAAGCCGTTGAAATCGTTAGC
GAAGTATTGAAAAACGCC
>ch        
ATGGCAATCCACAACCGCGCAGGACAACCCGCGCAACAGAGTGATTTGATTAACGTCGCC
CAACTGACGGCGCAGTATTATGTACTGAAACCGGAGGCAGGGAATGCAGAACATGCCGTG
AAATTTGGCACTTCCGGCCATCGCGGTAGCGCAGGTCGTCACAGTTTCAACGAACCGCAT
ATTCTGGCGATCGCCCAGGCGATTGCTGAAGAGCGGGCGAAAAATGGCATTACCGGCCCC
TGCTATGTGGGGAAAGACACCCATGCGCTCTCGGAACCGGCCTTCATTTCCGTACTGGAA
GTGCTGGCGGCAAACGGCGTAGACGTTATCGTGCAGGAAAATAATGGCTTTACGCCAACG
CCTGCCGTGTCAAATGCTATCCTGGTCCATAACAAAAAAGGCGGCCCGCTGGCTGATGGT
ATTGTCATTACGCCGTCGCACAACCCGCCGGAAGATGGCGGTATTAAATATAATCCGCCC
AATGGCGGCCCGGCGGATACCAACGTCACTAAAGTGGTAGAAGATCGCGCCAATGCGCTG
CTGGCGGGCGGCCTGCAAGGCGTTAAGCGCATCTCTCTGGATGCGGCAATGGCCTCGGGC
CACGTTAAAGCGGTAGATCTGGTGCAGCCATTTGTCGAAGGGCTGGCGGATATCGTTGAT
ATGGCGGCGATTCAGAAAGCGGGTCTGACGCTGGGTGTCGATCCGCTGGGCGGCTCCGGT
ATTGAATACTGGAAACGTATCGCTGAGCATTACAAGCTTAACCTGACGTTAGTTAACGAT
CAGGTTGATCAAACCTTCCGCTTTATGCACCTTGATAAAGACGGCGCGATCCGTATGGAT
TGCTCCTCCGAATGTGCGATGGCGGGTTTGCTGGCGCTGCGTGACAAGTTTGACCTGGCC
TTCGCCAACGACCCGGACTACGACCGTCATGGCATCGTGACGCCTGCAGGGCTGATGAAC
CCGAACCATTATCTGGCGGTCGCCATTAACTATCTGTTCCAGCATCGTCCGCTGTGGGGC
AAAGACGTGGCTGTCGGTAAAACGCTGGTCTCTTCCGCGATGATTGACCGCGTGGTGAAT
GATTTGGGACGCAAGCTGGTAGAAGTGCCGGTTGGCTTCAAATGGTTTGTTGACGGTTTG
TTCGACGGCAGCTTTGGTTTCGGCGGGGAAGAGAGCGCGGGCGCTTCGTTCCTGCGTTTC
GACGGTACGCCGTGGTCTACCGATAAAGACGGTATCATCATGTGCCTGCTGGCGGCGGAA
ATCACCGCCGTTACCGGGAAAAACCCGCAAGAGCATTACAATGAACTGGCAGCGCGTTTT
GGCGCGCCGAGCTATAACCGTCTGCAGGCGAGCGCGACCTCCGCGCAGAAAGCGGCATTG
TCTAAACTGTCTCCGGAAATGGTCAGCGCCAGCACGCTGGCAGGCGACCCGATCACCGCG
CGTCTTACCGCAGCGCCGGGTAATGGCGCATCGATTGGCGGCCTGAAGGTAATGACCGAT
AACGGCTGGTTCTCCGCGCGTCCATCCGGTACGGAAGACGCTTACAAGATCTATTGCGAA
AGCTTCCTGGGGGAAGAACATCGCAAGCAGATTGAGAAAGAAGCCGTTGAAATCGTTAGC
GAAGTATTGAAAAACGCC
>ATCC9150  
ATGGCAATCCACAACCGCGCAGGACAACCCGCGCAACAGAGTGATTTGATTAACGTCGCC
CAACTGACGGCGCAGTATTATGTACTGAAACCGGAGGCAGGGAATGCAGAACATGCCGTG
AAATTTGGCACTTCCGGCCATCGCGGCAGCGCAGGTCGTCACAGTTTCAACGAACCGCAT
ATTCTGGCGATCGCCCAGGCGATTGCTGAAGAGCGGGCGAAGAATGGCATTACCGGCCCT
TGCTATGTGGGGAAAGACACCCATGCGCTCTCGGAGCCGGCCTTCATTTCCGTACTGGAA
GTGCTGGCGGCAAACGGCGTAGACGTTATCGTGCAGGAAAATAATGGCTTCACGCCAACG
CCTGCCGTGTCAAATGCTATCCTGGTCCATAACAAAAAAGGCGGCCCGCTGGCAGACGGT
ATTGTCATTACGCCGTCGCACAACCCGCCGGAAGATGGCGGTATTAAATATAATCCGCCC
AATGGCGGCCCGGCGGATACCAACGTTACTAAAGTGGTAGAAGATCGCGCCAATGCGCTG
CTGGCGGGCGGCTTGCAAGGCGTTAAGCGCATCTCTCTGGATGCGGCAATGACCTCGGGC
CACGTTAAAGCGGTAGATCTGGTACAGCCATTTGTCGAAGGGCTGGCGGATATCGTTGAT
ATGGCGGCGATTCAGAAAGCCGGTCTGACGCTGGGCGTTGATCCGCTGGGCGGCTCCGGT
ATTGAATACTGGAAACGTATCGCTGAGCATTACAAGCTTAACCTGACGTTAGTCAACGAT
CAGGTTGATCAAACCTTCCGCTTTATGCACCTTGATAAAGATGGCGCGATCCGTATGGAT
TGCTCCTCCGAATGCGCGATGGCGGGTTTGCTGGCGCTGCGTGACAAGTTTGACCTGGCC
TTCGCCAACGACCCGGACTACGACCGTCATGGCATCGTGACGCCTGCAGGGCTGATGAAC
CCGAACCATTATCTGGCGGTCGCCATTAACTATCTGTTCCAGCATCGTCCGCTGTGGGGC
AAAGACGTGGCTGTCGGTAAAACGCTGGTCTCTTCCGCGATGATTGACCGCGTGGTGAAT
GACTTGGGACGCAAGCTGGTGGAAGTGCCGGTAGGCTTCAAATGGTTTGTTGACGGTTTG
TTCGACGGCAGCTTTGGTTTCGGCGGGGAAGAGAGCGCGGGCGCTTCGTTCCTGCGTTTC
GACGGTACGCCGTGGTCTACCGATAAAGACGGGATCATCATGTGCCTGCTGGCGGCGGAA
ATCACCGCCGTTACCGGGAAAAAACCGCAAGAGCATTACAATGAACTGGCAGCGCGTTTT
GGCGCGCCGAGCTATAACCGTCTGCAGGCGAGCGCGACCTCCGTGCAGAAAGCGGCATTG
TCTAAACTGTCTCCGGAAATGGTCAGCGCCAGCACGCTGGCAGGCGACCCGATCACCGCG
CGTCTTACCGCAGCGCCGGGTAATGGCGCATCGATTGGCGGCCTGAAGGTAATGACCGAT
AACGGCTGGTTCGCCGCGCGTCCATCCGGTACGGAAGACGCTTACAAGATCTATTGCGAA
AGCTTCCTGGGGGAAGAACATCGCAAGCAGATTGAGAAAGAAGCCGTTGAAATCGTTAGC
GAAGTATTGAAAAACGCC
