# Supplementary material for: Genome wide evolutionary analyses reveal serotype specific patterns of positive selection in selected Salmonella serotypes
Source: BMC Evol Biol. 2009 Nov 14;9:264. doi: 10.1186/1471-2148-9-264 (PMC2784778; doi:10.1186/1471-2148-9-264)
Supplement: Additional file 6 — Alignments for genes under positive selection. [file 1471-2148-9-264-S6.ZIP › Additional file 5/STM0736.fas]

>LT2       
ATGCAGAACAGCGCTTTGAAAGCCTGGTTGGACTCTTCTTACCTCTCTGGTTCGAATCAG
AGCTGGATAGAACAGCTCTATGAAGACTTCTTAACCGATCCTGACTCGGTAGACGCTAAC
TGGCGTTTGACGTTCCAGCAGTTACCTGGTACCGGAGTCAAACCGGATCAACTCCATTCA
AAAACACGTGAATATTTCCGGCGGCAGGCGTTGGCTGGCTCACGTCACTCTTCTACGATT
TCCGACCCTGACACCAATGTGAAGCAGGTTAAAGTCCTGCAGCTTATCAACGCTTATCGT
TTCCGTGGCCATCAACATGCAAACCTCGATCCGCTGGGACTGTGGAAGCAAGAACGCGTG
GCGGATCTCGATCCTTCTTTCCATGATTTGACCGAGGCCGATTTCCAGGAAACCTTCAAT
GTCGGCTCCTTTGCCAGCGGCAAAGAGACGATGAAGCTGGGCGAGCTGCTCGACGCGCTC
AAACAGACCTACTGCGGCCCGATTGGCGCTGAGTATATGCACATCACCAGCACCGAAGAG
AAACGCTGGATCCAACAGCGCATCGAATCCGGTCGTGCGGCCTTTAGCGCTGACGAGAAA
AAACGCTTCCTGAACGAACTGACCGCCGCTGAAGGGCTGGAACGTTATCTGGGCGCCAAA
TTCCCGGGTGCGAAACGTTTCTCGCTCGAGGGGGGAGATGCGCTGATACCCATGCTGAAA
GAGATGGTTCGCCATGCGGGTAACAGCGGCACTCGCGAAGTGGTGCTGGGGATGGCGCAC
CGCGGTCGCCTGAACGTGCTGATCAACGTACTGGGTAAAAAACCGCAGGATCTGTTCGAC
GAATTTGCCGGTAAGCATAAAGAACATCTGGGTACCGGCGACGTGAAGTATCACATGGGC
TTCTCGTCAGATATCGAAACCGAAGGCGGTCTGGTTCACCTGGCGCTGGCGTTTAACCCA
TCGCATCTGGAAATTGTGAGCCCGGTGGTGATGGGCTCCGTGCGCGCCCGTCTGGACAGA
CTGGACGAACCGAGCAGCAACAAAGTGTTGCCGATCACTATTCACGGCGACGCCGCGGTG
ACCGGCCAGGGCGTGGTTCAGGAAACCCTGAACATGTCGAAAGCGCGCGGTTACGAAGTG
GGCGGTACGGTACGTATCGTTATCAACAACCAGGTGGGTTTCACCACCTCTAACCCACTG
GATGCGCGTTCAACGCCTTACTGCACCGATATCGGTAAAATGGTCCAGGCGCCGATTTTC
CACGTCAATGCGGACGATCCGGAAGCCGTCGCTTTTGTGACCCGTCTGGCGCTGGACTTC
CGTAATACCTTTAAACGCGATGTCTTTATCGATCTGGTGTGCTACCGCCGTCACGGCCAC
AACGAAGCCGACGAGCCAAGCGCAACCCAGCCGCTGATGTACCAGAAAATCAAAAAGCAT
CCGACGCCGCGTAAAATCTACGCCGACAAACTGGAAGCTGATAAGGTCGCAACGCTGGAA
GATGCCACTGAAATGGTCAACCTCTATCGCGATGCGCTGGATGCAGGCGAATGCGTGGTG
AAAGAGTGGCGTCCGATGAATATGCACTCGTTCACCTGGTCGCCGTATCTAAACCACGAA
TGGGATGAAGCATACCCGAACAAGGTAGAAATGAAGCGTCTGCAGGAGCTGGCAAAACGT
ATCAGCACCGTGCCGGAAGCCATTGAAATGCAGTCTCGCGTGGCGAAAATTTATGGCGAC
CGTCAGGCAATGGCGGCAGGCGAGAAATTGTTTGACTGGGGCGGCGCGGAAAATCTGGCT
TACGCCACGCTGGTCGATGAAGGCATTCCGGTGCGCCTGTCCGGGGAAGACTCTGGTCGC
GGCACCTTCTTCCATCGTCATGCGGTGATCCACAACCAGACGAACGGCTCAACGTATACG
CCGTTGCAGCATATTCACAGCGGTCAGGGACAGTTTAAAGTCTGGGACTCCGTGCTGTCT
GAAGAAGCGGTACTGGCTTTTGAATACGGTTATGCCACGGCGGAACCACGTACCCTGACT
ATCTGGGAAGCGCAGTTTGGCGATTTTGCCAACGGCGCGCAGGTAGTGATTGACCAGTTC
ATCTCCTCCGGCGAGCAGAAATGGGGCCGGATGTGCGGTCTGGTGATGCTGTTGCCGCAT
GGCTATGAAGGGCAGGGCCCGGAGCACTCTTCCGCGCGTCTGGAACGTTATCTGCAACTT
TGCGCCGAGCAGAATATGCAGGTTTGCGTGCCGTCCACCCCGGCGCAGGTCTACCATATG
CTGCGCCGTCAGGCGCTGCGCGGGATGCGTCGTCCGCTGGTGGTGATGTCGCCGAAATCG
CTGCTGCGTCACCCGCTGGCGGTTTCCACGCTTGATGAACTGGCGAACGGTTCCTTCCAG
CCGGCCATTGGCGAAATTGACGAGCTGGACCCTAAAGCCGTAAAACGCGTGGTAATGTGT
TCTGGTAAGGTTTATTACGACCTGCTGGAACAACGTCGCAAAAACGACCAGAAAGATGTC
GCTATCGTGCGCATCGAACAGCTCTATCCGTTCCCGCATAAAGCGGTGCAGGAAGCGCTG
CAACCATACGCTCACGTCCATGATTTTGTCTGGTGCCAGGAAGAGCCGCTCAACCAGGGC
GCATGGTACTGCAGTCAGCATCATTTCCGTGAAGTGACTCCGTTTGGGGCCGCTCTGCGT
TATGCAGGTCGCCCGGCCTCCGCCTCTCCGGCGGTAGGGTATATGTCCGTTCACCAGAAA
CAGCAACAAGATCTGGTTAATGACGCGCTGAACGTCGAT
>Ty2       
ATGCAGAACAGCGCTTTGAAAGCCTGGTTGGACTCTTCTTACCTCTCTGGTTCGAATCAG
AGCTGGATAGAACAGCTCTATGAAGACTTCTTAACCGATCCTGACTCGGTAGACGCTAAC
TGGCGTTTGACGTTCCAGCAGTTACCTGGTACCGGAGTCAAACCGGATCAACTCCATTCA
AAAACACGTGAATATTTCCGGCGGCAGGCGTTGGCTGGCTCACGTCACTCTTCTACGATT
TCCGACCCTGACACCAATGTGAAGCAGGTTAAAGTCCTGCAGCTTATCAACGCTTATCGT
TTCCGTGGCCATCAGCATGCAAACCTCGATCCGCTGGGACTGTGGAAACAAGAACGCGTG
GCGGATCTGGACCCTTCTTTCCATGATTTGACCGAGGCCGATTTCCAGGAAACCTTCAAT
GTCGGCTCCTTTGCCAGCGGCAAAGAGACGATGAAGCTGGGGGAGCTGCTCGACGCGCTC
AAACAGACCTACTGCGGCCCGATTGGCGCTGAGTATATGCACATCACCAGCACCGAAGAG
AAACGCTGGATCCAACAGCGCATCGAATCCGGTCGTGCGGCCTTTAGCGCTGACGAGAAA
AAACGCTTCCTGAACGAACTGACCGCCGCTGAAGGGCTGGAACGTTATCTGGGCGCCAAA
TTCCCGGGTGCGAAACGTTTCTCGCTCGAGGGGGGAGATGCGCTGATACCTATGCTGAAA
GAGATGGTTCGCCATGCGGGTAACAGCGGCACTCGCGAAGTGGTGCTGGGGATGGCGCAC
CGCGGTCGTCTGAACGTGCTGATCAACGTACTGGGTAAAAAACCGCAGGATCTGTTCGAC
GAGTTTGCCGGTAAACATAAAGAACATCTGGGTACCGGCGACGTGAAGTATCACATGGGC
TTCTCGTCAGATATCGAAACTGAAGGCGGTCTGGTTCACCTGGCGCTGGCGTTTAACCCA
TCGCATCTGGAAATTGTGAGCCCGGTGGTGATGGGCTCCGTGCGCGCCCGTCTGGACCGA
CTGGACGAACCGAGCAGTAATAAAGTGCTGCCGATCACTATTCACGGCGACGCCGCGGTG
ACCGGCCAGGGCGTGGTTCAGGAAACCCTGAACATGTCGAAAGCGCGCGGTTACGAAGTG
GGCGGTACGGTACGTATCGTTATCAACAACCAGGTGGGCTTCACTACCTCTAACCCACTG
GATGCGCGTTCAACGCCTTACTGCACCGATATCGGTAAAATGGTCCAGGCGCCGATTTTC
CACGTCAATGCGGACGATCCGGAAGCCGTCGCTTTTGTGACCCGTCTGGCGCTGGACTTC
CGTAATACCTTTAAACGCGATGTGTTCATCGATCTGGTGTGCTACCGCCGTCACGGCCAC
AACGAAGCCGACGAGCCAAGCGCAACCCAGCCGCTGATGTACCAGAAAATCAAAAAGCAT
CCGACGCCGCGTAAAATCTACGCCGACAAGCTGGAAGCTGATAAGGTCGCAACGCTGGAA
GATGCCACCGAAATGGTCAACCTCTATCGCGATGCGCTGGATGCAGGCGAATGCGTGGTG
AAAGAGTGGCGTCCGATGAATATGCACTCGTTCACCTGGTCGCCGTATCTAAACCACGAA
TGGGATGAAGCATACCCGAACAAGGTAGAAATGAAGCGTCTGCAGGAGCTGGCAAAACGT
ATCAGCACCGTGCCGGAAGCCATTGAAATGCAGTCTCGCGTGGCGAAAATTTATGGCGAC
CGTCAGGCAATGGCGGCAGGCGAGAAATTGTTTGACTGGGGCGGCGCGGAAAATCTGGCT
TACGCCACGCTGGTCGATGAAGGCATTCCGGTGCGCCTGTCCGGGGAAGACTCCGGTCGC
GGCACCTTCTTCCATCGTCATGCGGTGATCCACAACCAGACGAACGGCTCAACGTATACG
CCGTTGCAGCATATTCACAGCGGTCAGGGACAGTTTAAAGTCTGGGACTCCGTGCTGTCT
GAAGAAGCGGTACTGGCTTTTGAATACGGTTATGCCACGGCGGAACCACGTACCCTGACT
ATCTGGGAAGCGCAGTTTGGCGATTTTGCCAACGGCGCGCAGGTAGTGATTGACCAGTTC
ATCTCCTCTGGCGAGCAGAAATGGGGCCGGATGTGCGGTCTGGTGATGCTGTTGCCGCAC
GGCTATGAAGGGCAGGGGCCGGAGCACTCCTCCGCGCGTCTGGAACGTTATCTGCAACTT
TGCGCCGAGCAGAATATGCAGGTTTGCGTACCGTCCACTCCGGCGCAGGTCTACCATATG
CTGCGCCGTCAGGCGCTGCGCGGGATGCGTCGTCCGCTGGTGGTGATGTCGCCGAAATCG
CTGCTGCGTCACCCGCTGGCGGTTTCCACGCTTGATGAACTGGCGAACGGTTCCTTCCAG
CCGGCCATTGGCGAAATTGACGAGCTGGACCCTAAAGCCGTAAAACGCGTGGTAATGTGT
TCTGGTAAGGTTTATTACGACCTGCTGGAACAACGTCGCAAAAACGACCAGAAAGATGTC
GCTATCGTGCGCATCGAACAGCTCTATCCGTTCCCGCATAAAGCGGTGCAGGAAGCGCTG
CAACCATACGCTCACGTCCATGATTTTGTCTGGTGCCAGGAAGAGCCGCTCAACCAGGGC
GCATGGTACTGCAGTCAGCATCATTTCCGTGAAGTGATTCCGTTTGGGGCCGCTCTGCGT
TATGCAGGTCGCCCGGCCTCCGCCTCTCCGGCGGTAGGGTATATGTCCGTTCACCAGAAA
CAGCAACAAGATCTGGTTAATGACGCGCTGAACGTCGAT
>ch        
ATGCAGAACAGCGCTTTGAAAGCCTGGTTGGACTCTTCTTACCTCTCTGGTTCGAATCAG
AGCTGGATAGAACAGCTCTATGAAGACTTCTTAACCGATCCTGACTCGGTAGACGCTAAC
TGGCGTTTGACGTTCCAGCAGTTACCTGGTACCGGAGTCAAACCGGATCAACTCCATTCA
AAAACACGTGAATATTTCCGGCGGCAGGCGTTGGCTGGCTCACGTCACTCTTCTACGATT
TCCGACCCTGACACCAATGTGAAGCAGGTTAAAGTCCTGCAGCTTATCAACGCTTATCGT
TTCCGTGGCCATCAGCATGCAAACCTCGATCCGCTGGGACTGTGGAAACAAGAACGCGTG
GCGGATCTGGATCCTTCTTTCCATGATTTGACCGAGGCCGATTTCCAGGAAACCTTCAAT
GTCGGCTCCTTTGCCAGCGGCAAAGAGACGATGAAGCTGGGCGAGCTGCTCGACGCGCTC
AAACAGACCTACTGTGGCCCGATTGGCGCTGAGTATATGCACATCACCAGCACCGAAGAG
AAACGCTGGATCCAACAGCGCATCGAATCCGGTCGTGCGGCCTTTAGCGCTGACGAGAAA
AAACGCTTCCTGAACGAACTGACCGCCGCTGAAGGGCTGGAACGTTATCTGGGTGCCAAA
TTCCCGGGTGCGAAACGTTTCTCGCTCGAGGGGGGAGATGCGCTGATACCCATGCTGAAA
GAGATGGTTCGCCATGCGGGTAACAGCGGCACTCGCGAAGTGGTGCTGGGGATGGCGCAC
CGCGGTCGCCTGAACGTGCTGATCAACGTACTGGGTAAAAAACCGCAGGATCTGTTCGAC
GAATTTGCCGGTAAGCATAAAGAACATCTGGGTACCGGCGACGTGAAGTATCACATGGGC
TTCTCGTCAGATATCGAAACCGAAGGCGGTCTGGTTCACCTGGCGCTGGCGTTTAACCCA
TCGCATCTGGAAATTGTGAGCCCGGTGGTGATGGGCTCCGTGCGCGCCCGTCTGGACAGA
CTGGACGAACCGAGCAGCAACAAAGTGTTGCCGATCACTATTCACGGCGACGCCGCGGTG
ACCGGCCAGGGCGTGGTTCAGGAAACCCTGAACATGTCGAAAGCGCGCGGTTACGAAGTG
GGCGGTACGGTACGTATCGTTATCAACAACCAGGTGGGCTTCACCACCTCTAACCCACTG
GATGCGCGTTCAACGCCTTACTGCACCGATATCGGTAAAATGGTCCAGGCGCCGATTTTC
CACGTCAATGCGGATGATCCGGAAGCCGTCGCTTTTGTGACCCGTCTGGCGCTGGACTTC
CGTAACACCTTTAAACGCGATGTGTTCATCGATCTGGTGTGCTACCGCCGTCACGGCCAC
AACGAAGCCGACGAGCCAAGCGCAACCCAGCCGCTGATGTACCAGAAAATCAAAAAGCAT
CCGACGCCGCGTAAAATCTACGCCGACAAACTGGAAGCTGATAAGGTCGCAACTCTGGAA
GATGCCACCGAAATGGTCAACCTCTATCGCGATGCGCTGGATGCTGGCGAGTGCGTAGTG
AAAGAGTGGCGTCCGATGAACATGCACTCCTTCACCTGGTCGCCATATCTCAACCACGAA
TGGGACGAAAGCTACCCGAACAAAGTTGAGATGAAGCGTCTGCAGGAGCTGGCAAAACGT
ATCAGCACCGTGCCGGAAGCCATTGAAATGCAGTCTCGCGTGGCGAAAATTTATGGCGAC
CGTCAGGCAATGGCGGCAGGCGAGAAATTGTTTGACTGGGGCGGTGCGGAAAATCTGGCT
TACGCCACGCTGGTCGATGAAGGCATTCCGGTGCGCCTGTCCGGGGAAGACTCCGGTCGC
GGCACCTTCTTCCATCGTCATGCGGTGATCCACAACCAGACGAACGGCTCAACGTATACG
CCGTTGCAGCATATTCACAGCGGTCAGGGACAGTTTAAAGTCTGGGACTCCGTGCTGTCT
GAAGAAGCGGTACTGGCTTTTGAATACGGTTATGCCACGGCGGAACCACGTACCCTGACT
ATCTGGGAAGCGCAGTTTGGCGATTTTGCCAACGGCGCGCAGGTAGTGATTGACCAGTTC
ATCTCCTCCGGCGAGCAGAAATGGGGCCGGATGTGCGGTCTGGTGATGCTGTTGCCGCAT
GGCTATGAAGGGCAGGGCCCGGAGCACTCTTCCGCGCGTCTGGAACGTTATCTGCAACTT
TGCGCCGAGCAGAATATGCAGGTTTGCGTGCCGTCCACCCCGGCGCAGGTCTACCATATG
CTGCGCCGTCAGGCGCTGCGCGGGATGCGTCGTCCGCTGGTGGTGATGTCGCCGAAATCG
CTGCTGCGTCACCCGCTGGCGGTTTCCACGCTTGATGAACTGGCGAACGGTTCCTTCCAG
CCGGCCATTGGCGAAATTGACGAGCTGGACCCTAAAGCCGTAAAACGCGTGGTAATGTGT
TCTGGTAAGGTTTATTACGACCTGCTGGAACAACGTCGCAAAAACGACCAGAAAGATGTC
GCTATCGTGCGCATCGAACAGCTCTATCCGTTCCCGCATAAAGCGGTGCAGGAAGCGCTG
CAACCATACGCTCACGTCCATGATTTTGTCTGGTGCCAGGAAGAGCCGCTCAACCAGGGC
GCATGGTACTGCAGCCAGCATCATTTCCGTGAAGTGATTCCGTTTGGGGCTGCTCTGCGT
TATGCAGGTCGCCCGGCCTCCGCCTCTCCGGCGGTAGGGTATATGTCCGTTCACCAGAAA
CAGCAACAAGATCTGGTTAATGACGCGCTGAACGTCGAT
>CT18      
ATGCAGAACAGCGCTTTGAAAGCCTGGTTGGACTCTTCTTACCTCTCTGGTTCGAATCAG
AGCTGGATAGAACAGCTCTATGAAGACTTCTTAACCGATCCTGACTCGGTAGACGCTAAC
TGGCGTTTGACGTTCCAGCAGTTACCTGGTACCGGAGTCAAACCGGATCAACTCCATTCA
AAAACACGTGAATATTTCCGGCGGCAGGCGTTGGCTGGCTCACGTCACTCTTCTACGATT
TCCGACCCTGACACCAATGTGAAGCAGGTTAAAGTCCTGCAGCTTATCAACGCTTATCGT
TTCCGTGGCCATCAGCATGCAAACCTCGATCCGCTGGGACTGTGGAAACAAGAACGCGTG
GCGGATCTGGACCCTTCTTTCCATGATTTGACCGAGGCCGATTTCCAGGAAACCTTCAAT
GTCGGCTCCTTTGCCAGCGGCAAAGAGACGATGAAGCTGGGGGAGCTGCTCGACGCGCTC
AAACAGACCTACTGCGGCCCGATTGGCGCTGAGTATATGCACATCACCAGCACCGAAGAG
AAACGCTGGATCCAACAGCGCATCGAATCCGGTCGTGCGGCCTTTAGCGCTGACGAGAAA
AAACGCTTCCTGAACGAACTGACCGCCGCTGAAGGGCTGGAACGTTATCTGGGCGCCAAA
TTCCCGGGTGCGAAACGTTTCTCGCTCGAGGGGGGAGATGCGCTGATACCTATGCTGAAA
GAGATGGTTCGCCATGCGGGTAACAGCGGCACTCGCGAAGTGGTGCTGGGGATGGCGCAC
CGCGGTCGTCTGAACGTGCTGATCAACGTACTGGGTAAAAAACCGCAGGATCTGTTCGAC
GAGTTTGCCGGTAAACATAAAGAACATCTGGGTACCGGCGACGTGAAGTATCACATGGGC
TTCTCGTCAGATATCGAAACTGAAGGCGGTCTGGTTCACCTGGCGCTGGCGTTTAACCCA
TCGCATCTGGAAATTGTGAGCCCGGTGGTGATGGGCTCCGTGCGCGCCCGTCTGGACCGA
CTGGACGAACCGAGCAGTAATAAAGTGCTGCCGATCACTATTCACGGCGACGCCGCGGTG
ACCGGCCAGGGCGTGGTTCAGGAAACCCTGAACATGTCGAAAGCGCGCGGTTACGAAGTG
GGCGGTACGGTACGTATCGTTATCAACAACCAGGTGGGCTTCACTACCTCTAACCCACTG
GATGCGCGTTCAACGCCTTACTGCACCGATATCGGTAAAATGGTCCAGGCGCCGATTTTC
CACGTCAATGCGGACGATCCGGAAGCCGTCGCTTTTGTGACCCGTCTGGCGCTGGACTTC
CGTAATACCTTTAAACGCGATGTGTTCATCGATCTGGTGTGCTACCGCCGTCACGGCCAC
AACGAAGCCGACGAGCCAAGCGCAACCCAGCCGCTGATGTACCAGAAAATCAAAAAGCAT
CCGACGCCGCGTAAAATCTACGCCGACAAGCTGGAAGCTGATAAGGTCGCAACGCTGGAA
GATGCCACCGAAATGGTCAACCTCTATCGCGATGCGCTGGATGCAGGCGAATGCGTGGTG
AAAGAGTGGCGTCCGATGAATATGCACTCGTTCACCTGGTCGCCGTATCTAAACCACGAA
TGGGATGAAGCATACCCGAACAAGGTAGAAATGAAGCGTCTGCAGGAGCTGGCAAAACGT
ATCAGCACCGTGCCGGAAGCCATTGAAATGCAGTCTCGCGTGGCGAAAATTTATGGCGAC
CGTCAGGCAATGGCGGCAGGCGAGAAATTGTTTGACTGGGGCGGCGCGGAAAATCTGGCT
TACGCCACGCTGGTCGATGAAGGCATTCCGGTGCGCCTGTCCGGGGAAGACTCCGGTCGC
GGCACCTTCTTCCATCGTCATGCGGTGATCCACAACCAGACGAACGGCTCAACGTATACG
CCGTTGCAGCATATTCACAGCGGTCAGGGACAGTTTAAAGTCTGGGACTCCGTGCTGTCT
GAAGAAGCGGTACTGGCTTTTGAATACGGTTATGCCACGGCGGAACCACGTACCCTGACT
ATCTGGGAAGCGCAGTTTGGCGATTTTGCCAACGGCGCGCAGGTAGTGATTGACCAGTTC
ATCTCCTCTGGCGAGCAGAAATGGGGCCGGATGTGCGGTCTGGTGATGCTGTTGCCGCAC
GGCTATGAAGGGCAGGGGCCGGAGCACTCCTCCGCGCGTCTGGAACGTTATCTGCAACTT
TGCGCCGAGCAGAATATGCAGGTTTGCGTACCGTCCACTCCGGCGCAGGTCTACCATATG
CTGCGCCGTCAGGCGCTGCGCGGGATGCGTCGTCCGCTGGTGGTGATGTCGCCGAAATCG
CTGCTGCGTCACCCGCTGGCGGTTTCCACGCTTGATGAACTGGCGAACGGTTCCTTCCAG
CCGGCCATTGGCGAAATTGACGAGCTGGACCCTAAAGCCGTAAAACGCGTGGTAATGTGT
TCTGGTAAGGTTTATTACGACCTGCTGGAACAACGTCGCAAAAACGACCAGAAAGATGTC
GCTATCGTGCGCATCGAACAGCTCTATCCGTTCCCGCATAAAGCGGTGCAGGAAGCGCTG
CAACCATACGCTCACGTCCATGATTTTGTCTGGTGCCAGGAAGAGCCGCTCAACCAGGGC
GCATGGTACTGCAGTCAGCATCATTTCCGTGAAGTGATTCCGTTTGGGGCCGCTCTGCGT
TATGCAGGTCGCCCGGCCTCCGCCTCTCCGGCGGTAGGGTATATGTCCGTTCACCAGAAA
CAGCAACAAGATCTGGTTAATGACGCGCTGAACGTCGAT
>ATCC9150  
ATGCAGAACAGCGCTTTGAAAGCCTGGTTGGACTCTTCTTACCTCTCTGGTTCGAATCAG
AGCTGGATAGAACAGCTCTATGAAGACTTCTTAACCGATCCTGACTCGGTAGACGCTAAC
TGGCGTTTGACGTTCCAGCAGTTACCTGGTACCGGAGTCAAACCGGATCAACTCCATTCA
AAAACACGTGAATATTTCCGGCGGCAGGCGTTGGCTGGCTCACGTCACTCTTCTACGATT
TCCGACCCTGACACCAATGTGAAGCAGGTTAAAGTCCTGCAGCTTATCAACGCTTATCGT
TTCCGTGGCCATCAGCATGCAAACCTCGATCCGCTGGGTCTTTGGAAACAAGAACGCGTG
GCGGATCTGGATCCTTCTTTCCATGATTTGACCGAGGCCGATTTCCAGGAAACCTTCAAT
GTCGGCTCCTTTGCCAGCGGCAAAGAGACGATGAAGCTGGGCGAGCTGCTCGACGCGCTC
AAACAGACCTACTGCGGCCCGATTGGCGCTGAGTATATGCACATCACCAGCACCGAAGAG
AAACGCTGGATCCAACAGCGCATCGAATCCGGTCGTGCGGCCTTTAGCGCTGACGAGAAA
AAACGCTTCCTGAACGAACTGACCGCCGCTGAAGGGCTGGAACGTTATCTGGGCGCCAAA
TTCCCGGGTGCGAAACGTTTCTCGCTCGAGGGGGGAGATGCGCTGATACCCATGCTGAAA
GAGATGGTTCGCCATGCGGGTAACAGCGGCACTCGCGAAGTGGTGCTGGGGATGGCGCAC
CGCGGTCGCCTGAACGTGCTGATCAACGTACTGGGTAAAAAACCGCAGGATCTGTTCGAC
GAATTTGCCGGTAAGCATAAAGAACATCTGGGTACCGGCGACGTGAAGTATCACATGGGC
TTCTCGTCAGATATCGAAACCGAAGGCGGTCTGGTTCACCTGGCGCTGGCGTTTAACCCA
TCGCATCTGGAAATTGTGAGCCCGGTGGTGATGGGCTCCGTGCGCGCCCGTCTGGACAGA
CTGGACGAACCGAGCAGCAACAAAGTGTTGCCGATCACTATTCACGGCGACGCCGCGGTG
ACCGGCCAGGGCGTGGTTCAGGAAACCCTGAACATGTCGAAAGCGCGCGGTTACGAAGTG
GGCGGTACGGTACGTATCGTTATCAACAACCAGGTGGGCTTCACCACCTCTAACCCACTG
GATGCGCGTTCAACGCCTTACTGCACCGATATCGGTAAAATGGTCCAGGCGCCGATTTTC
CACGTCAATGCGGACGATCCGGAAGCCGTCGCTTTTGTGACCCGTCTGGCGCTGGACTTC
CGTAATACCTTTAAACGCGATGTCTTTATCGATCTGGTGTGCTACCGCCGTCACGGCCAC
AACGAAGCCGACGAGCCAAGCGCAACCCAGCCGCTGATGTACCAGAAAATCAAAAAGCAT
CCGACGCCGCGTAAAATCTACGCCGACAAACTGGAAGCTGATAAGGTCGCAACGCTGGAA
GATGCCACCGAAATGGTCAACCTCTATCGCGATGCGCTGGATGCAGGCGAATGCGTGGTG
AAAGAGTGGCGTCCGATGAATATGCACTCGTTCACCTGGTCGCCGTATCTAAACCACGAA
TGGGATGAAGCATACCCGAACAAGGTAGAAATGAAGCGTCTGCAGGAGCTGGCAAAACGT
ATCAGCACCGTGCCGGAAGCCATTGAAATGCAGTCTCGCGTGGCGAAAATTTATGGCGAC
CGTCAGGCAATGGCGGCAGGCGAGAAATTGTTTGACTGGGGCGGCGCGGAAAATCTGGCT
TACGCCACGCTGGTCGATGAAGGCATTCCGGTGCGCCTGTCCGGGGAAGACTCCGGTCGC
GGCACCTTCTTCCATCGTCATGCGGTGATCCACAACCAGACGAACGGCTCAACGTATACG
CCGCTGCAGCATATTCACAGCGGTCAGGGACAGTTTAAAGTCTGGGACTCCGTGCTGTCT
GAAGAAGCGGTACTGGCTTTTGAATACGGTTATGCCACGGCGGAACCACGTACCCTGACT
ATCTGGGAAGCGCAGTTTGGCGATTTTGCCAACGGCGCGCAGGTGGTGATTGACCAGTTC
ATCTCCTCCGGCGAGCAGAAATGGGGCCGGATGTGCGGTCTGGTGATGCTGTTGCCGCAT
GGCTATGAAGGGCAGGGCCCGGAGCACTCTTCCGCGCGTCTGGAACGTTATCTGCAACTT
TGCGCCGAGCAGAATATGCAGGTTTGCGTGCCGTCCACCCCGGCGCAGGCCTACCATATG
CTGCGCCGTCAGGCGCTGCGCGGGATGCGTCGTCCGCTGGTGGTGATGTCGCCGAAATCG
CTGCTGCGTCACCCGCTGGCGGTTTCCACGCTTGATGAACTGGCGAACGGTTCCTTCCAG
CCGGCCATTGGCGAAATTGACGAGCTGGACCCTAAAGCCGTAAAACGCGTGGTAATGTGT
TCTGGTAAGGTTTATTACGACCTGCTGGAACAACGGCGTAAAAACTCACAGAAAGATGTC
GCTATCGTGCGCATCGAACAGCTCTATCCGTTCCCGCATAAAGCGGTGCAGGAAGCGCTG
CAACCACACGCTCACGTCCATGATTTTGTCTGGTGCCAGGAAGAGCCGCTCAACCAGGGC
GCATGGTACTGCAGTCAGCATCATTTCCGTGAAGTGATTCCGTTTGGGGCCGCTCTGCGT
TACGCAGGTCGCCCGGCCTCCGCCTCTCCGGCGGTAGGGTATATGTCCGTTCACCAGAAA
CAGCAACAAGATCTGGTTAATGACGCGCTGAACGTCGAT
