# Supplementary material for: Genome wide evolutionary analyses reveal serotype specific patterns of positive selection in selected Salmonella serotypes
Source: BMC Evol Biol. 2009 Nov 14;9:264. doi: 10.1186/1471-2148-9-264 (PMC2784778; doi:10.1186/1471-2148-9-264)
Supplement: Additional file 6 — Alignments for genes under positive selection. [file 1471-2148-9-264-S6.ZIP › Additional file 5/STM0743.fas]

>CT18      
TATATTTATGCGGTAATGGACAAGCGCCTCTTAAGGGCGCTTTCCTTCGTGATGGCGATA
GTGCTGGCAGGATGTATGTTCTGGGACCCGTTACGGTTTGCCGCCAGGACCAGCACGCTT
GAAATCTGGCACGGATTATTGCTGATGTGGGCGGTTTGCGCAGGCATAATCCACGGCGTG
GGTTTTCGCCCTGAATCCGTACACTGGCAAGGGATTTTTTGTCCGCTCCTTGCGGATATC
GTCCTTATCGTCGGCCTGATTTTCTTCTTCTTG
>Ty2       
TATATTTATGCGGTAATGGACAAGCGCCTCTTAAGGGCGCTTTCCTTCGTGATGGCGATA
GTGCTGGCAGGATGTATGTTCTGGGACCCGTTACGGTTTGCCGCCAGGACCAGCACGCTT
GAAATCTGGCACGGATTATTGCTGATGTGGGCGGTTTGCGCAGGCATAATCCACGGCGTG
GGTTTTCGCCCTGAATCCGTACACTGGCAAGGGATTTTTTGTCCGCTCCTTGCGGATATC
GTCCTTATCGTCGGCCTGATTTTCTTCTTCTTG
>LT2       
TATATTTATGCGGTAATGGACAAGCGCCCGTTAAGGGCGCTTTCCTTCGTGATGGCGATA
GTGCTGGCAGGATGTATGTTCTGGGACCCGTCACGGTTTGCCGCCAGGACCAGCACGCTT
GAAATCTGGCACGGATTATTGCTGATGTGGGCGGTTTGCGCAGGCATAATCCACGGTGTG
GGTTTTCGCCCTGAATCCGTACACTGGCAAGGGATTTTTTGTCCGCTCCTTGCGGATATC
GTCCTTATCGTCGGCCTGATTTTCTTCTTCTTG
>ATCC9150  
TATATTTATGCGGTAATGGACAAGCGCCCCTTAAGGGCGCTTTCCTTCGTGATGGCGATA
GTGCTGGCAGGATGTATGTTCTGGGACCCGTCACGGTTTGCCGCCAGGACCAGCACGCTT
GAAATCTGGCACGGATTATTGCTGATGTGGGCGGTTTGCGCAGGCATAATCCACGGCGTG
GGTTTTCGCCCTGAATCCGTACACTGGCAAGGGATTTTTTGTCCGCTCCTTGCGGATATC
GTCCTTATCGTCGGCCTGATTTTCTTCTTCTTG
>ch        
AAACTGTATGCGGTAATGGACAAGCGCCCGTTAAGGGCGCTTTCCTTCGTGATGGCGATA
GTGCTGGCAGGATGTATGTTCTGGGACCCGTCACGGTTTGCCGCCAGGACCAGCACGCTT
GAAATCTGGCACGGATTATTGCTGATGTGGGCGGTTTGCGCAGGCATAATCCACGGCGTG
GGTTTTCGCCCTGAATCCGTACACTGGCAAGGGATTTTCTGTCCGCTCCTTGCGGATATC
GTCCTTATCGTCGGCCTGATTTTCTTCTTCTTG
