# Supplementary material for: Genome wide evolutionary analyses reveal serotype specific patterns of positive selection in selected Salmonella serotypes
Source: BMC Evol Biol. 2009 Nov 14;9:264. doi: 10.1186/1471-2148-9-264 (PMC2784778; doi:10.1186/1471-2148-9-264)
Supplement: Additional file 6 — Alignments for genes under positive selection. [file 1471-2148-9-264-S6.ZIP › Additional file 5/STM0747.fas]

>CT18      
GTGTCAAAGGCAACCGAACAAAACGACAAGCTCAAACGGGCGATAATTATTTCAGCCGTG
CTGCATATCATCTTATTTGCAGTGCTGATCTGGAGTTCGTTTGATGAGCATATAGAGGCT
TCTGCCGGCGGCGGCGGCGGTTCCGCTATCGACGCGGTGATGGTCGATCCTGGCGCCGTT
GTGCAGCAGTACAACCGTCAGCAGGATCAACAGGCCAGTGCCAGAGGCGCGGAAGAAGAG
CGTAAAAAGCTGCAACAGCAGCAAGCAGAGGAGCTGCAGCAGAAGCAGGCTGCTGAACAG
GAGCGGTTGAAACAACTTGAGAAAGAACGTTTAGCGGCTCAGGAGCAGCAAAAGCAGGCT
GAAGAAGCGGCAAAACTGGCGCAACAGCAGCAACAG------------------------
---------------GCCGAAGAAGCGGCGAAAGCGGCGGCGGACGCGAAGAAGAAAGCG
GAGGCCGAGGCGGCGAAAGCGGCGGCGGACGCGAAGAAGAAAGCAGAGGCCGAGGCGGCG
AAAGCGGCGGCGGACGCGAAGAAGAAAGCAGAGGCCGAAGCGGCGAAAGCAGCGGCGGAG
GCGAAGAAGAAAGCGGAGGCCGAAGCGGCGAAGGCAGCGGCGGACGCTAAGAAGAAAGCG
GATGCCGAGGCGGCGAAAGCGGCGGCGGAGGCGAAGAAGAAAGCGGATGCCGCGGCGGCG
AAAGCAGCGGCGGACGCTAAGAAGAAAGCGGCTGCCGAA---------------------
------------------------------------------------------------
---------AAAGCGGCCGCCGCAGAAGGCGTCGACGATCTGCTTGGCGATCTCAGCTCG
GGTAAGAATGCGCCGAAAACCGGCGGCGGCGCGAAAGGGAATGGTCAGCCATCGAAAGAT
AGCGGTACATCGGGCGCTAACGGTGGGACGACAGGCGCTGATATCAGCGCCTACGCGAAA
CAGATTCAGGTCGCCATTCAGAGCCGTCTGTATGATGCGAGCCTGTATCAGGGCAAACAA
TGTGTCTTGCATATTAGCCTGGCGCCGGATGGCTCATTAAAAAGCATTACGTCTGAGGGC
GGCGATCCGGCGCTTTGTCAGGCGGCGTTAATGGCGACAAAAACCGCGAAAATTCCTAAA
CCGCCAAGCCAGGCTGTTTATGAGAAAATAAAGGATGCCAAACTAGACTTTAAACTG
>Ty2       
GTGTCAAAGGCAACCGAACAAAACGACAAGCTCAAACGGGCGATAATTATTTCAGCCGTG
CTGCATATCATCTTATTTGCAGTGCTGATCTGGAGTTCGTTTGATGAGCATATAGAGGCT
TCTGCCGGCGGCGGCGGCGGTTCCGCTATCGACGCGGTGATGGTCGATCCTGGCGCCGTT
GTGCAGCAGTACAACCGTCAGCAGGATCAACAGGCCAGTGCCAGAGGCGCGGAAGAAGAG
CGTAAAAAGCTGCAACAGCAGCAAGCAGAGGAGCTGCAGCAGAAGCAGGCTGCTGAACAG
GAGCGGTTGAAACAACTTGAGAAAGAACGTTTAGCGGCTCAGGAGCAGCAAAAGCAGGCT
GAAGAAGCGGCAAAACTGGCGCAACAGCAGCAACAG------------------------
---------------GCCGAAGAAGCGGCGAAAGCGGCGGCGGACGCGAAGAAGAAAGCG
GAGGCCGAGGCGGCGAAAGCGGCGGCGGACGCGAAGAAGAAAGCAGAGGCCGAGGCGGCG
AAAGCGGCGGCGGACGCGAAGAAGAAAGCAGAGGCCGAAGCGGCGAAAGCAGCGGCGGAG
GCGAAGAAGAAAGCGGAGGCCGAAGCGGCGAAGGCAGCGGCGGACGCTAAGAAGAAAGCG
GATGCCGAGGCGGCGAAAGCGGCGGCGGAGGCGAAGAAGAAAGCGGATGCCGCGGCGGCG
AAAGCAGCGGCGGACGCTAAGAAGAAAGCGGCTGCCGAA---------------------
------------------------------------------------------------
---------AAAGCGGCCGCCGCAGAAGGCGTCGACGATCTGCTTGGCGATCTCAGCTCG
GGTAAGAATGCGCCGAAAACCGGCGGCGGCGCGAAAGGGAATGGTCAGCCATCGAAAGAT
AGCGGTACATCGGGCGCTAACGGTGGGACGACAGGCGCTGATATCAGCGCCTACGCGAAA
CAGATTCAGGTCGCCATTCAGAGCCGTCTGTATGATGCGAGCCTGTATCAGGGCAAACAA
TGTGTCTTGCATATTAGCCTGGCGCCGGATGGCTCATTAAAAAGCATTACGTCTGAGGGC
GGCGATCCGGCGCTTTGTCAGGCGGCGTTAATGGCGACAAAAACCGCGAAAATTCCTAAA
CCGCCAAGCCAGGCTGTTTATGAGAAAATAAAGGATGCCAAACTAGACTTTAAACTG
>ATCC9150  
GTGTCAAAGGCAACCGAACAAAACGACAAGCTCAAACGGGCGATAATTATTTCAGCCGTG
CTGCATATCATCTTATTTGCAGTGCTGATCTGGAGTTCGTTTGATGAGCATATAGAGGCT
TCTGCCGGCGGCGGCGGCGGTTCCGCTATCGACGCGGTGATGGTCGATCCTGGCGCCGTT
GTGCAGCAGTACAACCGTCAGCAGGATCAACAGGCCAGCGCCAGACGCGCGGAAGAAGAG
CGTAAAAAGCTGCAACAGCAGCAAGCAGAGGAGCTGCAGCAGAAGCAGGCTGCCGAACAG
GAGCGGTTGAAACAACTTGAGAAAGAACGTTTAGCGGCTCAGGAGCAGCAAAAGCAGGCT
GAAGAAGCGGCAAAACTGGCGCAACAGCAGCAGCAACAGGCCGAAGAAGCGGCGGCAGAC
GCGAAGAAAAAAGCGGAGGCCGAGGCGGCGAAAGCGGCGGCGGACGCGAAGAAAAAAGCA
GAGGCCGAGGCGGTAAAAGCGGCGGCGGACGCGAAGAAGAAAGCGGAAGCCGAAGCGGCG
AAAGCGGCGGCGGACGCGAAGAAGAAAGCAGAGGCCGAAGCGGCGAAAGCAGCGGCGGAG
GCGAAGAAGAAAGCGGAGGCCGAAGCGGCGAAAGCAGCGGCGGACGCTAAGAAGAAAGCG
GATGCCGAGGCGGCGAAAGCGGCGGCGGAGGCGAAGAAGAAAGCGGATGCCGCGGCGGCG
AAAGCAGCGGCGGACGCTAAGAAGAAAGCGGCTGCCGAA---------------------
------------------------------------------------------------
---------AAAGCGGCCGCCGCAGAAGGCGTCGACGATCTGCTTGGCGATCTCAGCTCG
GGTAAGAATGCGCCGAAAACCGGCGGCGGCGCGAAAGGGAATGGTCAGCCATCGAAAGAT
AGCGGTACATCGGGCGCTAACGGTGGGACGGCAGGCGCTGATATCAGCGCCTACGCGAAA
CAGATTCAGGTCGCCATTCAGAGCCGTCTGTATGATGCGAGCCTGTATCAGGGCAAACAA
TGTGTCTTGCATATTAGCCTGGCGCCGGATGGCTCATTAAAAAGCATTACGTCTGAGGGC
GGCGATCCGGCGCTTTGTCAGGCGGCGTTAATGGCGGCAAAAACCGCGAAAATTCCTAAA
CCGCCAAGCCAGGCTGTTTATGAGAAAATAAAGGATGCCAAACTAGACTTTAAACTG
>ch        
GTGTCAAAGGCAACCGAACAAAACGACAAGCTCAAACGGGCGATAATTATTTCAGCCGTG
CTGCATATCATCTTATTTGCAGTGCTGATCTGGAGTTCGTTTGATGAGCATATAGAGGCT
TCTGCCGGCGGCGGCGGTGGTTCCGCTATCGACGCGGTGATGGTCGATCCTGGCGCCGTT
GTGCAGCAGTACAACCGTCAGCAGGATCAACAGGCCAGCGCCAGACGCGCGGAAGAAGAG
CGTAAAAAGCTGCAACAGCAGCAAGCAGAGGAGCTGCAGCAGAAGCAGGCTGCTGAACAG
GAGCGGTTGAAACAACTTGAGAAAGAACGTTTAGCGGCTCAGGAGCAGCAAAAGCAGGCT
GAAGAAGCGGCAAAACTGGCGCAACAGCAGCAACAG------------------------
---------------GCCGAAGAAGCGGCGAAAGCGGCGGCGGACGCGAAGAAAAAAGCG
GAGGCCGAGGCGGCGAAAGCGGCGGCGGACGCGAAGAAGAAAGCGGAAGCCGAAGCGGTA
AAAGCGGCAGCGGACGCGAAGAAGAAAGCGGAAGCCGAAGCGGCGAAAGCGGCGGCGGAC
GCGAAGAAGAAAGCAGAGGCCGAAGCGGCGAAAGCGGCGGCGGAGGCGAAGAAGAAAGCG
GAAGCCGAAGCGGCGAAAGCGGCGGCGGAGGCGAAGAAGAAAGCGGATGCCGAGGCGGCG
AAAGCGGCGGCGGAGGCGAAGAAGAAAGCGGATGCCGCGGCGGCGAAAGCAGCGGCGGAC
GCTAAGAAA---------------------------------------------------
---------AAAGCGGCCGCCGCAGAAGGCGTCGACGATCTGCTTGGCGATCTCAGCTCG
GGTAAGAATGCGCCGAAAACCGGCGGCGGCGCGAAAGGGAATGGTCAGCCATCGAAAGAT
AGCGGTACATCGGGCGCTAACGGTGGGGCGACAGGCGCTGATATCAGCGCCTACGCGAAA
CAGATTCAGGTCGCCATTCAGAGCCGTCTGTATGATGCGAGCCTGTATCAGGGCAAACAA
TGTGTCTTGCATATTAGCCTGGCGCCGGATGGCTCATTAAAAAGCATTACGTCTGAGGGC
GGCGATCCGGCGCTTTGTCAGGCGGCGTTAATGGCGGCAAAAACCGCGAAAATTCCTAAA
CCGCCAAGCCAGGCTGTTTATGAGAAAATAAAGGATGCCCAACTAGACTTTAAACTG
>LT2       
GTGTCAAAGGCAACCGAACAAAACGACAAGCTCAAACGGGCGATAATTATTTCAGCCGTG
CTGCATATCATCTTATTTGCAGTGCTGATCTGGAGTTCGTTTGATGAGCATATAGAGGCT
TCTGCCGGCGGCGGCGGTGGTTCCGCTATCGACGCGGTGATGGTCGATCCTGGCGCCGTT
GTGCAGCAGTACAACCGTCAGCAGGATCAACAGGCCAGCGCCAGACGCGCGGAAGAAGAG
CGTAAAAAGCTGCAACAGCAGCAAGCAGAGGAGCTGCAGCAGAAGCAGGCTGCTGAACAG
GAGCGGTTGAAACAACTTGAGAAAGAACGTTTAGCGGCTCAGGAGCAGCAAAAGCAGGCT
GAAGAAGCGGCAAAACTGGCGCAACAGCAGCAGCAACAG---------------------
---------------GCCGAAGAAGCGGCGAAAGCGGCGGCGGACGCGAAGAAAAAAGCG
GAGGCCGAGGCGGCGAAAGCGGCGGCGGACGCGAAGAAGAAAGCGGAAGCCGAAGCGGTA
AAAGCGGCAGCGGACGCGAAGAAGAAAGCGGAAGCCGAAGCGGCGAAAGCGGCGGCGGAC
GCGAAGAAGAAAGCAGAGGCCGAAGCGGCGAAAGCGGCGGCGGAGGCGAAGAAGAAAGCG
GAAGCCGAAGCGGCGAAAGCGGCGGCGGAGGCGAAGAAGAAAGCGGATGCCGAGGCGGCG
AAAGCGGCGGCGGAGGCGAAGAAGAAAGCGGATGCCGCGGCGGCGAAAGCGGCGGCGGAG
GCGAAGAAGAAAGCGGATGCCGCGGCGGCGAAAGCAGCGGCGGACGCTAAGAAGAAAGCG
GCTGCCGAAAAAGCGGCCGCCGCAGAAGGCGTCGACGATCTGCTTGGCGATCTCAGCTCG
GGTAAGAATGCGCCGAAAACCGGCGGCGGCGCGAAAGGGAATGGTCAGCCATCGAAAGAT
AGCGGTACATCGGGCGCTAACGGTGGGGCGACAGGCGCTGATATCAGCGCCTACGCGAAA
CAGATTCAGGTCGCCATTCAGAGCCGTCTGTACGATGCGAGCCTGTATCAGGGCAAACAA
TGTGTCTTGCATATTAGCCTGGCGCCGGATGGCTCATTAAAAAGCATTACGTCTGAGGGC
GGCGATCCGGCGCTTTGTCAGGCGGCGTTAATGGCGGCAAAAACCGCGAAAATTCCTAAA
CCGCCAAGCCAGGCTGTTTATGAGAAAATAAAGGATGCCAAACTAGACTTTAAACTG
