# Supplementary material for: Genome wide evolutionary analyses reveal serotype specific patterns of positive selection in selected Salmonella serotypes
Source: BMC Evol Biol. 2009 Nov 14;9:264. doi: 10.1186/1471-2148-9-264 (PMC2784778; doi:10.1186/1471-2148-9-264)
Supplement: Additional file 6 — Alignments for genes under positive selection. [file 1471-2148-9-264-S6.ZIP › Additional file 5/STM0861.fas]

>CT18      
ATTCGTAATCCGCAGGGGCTGGCCATCAATCCCTGGAGCGGCGCGCTATGGCTGCATGAA
CACGGTCCGCGCGGCGGCGATGAAATTAACATCCCGGAAAAAGGCAAAAATTATGGCTGG
CCGCTGGCCACATGGGGCGTCAACTATAGTGGTCTGAAAGTGCCGGAAGCCAAAGGTGAA
ATTGTCGAGGGAACGGAGCAACCGGTTTACTACTGGAAGGATTCTCCGGCGATCAGCGGG
ATGGCTTTTTATGCCAGCGACGTTTTTGCGCCGTGGCGGCACAAACTGTTTATCGGCGCG
CTAAAAGATAAAGAGGTCATTGTGATGCGCGTCGATGGCAATACGGTGACGGAAGAAGGC
CGTATTCTGGGTGACAGAAAGCAGCGTATTCGGGATGTGCGTGTCGGACCTGACGGCTAC
TTATATGTGTTAACCGATGAGTCCGACGGGCAGTTACTCAAGGTAAGTCCT
>Ty2       
ATTCGTAATCCGCAGGGGCTGGCCATCAATCCCTGGAGCGGCGCGCTATGGCTGCATGAA
CACGGTCCGCGCGGCGGCGATGAAATTAACATCCCGGAAAAAGGCAAAAATTATGGCTGG
CCGCTGGCCACATGGGGCGTCAACTATAGTGGTCTGAAAGTGCCGGAAGCCAAAGGTGAA
ATTGTCGAGGGAACGGAGCAACCGGTTTACTACTGGAAGGATTCTCCGGCGATCAGCGGG
ATGGCTTTTTATGCCAGCGACGTTTTTGCGCCGTGGCGGCACAAACTGTTTATCGGCGCG
CTAAAAGATAAAGAGGTCATTGTGATGCGCGTCGATGGCAATACGGTGACGGAAGAAGGC
CGTATTCTGGGTGACAGAAAGCAGCGTATTCGGGATGTGCGTGTCGGACCTGACGGCTAC
TTATATGTGTTAACCGATGAGTCCGACGGGCAGTTACTCAAGGTAAGTCCT
>ATCC9150  
ATTCGTAATCCGCAGGGGCTGGCCATCAATCCCTGGAGCGGCGCGCTATGGCTGCATGAA
CACGGTCCGCGCGGCGGCGATGAAATTAACATCCCGGAAAAAGGCAAAAATTATGGCTGG
CCGCTGGCCACATGGGGCGTCAACTATAGTGGTCTGAAAGTGCCGGAAGCCAAAGGTGAA
ATTGTCGAGGGAACGGAGCAACCGGTTTACTACTGGAAGGATTCTCCGGCGATCAGCGGG
ATGGCTTTTTATGCCAGCGACGTTTTTGCGCCGTGGCGGCACAAACTGTTTATCGGCGCG
CTAAAAGATAAAGAGGTCATTGTGATGCGCGTCGATGGCAATACGGTGACGGAAGAAGGC
CGTATTCTGGGTGACAGAAAGCAGCGTATTCGGGATGTGCGTGTCGGACCTGACGGCTAC
TTATATGTGTTAACCGATGAGTCCGACGGGCAGTTACTCAAGGTAAGTCCT
>ch        
ATTCGTAATCCGCAGGGGCTGGCCATCAATCCCTGGAGCGGCGCGCTATGGCTGCATGAA
CACGGTCCGCGCGGCGGCGATGAAATTAACATCCCGGAAAAAGGCAAAAATTATGGCTGG
CCGCTGGCCACATGGGGCGTCAACTATAGTGGTCTGAAAGTGCCGGAAGCCAAAGGTGAA
ATTGTCGAGGGAACGGAGCAACCGGTTTACTACTGGAAGGATTCTCCGGCGATCAGCGGG
ATGGCTTTTTATGCCAGCGACGTTTTTGCGCCGTGGCGGCACAAACTGTTTATCGGCGCG
CTAAAAGATAAAGAGGTCATTGTGATGCGCGTCGATGGCAATACGGTGACGGAAGAAGGC
CGTATTCTGGGTGACAGAAAGCAGCGTATTCGGGATGTGCGTGTCGGACCTGACGGCTAC
TTATATGTGTTAACCGATGAGTCCGACGGGCAGTTACTCAAGGTAAGTCCT
>LT2       
ATTCGTAATCCGCAGGGGCTGGCCATCAATCCCTGGAGCGGCGCGCTATGGCTGCATGAA
CACGGTCCGCGCGGCGGCGATGAAATTAACATCCCGGAAAAAGGCAAAAATTATGGCTGG
CCGCTGGCCACATGGGGCGTCAACTATAGTGGTCTGAAAGTGCCGGAAGCCAAAGGTGAA
ATTGTCGAGGGAACGGCGCAACCGGTTTACTACTGGAAGGATTCTCCAGCGATCAGCGGG
ATGGCTTTTTATGCCAGCGACGTTTTTGCGCCGTGGCGGCACAAACTGTTTATCGGCGCG
CTAAAAGATAAAGAGGTCATTGTGATGCGCGTCGATGGCAATACGGTGACGGAAGAAGGC
CGTATTCTGGGTGACAGAAAGCAACGTATCTACGATGTGCGTGTCGGACCTGACGGCTAC
TTATATGTGTTAACCGATGAGTCCGACGGGCAGTTACTCAAGGTAAGTCCT
