# Supplementary material for: Genome wide evolutionary analyses reveal serotype specific patterns of positive selection in selected Salmonella serotypes
Source: BMC Evol Biol. 2009 Nov 14;9:264. doi: 10.1186/1471-2148-9-264 (PMC2784778; doi:10.1186/1471-2148-9-264)
Supplement: Additional file 6 — Alignments for genes under positive selection. [file 1471-2148-9-264-S6.ZIP › Additional file 5/STM0960.fas]

>ATCC9150  
TTGAGCCAGGAATATACTGAAGACAAAGACGTCACATTGACGAAGTTAAGCAGCGGGCGC
CGACTTCTGGAAGCGTTGTTGATACTTATTGCTCTTTTTGCCGTCTGGTTGATGGCGGCC
TTGTTGAGCTTTAACCCTTCAGACCCCAGTTGGTCGCAAACCGCCTGGCATGAACCCATC
CATAATTTAGGCGGCGCGCCGGGCGCGTGGCTGGCCGATACACTGTTCTTTATTTTTGGC
GTAATGGCCTACACCATCCCTGTCATTATTGTCGGCGGGTGTTGGTTTGCGTGGCGTCAT
CAGTCTACGGATGATTACATCGACTATTTTGCTGTGTCGCTACGCCTTATCGGCGTGCTG
GCGCTGATTCTCACTTCCTGCGGTCTGGCGGCCATTAATGCCGACGATATCTGGTATTTC
GCCTCCGGCGGCGTAATTGGCAGCCTGTTAAGCACCACGCTGCAGCCGTTGTTGCATAGT
AGCGGCGGAACGATAATGCTTCTCTGTATTTGGGCTGCCGGGCTGACGCTCTTTACCGGC
TGGTCCTGGGTCAGTATCGCCGAAAAATTAGGCGGCTGGCTGCTTAATATACTGACCTTC
GCCAGCAACCGTACCCGGCGTGATGATACGTGGGTTGACGACGAAGAGTATGATGACGAA
TACGATGAAGAAACCGACGGCGTGCAGCGTGAATCTCGCCGGGCGCGTATTTTGCGCGGC
GCGTTGGCGCGTCGTAAGCGACTGGCTGAAAAATTCAGCAATCCACGGGGCCGTCAGACC
GATGCCGCGCTCTTTTCCGGCAAACGGATGGATGATGACGAGGACATTCAGTATAGCGCG
CGCGGCGTCGCTGCCGATCCCGACGACGTTCTGTTTTCGGGCAACCGTGCGACGCAGCCG
GAATATGATGAATATGATCCGCTGTTAAACGGCCATTCTGTCACCGAACCGGTCGCCGCC
GCTGCGGCCGCAACTGCCGTCACCCAGACGTGGGCAGCGTCCGCCGATCCCATAATGCAA
ACGCCGCCCATGCCGGGGGCTGAGCCGGTTGTCGCGCAACCGACCGTGGAGTGGCAGCCC
GTACCGGGGCCGCAAACCGGCGAACCGGTTATCGCGCCTGCGCCGGAGGGGTATCAGCCG
CATCCGCAATATGCTCAACCGCAAGAGGCGCAAAGTGCGCCGTGGCAGCAACCTGTGCCT
GTCGCTTCCGCGCCGCAATACGCCGCGACGCCAGCGACCGCAGCAGAATATGACTCTCTT
GCGCCGCAGGAAACACAGCCGCAATGGCAGGCGCCGGATGCCGAACAACACTGGCAGCCG
GAGCCGACCCATCAGCCG------------------GAGCCGATAGCGGCTGAACCTTCC
CACATGCCGCCGCCGGTTATCGAACAGCCGGTTACCACCGAGCCTGAACCTGGCATAGAA
GAGACCAGACCCGCCCGTCCTCCGCTTTACTATTTTGAAGAGGTGGAAGAGAAACGCGCC
CGTGAACGCGAACAACTGGCGGCATGGTATCAACCGATTCCGGAGCCGGTAAAAGAGAAC
GTGCCGGTCAAACCTACGGTATCTGTCGCGCCGTCCATACCGCCAGTGGAAGCGGTAGCC
GCCGCCGCGTCGCTTGACGCAGGTATTAAGAGTGGCGCCCTGGCAGCAGGCGCCGCGGCC
GCTGCGCCTGCCTTTAGTTTGGCTACCGGCGGCGCGCCGCGTCCGCAGGTGAAAGAGGGA
ATTGGTCCACAACTGCCGCGTCCGAACCGCGTTCGCGTGCCGACCCGACGGGAACTGGCG
TCGTACGGTATTAAGCTGCCGTCACAGAGGATTGCAGAAGAAAAAGCCCGCGAGGCGGAG
CGCAATCAGTACGAGACGGGCGTGCAGCTAACCGATGAAGAAATAGATGCAATGCATCAG
GACGAGTTAGCCCGTCAGTTTGCGCAGTCGCAGCAGCATCGTTATGGTGAGACGTATCAG
CACGATACTCAACAGGCAGAAGATGACGATACCGCTGCGGAAGCTGAATTAGCCCGCCAG
TTTGCCGCTTCGCAACAGCAGCGCTATTCCGGCGAGCAACCCGCTGGCGCGCAGCCGTTC
TCACTGGACGATCTGGATTTCTCGCCAATGAAAGTATTGGTTGATGAAGGTCCGCACGAA
CCGCTGTTCACGCCGGGTGTCATGCCCGAGTCAACGCCTGTTCAGCAACCGGTAGCGCCG
CAGCCTCAGCCACAGTACCAGCAGTCGCAACAGCCGGTAGCGCCGCAGTCACAGTATCAG
CAGCCGCAACAGCCGGTAGCGCCGCAGCCTCAGCCACAGTACCAGCAGTCGCAACAGCCG
GTAGCGCCGCAGTCACAGTATCAGCAGCCGCAACAGCCGGTAGCGCCGCAGCCGCAGTAT
CAGCAGCCGCAACAGCCGGTAGCACCGCAGCCGCAGTATCAGCAGCCGCAGCAACCGACA
GCGCCACAGCCGCAGTATCAACAGCCGGTAGCGCCGCAGCCGCAGTATCAGCAGCCGCAA
CAGCCGGTAGCGCCGCAACCGCAGTATCAGCAGCCGCAACAGCCGACAGCGCCGCAAGAC
AGCCTGATCCACCCGCTGTTGATGCGTAACGGCGACAGTCGTCCATTACAGCGTCCGACG
ACGCCGCTGCCTTCGTTAGATCTTCTGACGCCGCCGCCGAGCGAAGTTGAACCGGTAGAT
ACCTTTGCGCTGGAACAAATGGCGCGTCTGGTTGAAGCGCGTCTGGCGGATTTCCGCATT
AAAGCTGATGTGGTGAACTATTCGCCAGGCCCGGTCATTACTCGCTTTGAACTGAATCTG
GCCCCGGGCGTTAAAGCGGCGCGTATCTCCAACCTTTCCCGGGATCTGGCGCGCTCCTTG
TCAACGGTAGCCGTACGTGTTGTGGAAGTCATTCCAGGCAAACCTTACGTAGGGTTGGAA
TTGCCGAACAAGAAACGGCAAACCGTTTATCTGCGCGAAGTGTTGGATAACGCCAAATTT
CGCGAGAATCCGTCGCCGCTTACCGTGGTGTTAGGTAAGGATATCGCGGGCGATCCGGTA
GTGGCGGATCTGGCGAAAATGCCTCACCTGCTGGTGGCCGGTACGACCGGTTCCGGTAAG
TCGGTCGGGGTTAACGCCATGATCCTCAGTATGCTGTATAAAGCGCAGCCGGAAGACGTT
CGCTTTATCATGATCGACCCGAAAATGTTAGAACTCTCGGTCTATGAAGGTATACCGCAT
CTGCTGACGGAAGTTGTTACCGACATGAAAGACGCGGCTAACGCGTTACGCTGGAGCGTC
AATGAGATGGAGCGTCGCTATAAGCTGATGTCCGCGCTCGGCGTGCGTAATCTGGCTGGG
TATAACGAGAAAATCGCCGAAGCGGCCCGCATGGGACGCCCGATTCCGGACCCGTACTGG
AAGCCGGGCGACAGTATGGATGTTCAGCATCCGGTTCTGGAAAAACTCCCGTATATCGTG
GTACTGGTTGATGAATTTGCCGACCTGATGATGACCGTCGGTAAAAAAGTTGAAGAGCTG
ATCGCGCGTCTGGCGCAGAAAGCGCGCGCCGCGGGGATTCACCTGGTACTGGCGACGCAG
CGTCCGTCGGTCGATGTGATTACTGGTTTAATTAAAGCCAACATTCCAACCCGTATCGCT
TTTACCGTATCCAGCAAGATCGACTCCCGCACCATTCTTGATCAGGGTGGCGCTGAGTCG
CTATTGGGAATGGGGGACATGCTCTATTCCGGACCAAACTCCACCATGCCGGTACGTGTC
CATGGGGCGTTTGTGCGTGACCAGGAAGTCCATGCGGTGGTGCAGGACTGGAAAGCGCGC
GGTCGTCCGCAATATGTGGATGGCATTACCTCCGACAGCGAAAGCGAAGGTGGCGGTGGC
GGTTTTGACGGCGGCGAAGAATTAGATGCGCTATTCGATCAGGCCGTTAATTTCGTCACC
CAGAAGCGTAAAGCGTCCATTTCCGGCGTTCAGCGTCAGTTCCGCATCGGCTATAACCGT
GCGGCGCGTATTATCGAACAGATGGAAGCGCAGGGTATTGTCAGCGCTCAGGGGCATAAC
GGTAATCGTGAAGTGCTGGCTCCGCCGCCTTTTGAG
>CT18      
TTGAGCCAGGAATATACTGAAGACAAAGACGTCACATTGACGAAGTTAAGCAGCGGGCGC
CGACTTCTGGAAGCGTTGTTGATACTTATTGCCCTTTTTGCCGTCTGGTTGATGGCGGCC
TTGTTGAGCTTTAACCCTTCGGACCCCAGTTGGTCGCAAACCGCCTGGCATGAACCCATC
CATAATTTAGGCGGCGCGCCGGGCGCGTGGCTGGCCGATACACTGTTCTTTATTTTTGGC
GTAATGGCCTACACTATCCCTGTCATTATTGTCGGCGGGTGTTGGTTTGCGTGGCGTCAT
CAGTCTACGGATGATTACATCGACTATTTTGCTGTGTCGCTACGCCTTATTGGCGTGCTG
GCGCTGATTCTCACTTCCTGCGGTCTGGCGGCCATTAATGCCGACGATATCTGGTATTTC
GCCTCCGGCGGCGTAATTGGCAGCCTGTTAAGCACCACGCTGCAGCCGTTGTTGCATAGT
AGCGGCGGAACGATAATGCTTCTCTGTATTTGGGCTGCCGGGCTGACGCTCTTTACCGGC
TGGTCCTGGGTTAGTATCGCCGAAAAATTAGGCGGCTGGCTGCTTAATATACTGACCTTC
GCCAGCAACCGTACCCGGCGTGATGATACGTGGGTTGACGACGAAGAGTATGATGACGAA
TACGATGAAGAAACCGATGGCGTGCAGCGTGAATCTCGCCGGGCGCGTATTTTGCGCGGC
GCGTTGGCGCGTCGTAAGCGACTGGCTGAAAAATTCAGCAATCCACGGGGCCGTCAGACC
GATGCCGCGCTCTTTTCCGGCAAACGGATGGATGATGACGAGGACATTCAGTATAGCGCG
CGCGGCGTCGCTGCCGATCCCGACGACGTTCTGTTTTCGGGCAACCGTGCGACGCAGTCG
GAATATGATGAATATGATCCGCTGTTAAACGGCCATTCTGTCACCGAACCGGTCGCCGCC
GCTGCGGCCGCAACTGCCGTCACCCAGACGTGGGCAGCGTCCGCCGATCCCATAATGCAA
ACGCCGCCCATGCCGGGGGCTGAGCCGGTTGTCGCGCAACCGACCGTGGAGTGGCAGCCC
GTACCGGGGCCGCAAACCGGCGAACCGGTTATCGCGCCTGCGCCGGAGGGGTATCAGCCG
CATCCGCAATATGCTCAACCGCAGGAGGCGCAAAGTGCGCCGTGGCAGCAACCTGTGCCT
GTCGCTTCCGCGCCGCAATACGCCGCGACGCCAGCGACCGCAGCAGAATATGACTCTCTT
GCGCCGCAGGAAACACAGCCGCAATGGCAGGCGCCGGATGCCGAACAACACTGGCAGCCG
GAG------------------------------------CCGATAGCGGCTGAACCTTCC
CACATGCCGCCGCCGGTTATCGAACAGCCGGTTGCCACCGAGCCTGAACCTGGCATAGAA
GAGACCAGGCCCGCTCGCCCTCCGCTTTACTATTTTGAAGAGGTGGAAGAGAAACGCGCC
CGTGAGCGCGAACAACTGGCGGCATGGTATCAACCGATTCCGGAGCCGGTAAAAGAGAAC
GTGCCGGTCAAACCTACGGTATCTGTCGCGCCGTCCATACCGCCAGTGGAAGCGGTAGCC
GCCGCCGCGTCGCTTGACACAGGTATTAAGAGTGGCGCCCTGGCAGCAGGCGCCGCGGCC
GCTGCGCCTGCATTTAGTCTGGCTACCGGCGGCGCGCCGCGTCCGCAGGTGAAAGAGGGG
ATTGGTCCGCAACTGCCGCGTCCGAACCGCGTTCGCGTGCCGACCCGACGGGAACTGGCA
TCGTACGGTATTAAGCTGCCGTCACAGAGGATTGCTGAAGAAAAAGCCCGCGAGGCGGAG
CGCAATCAGTACGAGACGGGCGCGCAGCTAACCGATGAAGAAATAGATGCAATGCATCAG
GACGAGTTAGCCCGTCAGTTTGCGCAGTCGCAGCAGCATCGTTATGGTGAGACGTATCAG
CATGATACTCAACAGGCAGAAGATGACGATACCGCTGCGGAAGCTGAATTAGCCCGCCAG
TTTGCCGCTTCGCAACAGCAGCGCTATTCCGGCGAGCAACCCGCTGGCGCGCAGCCGTTC
TCACTGGACGATCTGGATTTCTCGCCAATGAAAGTATTGGTTGATGAAGGTCCGCACGAA
CCGCTGTTCACGCCGGGTGTCATGCCCGAGTCAACGCCTGTTCAGCAACCTGTAGCGCCG
CAGCCGCAG---------------TATCAGCAGCCGGTAGCGCCGCAGCCACAGTATCAG
CAGCCGCAGCAGCCGGTAGCGTCGCAGCCACAG------TATCAGCAGCCGCAACAGCCG
GTAGCGCCTCAGCCGCAGTATCAGCAGCCGCAGCAGCCGGTAGCGCCGCAGCCGCAGTAT
CAGCAGCCGCAACAGCCGGTAGCGCCGCAGCCGCAGTATCAGCAACCG------------
------------------CAACAGCCGGTAGCGCCGCAGCCACAGTATCAGCAGCCGCAA
CAGCCGGTAGCGCCTCAGCCGCAGTACCAGCAGCCGCAGCAACCGACAGCGCCGCAAGAC
AGTCTGATCCACCCGCTGTTGATGCGTAACGGCGACAGTCGTCCATTGCAGCGTCCGACG
ACGCCGCTGCCTTCATTAGATCTTCTGACGCCGCCGCCGAGCGAAGTTGAACCGGTAGAT
ACCTTTGCGCTGGAACAAATGGCGCGTCTGGTTGAAGCGCGTCTGGCGGATTTCCGCATT
AAAGCTGATGTGGTGAACTATTCGCCAGGCCCGGTCATTACTCGCTTTGAACTGAATCTG
GCCCCGGGCGTTAAAGCAGCGCGTATCTCCAACCTTTCCCGGGATCTGGCGCGCTCCTTG
TCAACGGTAGCCGTACGCGTTGTGGAAGTCATTCCAGGCAAACCTTACGTAGGGTTGGAA
TTGCCGAACAAGAAACGGCAAACCGTTTATCTGCGCGAAGTGTTGGATAACGCCAAATTC
CGCGAGAATCCGTCGCCGCTTACCGTGGTGTTAGGTAAGGATATCGCGGGCGATCCGGTA
GTGGCGGATCTGGCGAAAATGCCTCACCTGCTGGTGGCCGGTACGACCGGTTCCGGTAAG
TCGGTCGGGGTTAACGCCATGATCCTCAGTATGCTGTATAAAGCGCAGCCGGAAGACGTT
CGCTTTATCATGATCGACCCGAAAATGTTAGAACTCTCGGTCTATGAAGGTATACCGCAT
CTGCTGACGGAAGTTGTTACCGATATGAAAGACGCAGCTAACGCGTTACGCTGGAGCGTC
AATGAGATGGAGCGTCGCTATAAGCTGATGTCCGCGCTCGGCGTGCGTAATCTGGCTGGT
TATAACGAGAAAATCGCCGAAGCGGCCCGCATGGGACGTCCGATTCCGGACCCGTACTGG
AAGCCGGGCGACAGTATGGATGTTCAGCATCCGGTTCTGGAAAAACTGCCGTATATCGTG
GTACTGGTTGATGAATTTGCCGACCTGATGATGACCGTCGGTAAAAAAGTTGAAGAGCTG
ATCGCGCGTTTGGCGCAGAAAGCGCGCGCTGCGGGGATTCACCTGGTACTGGCGACGCAG
CGTCCGTCGGTCGATGTGATTACTGGTTTAATTAAAGCCAACATTCCAACCCGTATCGCT
TTTACAGTATCCAGCAAGATCGACTCCCGCACCATTCTTGATCAGGGTGGCGCTGAGTCG
TTATTGGGAATGGGGGACATGCTCTATTCCGGACCAAACTCCACCATGCCGGTACGTGTC
CATGGGGCGTTTGTGCGTGACCAGGAAGTCCATGCGGTGGTGCAGGACTGGAAAGCGCGC
GGTCGTCCGCAATATGTGGATGGCATTACCTCCGACAGCGAAAGCGAAGGTGGCGGTGGC
GGTTTTGACGGCGGCGAAGAATTAGATGCGCTATTCGATCAGGCCGTTAATTTCGTCACT
CAGAAGCGAAAAGCGTCCATTTCCGGCGTTCAGCGTCAGTTCCGTATCGGCTATAACCGT
GCGGCGCGTATTATCGAACAGATGGAAGCGCAGGGTATTGTCAGCGCTCAGGGGCATAAC
GGTAATCGCGAAGTGTTGGCTCCGCCGCCTTTTGAG
>Ty2       
TTGAGCCAGGAATATACTGAAGACAAAGACGTCACATTGACGAAGTTAAGCAGCGGGCGC
CGACTTCTGGAAGCGTTGTTGATACTTATTGCCCTTTTTGCCGTCTGGTTGATGGCGGCC
TTGTTGAGCTTTAACCCTTCGGACCCCAGTTGGTCGCAAACCGCCTGGCATGAACCCATC
CATAATTTAGGCGGCGCGCCGGGCGCGTGGCTGGCCGATACACTGTTCTTTATTTTTGGC
GTAATGGCCTACACTATCCCTGTCATTATTGTCGGCGGGTGTTGGTTTGCGTGGCGTCAT
CAGTCTACGGATGATTACATCGACTATTTTGCTGTGTCGCTACGCCTTATTGGCGTGCTG
GCGCTGATTCTCACTTCCTGCGGTCTGGCGGCCATTAATGCCGACGATATCTGGTATTTC
GCCTCCGGCGGCGTAATTGGCAGCCTGTTAAGCACCACGCTGCAGCCGTTGTTGCATAGT
AGCGGCGGAACGATAATGCTTCTCTGTATTTGGGCTGCCGGGCTGACGCTCTTTACCGGC
TGGTCCTGGGTTAGTATCGCCGAAAAATTAGGCGGCTGGCTGCTTAATATACTGACCTTC
GCCAGCAACCGTACCCGGCGTGATGATACGTGGGTTGACGACGAAGAGTATGATGACGAA
TACGATGAAGAAACCGATGGCGTGCAGCGTGAATCTCGCCGGGCGCGTATTTTGCGCGGC
GCGTTGGCGCGTCGTAAGCGACTGGCTGAAAAATTCAGCAATCCACGGGGCCGTCAGACC
GATGCCGCGCTCTTTTCCGGCAAACGGATGGATGATGACGAGGACATTCAGTATAGCGCG
CGCGGCGTCGCTGCCGATCCCGACGACGTTCTGTTTTCGGGCAACCGTGCGACGCAGTCG
GAATATGATGAATATGATCCGCTGTTAAACGGCCATTCTGTCACCGAACCGGTCGCCGCC
GCTGCGGCCGCAACTGCCGTCACCCAGACGTGGGCAGCGTCCGCCGATCCCATAATGCAA
ACGCCGCCCATGCCGGGGGCTGAGCCGGTTGTCGCGCAACCGACCGTGGAGTGGCAGCCC
GTACCGGGGCCGCAAACCGGCGAACCGGTTATCGCGCCTGCGCCGGAGGGGTATCAGCCG
CATCCGCAATATGCTCAACCGCAGGAGGCGCAAAGTGCGCCGTGGCAGCAACCTGTGCCT
GTCGCTTCCGCGCCGCAATACGCCGCGACGCCAGCGACCGCAGCAGAATATGACTCTCTT
GCGCCGCAGGAAACACAGCCGCAATGGCAGGCGCCGGATGCCGAACAACACTGGCAGCCG
GAG------------------------------------CCGATAGCGGCTGAACCTTCC
CACATGCCGCCGCCGGTTATCGAACAGCCGGTTGCCACCGAGCCTGAACCTGGCATAGAA
GAGACCAGGCCCGCTCGCCCTCCGCTTTACTATTTTGAAGAGGTGGAAGAGAAACGCGCC
CGTGAGCGCGAACAACTGGCGGCATGGTATCAACCGATTCCGGAGCCGGTAAAAGAGAAC
GTGCCGGTCAAACCTACGGTATCTGTCGCGCCGTCCATACCGCCAGTGGAAGCGGTAGCC
GCCGCCGCGTCGCTTGACACAGGTATTAAGAGTGGCGCCCTGGCAGCAGGCGCCGCGGCC
GCTGCGCCTGCATTTAGTCTGGCTACCGGCGGCGCGCCGCGTCCGCAGGTGAAAGAGGGG
ATTGGTCCGCAACTGCCGCGTCCGAACCGCGTTCGCGTGCCGACCCGACGGGAACTGGCA
TCGTACGGTATTAAGCTGCCGTCACAGAGGATTGCTGAAGAAAAAGCCCGCGAGGCGGAG
CGCAATCAGTACGAGACGGGCGCGCAGCTAACCGATGAAGAAATAGATGCAATGCATCAG
GACGAGTTAGCCCGTCAGTTTGCGCAGTCGCAGCAGCATCGTTATGGTGAGACGTATCAG
CATGATACTCAACAGGCAGAAGATGACGATACCGCTGCGGAAGCTGAATTAGCCCGCCAG
TTTGCCGCTTCGCAACAGCAGCGCTATTCCGGCGAGCAACCCGCTGGCGCGCAGCCGTTC
TCACTGGACGATCTGGATTTCTCGCCAATGAAAGTATTGGTTGATGAAGGTCCGCACGAA
CCGCTGTTCACGCCGGGTGTCATGCCCGAGTCAACGCCTGTTCAGCAACCTGTAGCGCCG
CAGCCGCAG---------------TATCAGCAGCCGGTAGCGCCGCAGCCACAGTATCAG
CAGCCGCAGCAGCCGGTAGCGTCGCAGCCACAG------TATCAGCAGCCGCAACAGCCG
GTAGCGCCTCAGCCGCAGTATCAGCAGCCGCAGCAGCCGGTAGCGCCGCAGCCGCAGTAT
CAGCAGCCGCAACAGCCGGTAGCGCCGCAGCCGCAGTATCAGCAACCG------------
------------------CAACAGCCGGTAGCGCCGCAGCCACAGTATCAGCAGCCGCAA
CAGCCGGTAGCGCCTCAGCCGCAGTACCAGCAGCCGCAGCAACCGACAGCGCCGCAAGAC
AGTCTGATCCACCCGCTGTTGATGCGTAACGGCGACAGTCGTCCATTGCAGCGTCCGACG
ACGCCGCTGCCTTCATTAGATCTTCTGACGCCGCCGCCGAGCGAAGTTGAACCGGTAGAT
ACCTTTGCGCTGGAACAAATGGCGCGTCTGGTTGAAGCGCGTCTGGCGGATTTCCGCATT
AAAGCTGATGTGGTGAACTATTCGCCAGGCCCGGTCATTACTCGCTTTGAACTGAATCTG
GCCCCGGGCGTTAAAGCAGCGCGTATCTCCAACCTTTCCCGGGATCTGGCGCGCTCCTTG
TCAACGGTAGCCGTACGCGTTGTGGAAGTCATTCCAGGCAAACCTTACGTAGGGTTGGAA
TTGCCGAACAAGAAACGGCAAACCGTTTATCTGCGCGAAGTGTTGGATAACGCCAAATTC
CGCGAGAATCCGTCGCCGCTTACCGTGGTGTTAGGTAAGGATATCGCGGGCGATCCGGTA
GTGGCGGATCTGGCGAAAATGCCTCACCTGCTGGTGGCCGGTACGACCGGTTCCGGTAAG
TCGGTCGGGGTTAACGCCATGATCCTCAGTATGCTGTATAAAGCGCAGCCGGAAGACGTT
CGCTTTATCATGATCGACCCGAAAATGTTAGAACTCTCGGTCTATGAAGGTATACCGCAT
CTGCTGACGGAAGTTGTTACCGATATGAAAGACGCAGCTAACGCGTTACGCTGGAGCGTC
AATGAGATGGAGCGTCGCTATAAGCTGATGTCCGCGCTCGGCGTGCGTAATCTGGCTGGT
TATAACGAGAAAATCGCCGAAGCGGCCCGCATGGGACGTCCGATTCCGGACCCGTACTGG
AAGCCGGGCGACAGTATGGATGTTCAGCATCCGGTTCTGGAAAAACTGCCGTATATCGTG
GTACTGGTTGATGAATTTGCCGACCTGATGATGACCGTCGGTAAAAAAGTTGAAGAGCTG
ATCGCGCGTTTGGCGCAGAAAGCGCGCGCTGCGGGGATTCACCTGGTACTGGCGACGCAG
CGTCCGTCGGTCGATGTGATTACTGGTTTAATTAAAGCCAACATTCCAACCCGTATCGCT
TTTACAGTATCCAGCAAGATCGACTCCCGCACCATTCTTGATCAGGGTGGCGCTGAGTCG
TTATTGGGAATGGGGGACATGCTCTATTCCGGACCAAACTCCACCATGCCGGTACGTGTC
CATGGGGCGTTTGTGCGTGACCAGGAAGTCCATGCGGTGGTGCAGGACTGGAAAGCGCGC
GGTCGTCCGCAATATGTGGATGGCATTACCTCCGACAGCGAAAGCGAAGGTGGCGGTGGC
GGTTTTGACGGCGGCGAAGAATTAGATGCGCTATTCGATCAGGCCGTTAATTTCGTCACT
CAGAAGCGAAAAGCGTCCATTTCCGGCGTTCAGCGTCAGTTCCGTATCGGCTATAACCGT
GCGGCGCGTATTATCGAACAGATGGAAGCGCAGGGTATTGTCAGCGCTCAGGGGCATAAC
GGTAATCGCGAAGTGTTGGCTCCGCCGCCTTTTGAG
>ch        
TTGAGCCAGGAATATACTGAAGACAAAGACGTCACATTGACGAAGTTAAGCAGCGGGCGC
CGACTTCTGGAAGCGTTGTTGATACTTATTGCCCTTTTTGCCGTCTGGTTGATGGCGGCC
TTGTTGAGCTTTAACCCTTCGGACCCCAGTTGGTCGCAAACCGCCTGGCATGAACCCATC
CATAATTTAGGCGGCGCGCCGGGCGCGTGGCTGGCCGATACACTGTTCTTTATTTTTGGC
GTAATGGCCTACACCATCCCTGTCATTATTGTCGGCGGGTGCTGGTTTGCGTGGCGTCAT
CAGTCTACGGATGATTACATCGACTATTTTGCTGTGTCGCTACGCCTTATCGGCGTGCTG
GCGCTGATTCTCACTTCCTGCGGTCTGGCGGCCATTAATGCCGACGATATCTGGTATTTC
GCCTCCGGCGGCGTAATTGGTAGCCTGTTAAGCACCACGCTGCAGCCGTTGTTGCATAGT
AGCGGCGGAACGATAATGCTTCTCTGTATTTGGGCTGCCGGGCTGACGCTCTTTACCGGC
TGGTCCTGGGTCAGTATCGCCGAAAAATTAGGCGGCTGGCTGCTTAATATACTGACCTTC
GCCAGCAACCGTACCCGGCGTGATGATACGTGGGTTGACGACGAAGAGTATGATGACGAA
TACGATGAAGAAACCGACGGCGTGCAGCGTGAATCTCGCCGGGCGCGTATTTTGCGCGGC
GCGTTGGCGCGTCGTAAGCGACTGGCTGAAAAATTCAGCAATCCACGGGGCCGTCAGACC
GATGCCGCGCTCTTTTCCGGCAAACGGATGGATGATGACGAGGACATTCAGTATAGCGCG
CGCGGCGTCGCTGCCGATCCCGACGACGCTCTGTTTTCGGGCAACCGTGCGACGCAGCCG
GAATATGATGAATATGATCCGCTGTTAAACGGCCATTCTGTCACCGAACCGGTCGCCGCC
GCTGCGGCTGCAACTGCCGTCACCCAGACGTGGGCAGCGTCCGCCGATCCCATAATGCAA
ACGCCGCCCATGCCTGGGGCTGAGCCGGTTGTCGCGCAACCGACCGTGGAGTGGCAGCCC
GTACCGGGGCCGCAAACCGGCGAACCGGTTATCGCGCCTGCGCCGGAGGGGTATCAGCCG
CATCCGCAATATGCTCAACCGCAAGAGGCGCAAAGTGCGCCGTGGCAGCAACCTGTGCCT
GTCGCTTCCGCGCCGCAATACGCCGCGACGCCAGCGACCGCAGCAGAATATGACTCTCTT
GCGCCGCAGGAAACACAGCCGCAATGGCAGGCGCCGGATGCCGAACAACACTGGCAGCCG
GAGCCGACCCATCAGCCGGAGCCGGTTTATCAGCCGGAGCCGATAGCGGCTGAACCTTCC
CACATGCCGCCGCCGGTTATCGAACAGCCGGTTGCCACCGAGCCTGAACCTAACACAGAA
GAGACCAGACCCGCCCGTCCTCCGCTTTACTATTTTGAAGAGGTGGAAGAGAAACGCGCC
CGTGAGCGCGAACAACTGGCGGCATGGTATCAACCGATTCCGGAGCCGGTAAAAGAGAAC
GTGCCGGTCAAATCTACGGTATCTGTCGCGCCGTCCATACCGCCAGTGGAAGCGGTAGCC
GCCGCCGCGTCGCTTGACGCAGGTATTAAGAGTGGCGCCCTGGCAGCAGGCGCCGCGGCC
GCTGCGCCTGCATTTAGTCTGGCTACCGGCGGCGCGCCGCGTCCGCAGGTGAAAGAGGGG
ATTGGTCCGCAACTGCCGCGTCCGAACCGCGTTCGCGTGCCGACCCGACGGGAACTGGCA
TCGTACGGTATTAAGCTGCCGTCACAGAGGATTGCAGAAGAAAAAGCCCGCGAGGCGGAG
CGCAATCAGTACGAGACGGGCGCGCAGCTAACCGATGAAGAAATAGATGCAATGCATCAG
GACGAGTTAGCCCGTCAGTTTGCGCAGTCGCAGCAGCATCGTTATGGTGAGACGTATCAG
CATGATACGCAACAGGCAGAAGATGACGATACCGCTGCGGAAGCTGAATTAGCCCGCCAG
TTTGCCGCTTCGCAACAGCAGCGCTATTCCGGCGAGCAACCCGCTGGCGCGCAGCCGTTC
TCACTGGACGATCTGGATTTCTCGCCAATGAAAGTATTGGTTGATGAAGGTCCGCACGAA
CCGCTGTTCACGCCGGGTGTCATGCCCGAGTCAACGCCTGTTCAGCAACCTGTAGCGCCG
CAGCCGCAG------TATCAGCAGCCGCAGCAGCCGGTAGCGCCGCAGCCACAGTATCAG
CAGCCGCAGCAGCCGGTAGCGTCGCAGCCACAG------TATCAGCAGCCGCAACAGCCG
GTAGCGCCTCAGCCGCAGTATCAGCAGCCGCAACAGCCGGTAGCGCCGCAGCCGCAGTAT
CAGCAGCCGCAACAGCCGGTAGCGCCGCAGCCGCAGTATCAGCAGCCG------------
------------------CAACAGCCGGTAGCGCTGCAGCCACAGTATCAGCAGCCGCAG
CAGCCGGTAGCGCCGCAGCCACAGTATCAGCAGCCGCAACAGCCGACAGCGCCGCAAGAC
AGCTTGATCCACCCGCTGTTGATGCGTAATGGCGACAGTCGTCCATTACAGCGTCCGACG
ACGCCGCTGCCTTCGTTAGATCTTCTGACGCCGCCGCCGAGCGAAGTTGAACCGGTAGAT
ACCTTTGCGCTGGAACAAATGGCGCGTCTGGTTGAAGCGCGTCTGGCGGATTTCCGCATT
AAAGCTGATGTGGTGAACTATTCGCCAGGCCCGGTCATTACTCGCTTTGAACTGAATCTG
GCCCCGGGCGTTAAAGCGGCGCGTATCTCCAACCTTTCCCGGGATCTGGCGCGCTCATTG
TCAACGGTAGCCGTACGCGTTGTGGAAGTCATTCCAGGCAAACCTTACGTAGGGTTGGAA
TTGCCGAACAAGAAACGGCAAACCGTTTATCTGCGCGAAGTGTTGGATAACGCCAAATTC
CGCGAGAATCCGTCGCCGCTTACCGTGGTGTTAGGTAAGGATATCGCGGGCGATCCGGTA
GTGGCGGATCTGGCGAAAATGCCTCACCTGCTGGTGGCCGGTACGACCGGTTCCGGTAAG
TCGGTCGGGGTTAACGCCATGATCCTCAGTATGCTGTATAAAGCGCAGCCGGAAGACGTT
CGCTTTATCATGATCGACCCGAAAATGTTAGAACTCTCGGTCTATGAAGGTATACCGCAT
CTGCTGACAGAAGTTGTTACCGACATGAAAGACGCGGCTAACGCGTTACGCTGGAGCGTC
AATGAGATGGAGCGTCGCTATAAGCTGATGTCCGCGCTCGGCGTGCGTAATCTGGCTGGG
TATAACGAGAAAATCGCCGAAGCGGCCCGCATGGGGCGTCCGATTCCGGACCCGTACTGG
AAGCCGGGCGACAGTATGGATGTTCAGCATCCGGTTCTGGAAAAACTGCCGTATATCGTG
GTACTGGTTGATGAATTTGCCGACCTGATGATGACCGTCGGTAAAAAAGTTGAAGAGCTG
ATCGCGCGTCTGGCGCAGAAAGCGCGCGCTGCGGGGATTCACCTGGTACTGGCGACGCAG
CGTCCGTCGGTCGATGTGATTACTGGTTTAATTAAAGCCAACATTCCAACCCGTATCGCT
TTTACCGTATCCAGCAAGATCGACTCCCGCACCATTCTTGATCAGGGTGGCGCTGAGTCG
CTATTGGGAATGGGGGACATGCTCTATTCCGGACCAAACTCCACCATGCCGGTACGTGTC
CATGGGGCGTTTGTGCGTGACCAGGAAGTCCATGCGGTGGTGCAGGACTGGAAAGCGCGC
GGTCGTCCGCAATATGTGGATGGCATTACCTCCGACAGCGAAAGCGAAGGTGGCGGTGGC
GGTTTTGACGGCGGCGAAGAATTAGATGCGCTATTCGATCAGGCCGTTAATTTCGTCACC
CAGAAGCGTAAAGCGTCCATTTCCGGCGTTCAGCGTCAGTTCCGCATCGGCTATAACCGT
GCGGCGCGTATTATCGAACAGATGGAAGCGCAGGGTATTGTCAGCGCTCAGGGGCATAAC
GGTAATCGTGAAGTGCTGGCTCCGCCGCCTTTTGAG
>LT2       
TTGAGCCAGGAATATACTGAAGACAAAGACGTCACATTGACGAAGTTAAGCAGCGGGCGC
CGACTTTTGGAAGCGTTGTTGATACTTATTGCCCTTTTTGCCGTCTGGTTGATGGCGGCC
TTGTTGAGCTTTAACCCTTCGGACCCCAGTTGGTCGCAAACCGCCTGGCATGAACCCATC
CATAATTTAGGCGGCGCGCCGGGCGCGTGGCTGGCCGATACACTGTTCTTTATTTTTGGC
GTAATGGCCTACACCATCCCTGTCATTATTGTCGGCGGGTGTTGGTTTGCGTGGCGTCAT
CAGTCTACGGATGATTACATCGACTATTTTGCTGTGTCGCTACGCCTTATCGGCGTGCTG
GCGCTGATTCTCACTTCCTGCGGTCTGGCGGCCATTAATGCCGACGATATCTGGTATTTC
GCCTCCGGCGGCGTAATTGGCAGCCTGTTAAGCACCACGCTGCAGCCGTTGTTGCATAGT
AGCGGCGGAACGATAATGCTTCTCTGTATTTGGGCTGCCGGGCTGACGCTCTTTACCGGC
TGGTCCTGGGTCAGTATCGCCGAAAAATTAGGCGGCTGGCTGCTTAATATACTGACCTTC
GCCAGCAACCGTACCCGGCGTGATGATACGTGGGTTGACGACGAAGAGTATGATGACGAA
TACGATGAAGAAACCGACGGCGTGCAGCGTGAATCTCGCCGGGCGCGTATTTTGCGCGGC
GCGTTGGCGCGTCGTAAGCGACTGGCTGAAAAATTCAGCAATCCACGGGGCCGTCAGACC
GATGCCGCGCTCTTTTCCGGCAAACGGATGGATGATGACGAGGACATTCAGTATAGCGCG
CGCGGCGTCGCTGCCGATCCCGACGACGTTCTGTTTTCGGGCAACCGTGCGACGCAGCCG
GAATATGATGAATATGATCCGCTGTTAAACGGCCATTCTGTCACCGAACCGGTCGCCGCC
GCTGCGGCTGCAACTGCCGTCACCCAGACGTGGGCAGCGTCCGCCGATCCCATAATGCAA
ACGCCGCCCATGCCTGGGGCTGAGCCGGTTGTCGCGCAACCGACCGTGGAGTGGCAGCCC
GTACCGGGGCCGCAAACCGGCGAACCGGTTATCGCGCCTGCGCCGGAGGGGTATCAGCCG
CATCCGCAATATGCTCAACCGCAGGAGGCGCAAAGTGCGCCGTGGCAGCAACCTGTGCCT
GTCGCTTCCGCGCCGCAATACGCCGCGACGCCAGCGACCGCAGCAGAATATGACTCTCTT
GCGCCGCAGGAAACACAGCCGCAATGGCAG---------------------------CCG
GAGCCGACCCATCAGCCGACGCCGGTTTATCAGCCGGAGCCGATAGCGGCTGAACCTTCT
CACATGCCGCCGCCGGTTATCGAACAGCCGGTTGCCACCGAGCCTGAACCTGACACAGAA
GAGACCAGACCTGCCCGTCCTCCGCTTTACTATTTTGAAGAGGTGGAAGAGAAACGCGCC
CGTGAGCGCGAACAACTGGCGGCATGGTATCAACCGATTCCGGAGCCGGTAAAAGAGAAC
GTGCCGGTCAAACCTACGGTATCTGTCGCGCCGTCCATACCGCCAGTGGAAGCGGTAGCC
GCCGCCGCGTCGCTTGACGCAGGTATTAAGAGTGGCGCCCTGGCAGCAGGCGCCGCGGCC
GCTGCGCCTGCATTTAGTCTGGCTACCGGCGGCGCGCCGCGTCCGCAGGTGAAAGAGGGG
ATTGGTCCGCAACTGCCGCGTCCGAACCGCGTTCGCGTGCCGACCCGACGGGAACTGGCA
TCGTACGGTATTAAGCTGCCGTCACAGAGGATTGCAGAAGAAAAAGCCCGCGAGGCGGAG
CGCAATCAGTACGAGACGGGCGCGCAGCTAACCGATGAAGAAATAGATGCAATGCATCAG
GACGAGTTAGCCCGTCAGTTTGCGCAGTCGCAGCAGCATCGTTATGGTGAGACGTATCAG
CATGATACGCAACAGGCAGAAGATGACGATACCGCTGCGGAAGCTGAATTAGCCCGCCAG
TTTGCCGCTTCGCAACAGCAGCGCTATTCCGGCGAGCAACCCGCTGGCGCGCAGCCGTTC
TCACTGGACGATCTGGATTTCTCGCCAATGAAAGTATTGGTTGATGAAGGTCCGCACGAA
CCGCTGTTCACGCCGGGTGTCATGCCCGAGTCAACGCCTGTTCAGCAACCGGTAGCGCCG
CAGCCTCAGCCACAGTACCAGCAGCCGCAACAGCCGGTAGCGCCGCAACCGCAGTATCAG
CAGCCGCAGCAGCCGGTAGCGCCGCAGCCGCAG------TATCAGCAGCCGCAACAGCCG
GTAGCGCCTCAGCCGCAGTATCAGCAGCCGCAACAGCCGGTAGCGCCGCAGCCGCAGTAT
CAGCAGCCGCAACAGCCGGTAGCGCCGCAGCCGCAGTATCAGCAGCCG------------
------------------CAGCAGCCGGTAGCGCCGCAGCCACAGTATCAGCAGCCGCAG
CAGCCGGTAGCGCCGCAGCCACAGTATCAGCAGCCGCAACAGCCGACAGCGCCGCAAGAC
AGCTTGATCCACCCGCTGTTGATGCGTAACGGCGACAGCCGTCCATTACAGCGTCCGACG
ACGCCGCTGCCTTCGTTAGATCTTCTGACACCGCCGCCGAGCGAAGTTGAACCGGTAGAT
ACCTTTGCGCTGGAACAAATGGCGCGTCTGGTTGAAGCGCGTCTGGCGGATTTCCGCATT
AAAGCTGATGTGGTGAACTATTCGCCAGGCCCGGTCATTACTCGTTTTGAACTGAATCTG
GCCCCGGGCGTTAAAGCAGCGCGTATCTCCAACCTTTCCCGGGATCTGGCGCGCTCATTG
TCAACGGTAGCCGTACGCGTTGTGGAAGTCATTCCAGGCAAACCTTACGTAGGGTTGGAA
TTGCCGAACAAGAAACGGCAAACCGTTTATCTGCGCGAAGTGTTGGATAACGCCAAATTC
CGCGAGAATCCGTCGCCGCTTACCGTGGTGTTAGGTAAGGATATCGCGGGCGATCCGGTA
GTGGCGGATCTGGCGAAAATGCCTCACCTGCTGGTGGCCGGTACGACCGGTTCCGGTAAG
TCGGTCGGGGTTAACGCCATGATCCTCAGTATGCTGTATAAAGCGCAGCCGGAAGACGTT
CGCTTTATCATGATCGACCCGAAAATGTTAGAACTCTCGGTCTATGAAGGTATACCGCAT
CTGCTGACGGAAGTTGTTACCGACATGAAAGACGCGGCTAACGCGTTACGCTGGAGCGTC
AATGAGATGGAGCGTCGCTATAAGCTGATGTCCGCGCTCGGCGTGCGTAATCTGGCTGGT
TATAACGAGAAAATCGCCGAAGCGGCCCGCATGGGACGTCCGATTCCGGACCCGTACTGG
AAGCCGGGCGACAGTATGGATGTTCAGCATCCGGTTCTGGAAAAACTGCCGTATATCGTG
GTACTGGTTGATGAATTTGCCGACCTGATGATGACCGTTGGTAAAAAAGTTGAAGAGCTG
ATCGCGCGTCTGGCGCAGAAAGCGCGCGCCGCGGGGATTCACCTGGTACTGGCGACGCAG
CGTCCGTCGGTCGATGTGATTACTGGTTTAATTAAAGCCAACATTCCAACCCGTATCGCT
TTTACCGTATCCAGCAAGATCGACTCCCGCACCATTCTTGATCAGGGTGGCGCTGAGTCG
CTGCTAGGTATGGGGGACATGCTCTACTCCGGACCAAACTCCACCATGCCGGTACGTGTC
CATGGGGCGTTTGTGCGTGACCAGGAAGTCCATGCGGTGGTTCAGGACTGGAAAGCGCGC
GGTCGTCCGCAATATGTGGATGGCATTACCTCCGACAGCGAAAGCGAAGGTGGCGGTGGC
GGTTTTGACGGCGGCGAAGAATTAGATGCGCTATTCGATCAGGCCGTTAATTTCGTCACT
CAGAAGCGAAAAGCGTCCATTTCCGGCGTTCAGCGTCAGTTCCGCATCGGCTATAACCGT
GCGGCGCGTATTATCGAACAGATGGAAGCGCAGGGTATTGTCAGCGCTCAGGGGCATAAC
GGTAATCGTGAAGTGCTGGCTCCGCCGCCTTTTGAG
