# Supplementary material for: Genome wide evolutionary analyses reveal serotype specific patterns of positive selection in selected Salmonella serotypes
Source: BMC Evol Biol. 2009 Nov 14;9:264. doi: 10.1186/1471-2148-9-264 (PMC2784778; doi:10.1186/1471-2148-9-264)
Supplement: Additional file 6 — Alignments for genes under positive selection. [file 1471-2148-9-264-S6.ZIP › Additional file 5/STM1088.fas]

>ch        
ATGCCAATAACTAACGCGTCCCCAGAAAATATATTAAGATATTTGCATGCGGCCGGTACC
GGTACGAAAGAAGCAATGAAAAGTGCAACTTCACCACGCGGTATACTGGAATGGTTTGTC
AATTTTTTTACCTGTGGTGGAGTAAGAAGAAGCAATGAAAGATGGTTTCGGGAGGTAATT
GGAAAACTGACCACATCATTATTATATGTAAATAAAAATGCTTTCTTCGATGGTAATAAA
ATATTTCTGGAGGATGTCAACGGGTGTACTATATGTCTGTCATGTGGAGCAGCATCCGAA
AATACGGATCCCATGGTCATTATTGAAGTGAACAAAAATGGAAAAACTGTAACGGATAAA
GTTGATAGTGAGAGATTTTGGAATGTATGTCGAATGTTAAAACTGATGAGTAAACATAAT
ATACAACAGCCTGATTCACTTATAACCGAGGATGGTTTTCTGAACCTGCGCGGAGTAAAC
CTGGCTCATAAAGATTTCCAGGGGGAAGATTTGTCAGACATAGATGCTTCTGATGCAGAT
TTCCGTGAAACAAATCTATCTAATGTAAATTTAGTCGGTGCAAATTTGTGTTGTGCAAAT
CTACACGCTGTAAATCTAATGGGTTCAAACATGACTAAAGCAAACCTGACTCACGCAGAC
CTGACTTGCGCTAACATGTCCGGTGTAAACTTAACCGCTGCAATTCTATTCGGCTCAGAC
TTAACTGACACCAAACTAAATGGTGCGAAATTAGATAAGATAGCTCTAACTTTAGCGAAA
TCATTAACAGGAGCCGATCTGACAGGTAGTCAACATACCCCTACTCCACTCCCGGATTAC
AATGATAGAACTCTTTTCCCCCATCCGATATTT
>LT2       
ATGCCAATAACTAACGCGTCCCCAGAAAATATATTAAGATATTTGCATGCGGCCGGTACC
GGTACGAAAGAAGCAATGAAAAGTGCAACTTCACCACGCGGTATACTGGAATGGTTTGTC
AATTTTTTTACCTGTGGTGGAGTAAGAAGAAGCAATGAAAGATGGTTTCGGGAGGTAATT
GGAAAACTGACCACATCATTATTATATGTAAATAAAAATGCTTTCTTCGATGGTAATAAA
ATATTTCTGGAGGATGTCAACGGGTGTACTATATGTCTGTCATGTGGAGCAGCATCCGAA
AATACGGATCCCATGGTCATTATTGAAGTGAACAAAAATGGAAAAACTGTAACGGATAAA
GTTGATAGTGAGAGATTTTGGAATGTATGTCGAATGTTAAAACTGATGAGTAAACATAAT
ATACAACAGCCTGATTCACTTATAACCGAGGATGGTTTTCTGAACCTGCGCGGAGTAAAC
CTGGCTCATAAAGATTTCCAGGGGGAAGATTTGTCAAAAATAGATGCTTCTAATGCAGAT
TTCCGTGAAACAACTCTATCTAATGTAAATTTAGTCGGTGCAAATTTGTGTTGTGCAAAT
CTACACGCTGTAAATCTAATGGGTTCAAACATGACTAAAGCAAACCTGACTCACGCAGAC
CTGACTTGCGCTAACATGTCCGGTGTAAACTTAACCGCTGCAATTCTATTCGGCTCAGAC
TTAACTGACACCAAACTAAATGGTGCGAAATTAGATAAGATAGCTCTAACTTTAGCGAAA
GCATTAACAGGAGCCGATCTGACAGGTAGTCAACATACCCCTACTCCACTCCCGGATTAC
AATGATAGAACTCTTTTCCCCCATCCGATATTT
>CT18      
ATGCCAATAACTAACGCGTCCCCAGAAAATATATTAAGATATTTGCATGCGGCCGGTACC
GGTACGAAAGAAGCAATGAAAAGTGCAACTTCACCACGCGGTATACTGGAATGGTTTGTC
AATTTTTTTACCTGTGGTGGAGTAAGAAGAAGCAATGAAAGATGCTTTTGGGAGGTAATT
GGAAAACTGACCACATCATTATTATATGTAAATAAAGATGCTTTCTTCGATGGTAATAAA
ATATTTCTGGAGGATGTCAACGGGTGTACTATATGTCTGTCATGTGGAGCAGCATCCGAA
AATACGGATCCCATGGTCACTATTGAAGTGAACAAAAATGGAAAAACTGTAACGGATAAA
GTTGATAGTGAGAGATTTTGGAATGTATGTCGAATGTTAAAACTGATGAGTAAACATAAT
ATACAACAGCCTGATTCACTTATAACCGAGGATGGTTTTCTGAACCTGCGCGGAGTAAAC
CTAGCTCATAAAGATTTCCAGGGAGAAGATTTGTCAGACATAGATGCTTCTAATGCAGAT
TTCCGTGAAACAAATCTATCTAATGTAAATTTAGTCGGTGCAAATTTGTGTTGTGCAAAT
CTACACGCTGTAAATCTAATGGGTTCAAACATGACTAAAGCAAACCTGACTCACGCAGAC
CTGACTTGCGCTAACATGTCCGGTGTAAACTTAACCGCTGCAATTCTATTCGGCTCAGAC
TTAACTGACACCAAACTAAATGGTGCAAAATTAGATAAGATAGCTCTAACTTTAGCGAAA
GCATTAACAGGAGCCGATCTGACAGGTAGTCAACATACCCCTACTCCACTCCCGGATTAC
AATGATAAAACGCTTTTCCCCCATCCAATATTT
>Ty2       
ATGCCAATAACTAACGCGTCCCCAGAAAATATATTAAGATATTTGCATGCGGCCGGTACC
GGTACGAAAGAAGCAATGAAAAGTGCAACTTCACCACGCGGTATACTGGAATGGTTTGTC
AATTTTTTTACCTGTGGTGGAGTAAGAAGAAGCAATGAAAGATGCTTTTGGGAGGTAATT
GGAAAACTGACCACATCATTATTATATGTAAATAAAGATGCTTTCTTCGATGGTAATAAA
ATATTTCTGGAGGATGTCAACGGGTGTACTATATGTCTGTCATGTGGAGCAGCATCCGAA
AATACGGATCCCATGGTCACTATTGAAGTGAACAAAAATGGAAAAACTGTAACGGATAAA
GTTGATAGTGAGAGATTTTGGAATGTATGTCGAATGTTAAAACTGATGAGTAAACATAAT
ATACAACAGCCTGATTCACTTATAACCGAGGATGGTTTTCTGAACCTGCGCGGAGTAAAC
CTAGCTCATAAAGATTTCCAGGGAGAAGATTTGTCAGACATAGATGCTTCTAATGCAGAT
TTCCGTGAAACAAATCTATCTAATGTAAATTTAGTCGGTGCAAATTTGTGTTGTGCAAAT
CTACACGCTGTAAATCTAATGGGTTCAAACATGACTAAAGCAAACCTGACTCACGCAGAC
CTGACTTGCGCTAACATGTCCGGTGTAAACTTAACCGCTGCAATTCTATTCGGCTCAGAC
TTAACTGACACCAAACTAAATGGTGCAAAATTAGATAAGATAGCTCTAACTTTAGCGAAA
GCATTAACAGGAGCCGATCTGACAGGTAGTCAACATACCCCTACTCCACTCCCGGATTAC
AATGATAAAACGCTTTTCCCCCATCCAATATTT
>ATCC9150  
ATGCCAATAACTAACGCGTCCCCAGAAAATATATTAAGATATTTGCATGCGGCCGGTACC
GGTACGAAAGAAGCAATGAAAAGTGCAACTTCACCACGCGGTATACTGGAATGGTTTGTC
AATTTTTTTACCTGTGGTGGAGTAAGAAGAAGCAATGAAAGATGCTTTCAGGAGGTAATT
GGAAAACTGACCACATCATTATTATATGTAAATAAAGATGCTTTCTTCGATGGTAATAAA
ATATTTCTGGAGGATGTCAACGGGTGTACTATATGTCTGTCATGTGGAGCAGCATCCGAA
AATACGGATCCCATGGTCATTATTGAAGTGAACAAAAATGGAAAAACTGTAACGGATAAC
GTTGATAGTGAGAGATTTTGGAATGTATGTCGAATGTTAAAGCTGATGAGTAAACATAAT
ATACAACAGCCTGATTCACTTATAACCGAGGATGGTTTTCTGAACCTGCGCGGAGTAAAC
CTGGCTCATAAAGATTTCCAGGGGGAAGATTTGTCAAAAATAGATGCTTCTAATGCAGAT
TTCCGTGAAACAACTCTTTCTAATGTAAATTTAGTCGGTGCAAATTTGTGTTGTGCAAAT
CTACACGCTGTAAATCTAATGGGTTCAAACATGACTAAAGCAAACCTGACTCACGCAGAC
CTGACTTGCGCTAACATGTCCGGTGTAAACTTAACCGCTGCAATTCTATTCGGCTCAGAC
TTAACTGACACCAAACTAAATGGTGCAAAATTAGATAAGATAGTTCTAACTTTAGCAAAA
GCATTAACAGGAGCCGATCTGACAGGTAGTCAACATACCCCTACTCCACTCCCGGATTAC
AATGATAAAACGCTTTTCCCCCATCCAATATTT
