# Supplementary material for: Genome wide evolutionary analyses reveal serotype specific patterns of positive selection in selected Salmonella serotypes
Source: BMC Evol Biol. 2009 Nov 14;9:264. doi: 10.1186/1471-2148-9-264 (PMC2784778; doi:10.1186/1471-2148-9-264)
Supplement: Additional file 6 — Alignments for genes under positive selection. [file 1471-2148-9-264-S6.ZIP › Additional file 5/STM1280.fas]

>ATCC9150  
ATGTTTGATGTCACTCTGCTGATCCTGCTCGGACTGGCAGCTCTGGGATTTATCAGCCAC
AACACCACTGTCGCCGTCTCAATTCTGGTGCTGATTATTGTCCGCGTAACCCCGTTGAAT
ACCTTTTTTCCCTGGATTGAAAAACAGGGACTCACCGTCGGGATTATCATTCTGACCATC
GGCGTAATGGCTCCCATCGCCAGCGGAACCCTACCGCCCTCCACATTGATCCACTCTTTT
GTGAACTGGAAATCGCTGGTCGCGATTGCCGTCGGCGTTTTCGTCTCCTGGCTGGGTGGT
CGCGGCATTACGCTGATGGGAAACCAACCGCAGCTCGTCGCCGGGCTGCTGGTCGGTACG
GTACTTGGCGTCGCGCTGTTTCGCGGCGTGCCGGTC
>ch        
ATGTTTGATGTCACTCTGCTGATCCTGCTCGGACTGGCAGCTCTGGGATTTATCAGCCAC
AACACCACTGTCGCCGTCTCAATTCTGGTGCTGATTATTGTCCGCGTAACCCCGTTGAAT
ACCTTTTTTCCCTGGATTGAAAAACAGGGACTCACCGTCGGGATTATCATTCTGACCATC
GGCGTAATGGCTCCCATCGCCAGCGGAACCCTACCGCCCTCCACATTGATCCACTCTTTT
GTGAACTGGAAATCGCTGGTCGCGATTGCCGTCGGCGTTTTCGTCTCCTGGCTGGGCGGT
CGCGGCATTACGCTGATGGGAAACCAACCGCAGCTCGTCGCCGGGCTGCTGGTCGGTACG
GTACTTGGCGTCGCGCTGTTTCGCGGCGTGCCGGTC
>CT18      
ATGTTTGATGTCACTCTGCTGATCCTGCTCGGACTGGCAGCTCTGGGATTTATTAGCCAC
AACACCACTGTCGCCGTCTCAATTCTGGTGCTGATTATTGTCCGCGTAACCCCGTTGAAT
ACCTTTTTTCCCTGGATTGAAAAACAGGGGCTCACCGTCGGGATTATCATTCTGACCATC
GGCGTGATGGCCCCCATCGCCAGCGGAACCCTACCGCCCTCCACATTGATCCACTCTTTT
GTGAACTGGAAATCGCTGGTCGCGATTGCCGTCGGCGTTTTCGTCTCCTGGCTGGGTGGT
CGCGGCATTACGCTGATGGGAAACCAACCGCAGCTCGTCGCCGGGCTGCTGGTCGGTACG
GTACTTGGCGTCGCGCTGTTTCGCGGCGTGCCGGTC
>Ty2       
ATGTTTGATGTCACTCTGCTGATCCTGCTCGGACTGGCAGCTCTGGGATTTATTAGTCAC
AACACCACTGTCGCCGTCTCAATTCTGGTGCTGATTATTGTCCGCGTAACCCCGTTGAAT
ACCTTTTTTCCCTGGATTGAAAAACAGGGGCTCACCGTCGGGATTATCATTCTGACCATC
GGCGTGATGGCCCCCATCGCCAGCGGAACCCTACCGCCCTCCACATTGATCCACTCTTTT
GTGAACTGGAAATCGCTGGTCGCGATTGCCGTCGGCGTTTTCGTCTCCTGGCTGGGTGGT
CGCGGCATTACGCTGATGGGAAACCAACCGCAGCTCGTCGCCGGGCTGCTGGTCGGTACG
GTACTTGGCGTCGCGCTGTTTCGCGGCGTGCCGGTC
>LT2       
ATGTTTGATGTCACTCTGCTGATCCTGCTCGGACTGGCAGCTCTGGGATTTATCAGCCAC
AACACCACTGTCGCCGTCTCAATTCTGGTGCTGATTATTGTCCGCGTAACCCCGTTGAAT
ACCTTTTTTCCCTGGATTGAAAAACAGGGACTCACCGTCGGGATTATCATTCTGACCATC
GGCGTAATGGCTCCCATCGCCAGCGGAACCCTACCGCCCTCCACATTGATCCACTCTTTT
GTGAACTGGAAATCGCTGGTCGCGATTGCCGTCGGCGTTTTCGTCTCCTGGCTGGGCGGT
CGCGGCATTACGCTGATGGGAAACCAACCGCAGCTCGTCGCCGGGCTGCTGGTCGGTACG
GTACTTGGCGTCGCGCTGTTTCGCGGCGTGCGGTCG
