# Supplementary material for: Genome wide evolutionary analyses reveal serotype specific patterns of positive selection in selected Salmonella serotypes
Source: BMC Evol Biol. 2009 Nov 14;9:264. doi: 10.1186/1471-2148-9-264 (PMC2784778; doi:10.1186/1471-2148-9-264)
Supplement: Additional file 6 — Alignments for genes under positive selection. [file 1471-2148-9-264-S6.ZIP › Additional file 5/STM1400.fas]

>CT18      
ATGAATCGAATTCACAGTAATAGCGATAGCGCCGCAGGAGTAACCGCCTTAACACATCAT
CACTTAAGCAATGTCAGTTGCGTTTCCTCGGGTTCGCTGGGAAAGCGCCAGCATCGTGTG
AATTCTACTTTTGGCGATGGCAACGCCGCGTGTCTGCTATCCGGGAAAATTAGTCTTCAG
GAGGCAAGCAATGCGTTGAAGCAACTGCTTGATGCCGTACCCGGAAATCATAAGCGTCCA
TCATTGCCTGACTTTTTGCAGACCAATCCCGCGGTTTTATCAATGATGATGACGTCATTA
ATACTCAACGTCTTTGGTAATAACGCTCAATCGTTATGCCAACAGCTTGAGCGGGCAACT
GAGGTGCAAAATGCATTACGTAATAAGCAGGTAAAGGAGTATCAGGAGCAGATCCAGAAA
GCGATAGAGCAGGAGGATAAAGCGCGTAAAGCGGGTATTTTTGGCGCTATTTTTGACTGG
ATTACCGGCATATTTGAAACCGTGATTGGCGCCTTAAAAGTTGTGGAAGGTTTTCTGTCC
GGTAATCCCGCAGAAATGGCTAGCGGCGTAGCTTATATGGCCGCAGGTTGTGCAGGAATG
GTTAAAGCCGGAGCCGAAACGGCAATGATGTGCGGTGCTGACCACGATACCTGTCAGGCG
ATTATTGACGTGACAAGTAAGATTCAATTTGGTTGTGAAGCCGTCGCGCTGGCACTGGAT
GTTTTCCAGATTGGCCGTGCTTTTATGGCGACGAGAGGTTTATCTGGCGCAGCTGCAAAA
GTGCTTGACTCCGGTTTTGGCGAGGAAATGGTTGAGCGTATGGTTGGTGCAGGGGAAGCA
GAAATAGAGGCGTTGGCTGAAAAGTTTGGCGAAGAAGTGAGCGAAAGTTTTTCCAAACAA
TTTGAGCCGCTTGAACGTGAAATGGTTTCGCCGGGCGAGATGGAAGAGGAGTCTGCCGAA
TTTTCTCGTAACGTAGAAAAAAATATGACAAAAAATGCGGGAAAAAGTTTTACGAAAGAG
GGGGTGAAAGCCATGGCAAAAGAAGCGGTAAAAGAAGCCCTGGAAAAATATGCGCAAGAA
GGGGAAAAGTTTCTGTTAAAAAATTTTCGTAATAAAGTTCTCTTCAATATGTTCAAAAAA
ATCCTGTATGCCTTACTGAGGGATTGTTCATTTAAAGGCTTACAGGCTATCAGATGTGCA
ACCGAGGGTGCCAATCAGATGAATACTGGCATGGTTAACACAGAAAAAGCGAAGCTTGAA
AAGAAAATAGAGCAATTAATAACTCAGCAACGGTTTCTGGATTTCATAATGCAACAAACG
GATGACCAAAAAAAGATAGAACAAAAACGCTTAGAGGGGCTTTATAAAGGTAGCGGTGCC
GCGCTTAGAGGTGTATTAGATACCATTGATCACTATAGTAGCGTTCAGGCGAGAATAGCT
GGCTGGCGCGCT
>Ty2       
ATGAATCGAATTCACAGTAATAGCGATAGCGCCGCAGGAGTAACCGCCTTAACACATCAT
CACTTAAGCAATGTCAGTTGCGTTTCCTCGGGTTCGCTGGGAAAGCGCCAGCATCGTGTG
AATTCTACTTTTGGCGATGGCAACGCCGCGTGTCTGCTATCCGGGAAAATTAGTCTTCAG
GAGGCAAGCAATGCGTTGAAGCAACTGCTTGATGCCGTACCCGGAAATCATAAGCGTCCA
TCATTGCCTGACTTTTTGCAGACCAATCCCGCGGTTTTATCAATGATGATGACGTCATTA
ATACTCAACGTCTTTGGTAATAACGCTCAATCGTTATGCCAACAGCTTGAGCGGGCAACT
GAGGTGCAAAATGCATTACGTAATAAGCAGGTAAAGGAGTATCAGGAGCAGATCCAGAAA
GCGATAGAGCAGGAGGATAAAGCGCGTAAAGCGGGTATTTTTGGCGCTATTTTTGACTGG
ATTACCGGCATATTTGAAACCGTGATTGGCGCCTTAAAAGTTGTGGAAGGTTTTCTGTCC
GGTAATCCCGCAGAAATGGCTAGCGGCGTAGCTTATATGGCCGCAGGTTGTGCAGGAATG
GTTAAAGCCGGAGCCGAAACGGCAATGATGTGCGGTGCTGACCACGATACCTGTCAGGCG
ATTATTGACGTGACAAGTAAGATTCAATTTGGTTGTGAAGCCGTCGCGCTGGCACTGGAT
GTTTTCCAGATTGGCCGTGCTTTTATGGCGACGAGAGGTTTATCTGGCGCAGCTGCAAAA
GTGCTTGACTCCGGTTTTGGCGAGGAAATGGTTGAGCGTATGGTTGGTGCAGGGGAAGCA
GAAATAGAGGCGTTGGCTGAAAAGTTTGGCGAAGAAGTGAGCGAAAGTTTTTCCAAACAA
TTTGAGCCGCTTGAACGTGAAATGGTTTCGCCGGGCGAGATGGAAGAGGAGTCTGCCGAA
TTTTCTCGTAACGTAGAAAAAAATATGACAAAAAATGCGGGAAAAAGTTTTACGAAAGAG
GGGGTGAAAGCCATGGCAAAAGAAGCGGTAAAAGAAGCCCTGGAAAAATATGCGCAAGAA
GGGGAAAAGTTTCTGTTAAAAAATTTTCGTAATAAAGTTCTCTTCAATATGTTCAAAAAA
ATCCTGTATGCCTTACTGAGGGATTGTTCATTTAAAGGCTTACAGGCTATCAGATGTGCA
ACCGAGGGTGCCAATCAGATGAATACTGGCATGGTTAACACAGAAAAAGCGAAGCTTGAA
AAGAAAATAGAGCAATTAATAACTCAGCAACGGTTTCTGGATTTCATAATGCAACAAACG
GATGACCAAAAAAAGATAGAACAAAAACGCTTAGAGGGGCTTTATAAAGGTAGCGGTGCC
GCGCTTAGAGGTGTATTAGATACCATTGATCACTATAGTAGCGTTCAGGCGAGAATAGCT
GGCTGGCGCGCT
>ATCC9150  
ATGAATCGAATTCACAGTAATAGCGATAGCGCCGCAGGAGTAACCGCCTTAACACATCAT
CACTTAAGCAATGTCAGTTGCGTTTCCTCGGGTTCGCTGGGAAAGCGCCAGCATCGTGTG
AATTCTACTTTTGGCGATGGCAACGCCGCGTGTCTGCTATCCGGGAAAATTAGTCTTCAG
GAGGCAAGCAATGCGTTGAAGCAACTGCTTGATGCCGTACCCGGAAATCATAAGCGTCCA
TCATTGCCTGACTTTTTGCAGACCAATCCCGCGGTTTTATCAATGATGATGACGTCATTA
ATACTCAACGTCTTTGGTAATAACGCTCAATCGTTATGCCAACAGCTTGAGCGGGCAACT
GAGGTGCAAAATGCATTACGTAATAAGCAGGTAAAGGAGTATCAGGAGCAGATCCAGAAA
GCGATAGAGCAGGAGGATAAAGCGCGTAAAGCGGGTATTTTTGGCGCTATTTTTGACTGG
ATTACCGGCATATTTGAAACCGTGATTGGCGCCTTAAAAGTTGTGGAAGGTTTTCTGTCC
GGTAATCCCGCAGAAATGGCTAGCGGCGTAGCTTATATGGCCGCAGGTTGTGCAGGAATG
GTTAAAGCCGGAGCCGAAACGGCAATGATGTGCGGTGCTGACCACGATACCTGTCAGGCG
ATTATTGACGTGACAAGTAAGATTCAATTTGGTTGTGAAGCCGTCGCGCTGGCACTGGAT
GTTTTCCAGATTGGCCGTGCTTTTATGGCGACGAGAGGTTTATCTGGCGCAGCTGCAAAA
GTGCTTGACTCCGGTTTTGGCGAGGAAATGGTTGAGCGTATGGTTGGTGCAGGGGAAGCA
GAAATAGAGGCGTTGGCTGAAAAGTTTGGCGAAGAAGTGAGCGAAAGTTTTTCCAAACAA
TTTGAGCCGCTTGAACGTGAAATGGTTTCGCCGGGCGAGATGGAAGAGGAGTCTGCCGAA
TTTTCTCGTAACGTAGAAAAAAATATGACAAAAAATGCGGGAAAAAGTTTTACGAAAGAG
GGGGTGAAAGCCATGGCAAAAGAAGCGGTAAAAGAAGCCCTGGAAAAATATGCGCAAGAA
GGGGAAAAGTTTCTGTTAAAAAATTTTCGTAATAAAGTTCTCTTCAATATGTTCAAAAAA
ATCCTGTATGCCTTACTGAGGGATTGTTCATTTAAAGGCTTACAGGCTATCAGATGTGCA
ACCGAGGGTGCCAATCAGATGAATACTGGCATGGTTAACACAGAAAAAGCGAAGCTTGAA
AAGAAAATAGAGCAATTAATAACTCAGCAACGGTTTCTGGATTTCATAATGCAACAAACG
GATGACCAAAAAAAGATAGAACAAAAACGCTTAGAGGAGCTTTATAAGGGTAGCGGTGCC
GCGCTTAGAGATGTATTAGATACCATTGATCACTATAGTAGCGTTCAGGCGAGAATAGCT
GGCTGGCGCGCT
>ch        
ATGAATCGAATTCACAGTAATAGCGACAGCGCCGCAGGAGTAACCGCCTTAACACATCAT
CACTTAAGCAATGTCAGTTGCGTTTCCTCGGGTTCGCTGGGAAAGCGCCAGCATCGTGTG
AATTCTACTTTTGGCGATGGCAACGCCGCGTGCCTGTTATCAGGGAAAATTAGTCTTCAG
GAGGCAAGCAATGCGTTGAAGCAACTGCTTGATGCCGTACCCGGAAATCATAAGCGTCCA
TCATTGCCTGACTTTTTGCAGACCAATCCCGCGGTTTTATCAATGTTGATGACGACATTA
ATACTCAGCGTCTTTGGTAATAACGCTCAATCGTTATGCCAACAGCTTGAGCGGGCAACT
GAGGTGCAAAATGCATTACGTGATAAGCAGGTAAAGGAGTATCAGGAGCAGATCCAGAAA
GCGATAGAGCAGGAGGATAAAGCGCGTAAAGCGGGCATTTTTGGCGCTATTTTTGACTGG
ATTACCGGCATATTTGAAACTGTGATTGGCGCCTTAAAAGTTGTGGAGGGTTTTCTGTCC
GGTAATCCCGCAGAAATGGCTAGCGGCGTAGCTTATATAGCCGCAGGTTGTGCAGGAATG
GTTAAAGCCGGAGCCGAAACGGCAATGATGTGCGGTGCTGACCACGATACCTGTCAGGCA
ATTATTGACGTGACAAGTAAGATTCAATTTGGTTGTGAAGCCGTCGCGCTGGCACTGGAT
GTTTTCCAGATTGGCCGTGCTTTTATGGCGACGAGAGGTTTATCTGGCGCAGCTGCAAAA
GTGCTTGACTCCGGTTTTGGCGAGGAAGTGGTTGAGCGTATGGTAGGCGCAGGGGAAGCA
GAAATAGAGGAGTTGGCTGAAAAGTTTGGCGAAGAAGTGAGTGAAAGTTTTCTCAAACAA
TTTGAGCCGCTTGAACGTGAAATGGTTATAGCGAATGAGATGGCAGAGGAGTCTGCCGAA
TTTTCTCGTGAGGTAGAAAATAATATGACGCGAAGCGCGGGAAAAAGCTTTACGAAAGAG
GGGGTGAAAGCCATGGCAAAAGAAGCGGCAAAAGAAGCCCTGGAAAAATATGCGCAAGAA
GGGGAAAAATTTCTGTTAAAAAATTTTCGTAAGAAAGTTCTCTGGAATATGTTCAAAAAA
ATCCTGTATGCCTTACTGAGGGATTGTTCATTTAAAGGCTTACAGGCTATCAGATGTGCA
ACCGAGGGCGCCAGTCAGATGAATACTGGCATGGTTAACACAGAAAAAGCGAAGCTCGAA
AAGAAAATAGAGCAATTAATAACTCAGCAACGGTTTCTGGATTTCATAATGCAACAAACG
GAAGACCAAAAAAAGATAGAACAAAAACGCTTAGAGGAGCTTTATAAGAGTAGCGGTGCC
GCGCTTAGAGATGTATTAGATACCATTGATCACTATAGTAGCGTTCAGGCGAGAATAGCT
GGCTGTCGCGCT
>LT2       
ATGAATCGAATTCACAGTAATAGCGACAGCGCCGCAGGAGTAACCGCCTTAACACATCAT
CACTTAAGCAATGTCAGTTGCGTTTCCTCGGGTTCGCTGGGAAAGCGCCAGCATCGTGTG
AATTCTACTTTTGGCGATGGCAACGCCGCGTGTCTGCTATCCGGGAAAATTAGTCTTCAG
GAGGCAAGCAATGCGTTGAAGCAACTGCTTGATGCCGTACCCGGAAATCATAAGCGTCCA
TCATTGCCTGACTTTTTGCAGACCAATCCCGCGGTTTTATCAATGATGATGACGTCATTA
ATACTCAACGTCTTTGGTAATAACGCTCAATCGTTATGCCAACAGCTTGAGCGGGCAACT
GAGGTGCAAAATGCATTACGTAATAAGCAGGTAAAGGAGTATCAGGAGCAGATCCAGAAA
GCGATAGAGCAGGAGGATAAAGCGCGTAAAGCGGGTATTTTTGGCGCTATTTTTGACTGG
ATTACCGGCATATTTGAAACCGTGATTGGCGCCTTAAAAGTTGTGGAAGGTTTTCTGTCC
GGAAATCCCGCAGAAATGGCTAGCGGCGTAGCTTATATGGCCGCAGGTTGTGCAGGAATG
GTTAAAGCCGGAGCCGAAACGGCAATGATGTGCGGTGCTGACCACGATACCTGTCAGGCA
ATTATTGACGTGACAAGTAAGATTCAATTTGGTTGTGAAGCCGTCGCGCTGGCACTGGAT
GTTTTCCAGATTGGCCGTGCTTTTATGGCGACGAGAGGTTTATCTGGCGCAGCTGCAAAA
GTGCTTGACTCCGGTTTTGGCGAGGAAGTGGTTGAGCGTATGGTAGGTGCAGGGGAAGCA
GAAATAGAGGAGTTGGCTGAAAAGTTTGGCGAAGAAGTGAGCGAAAGTTTTTCCAAACAA
TTTGAGCCGCTTGAACGTGAAATGGCTATGGCGAATGAGATGGCAGAGGAGGCTGCCGAG
TTTTCTCGTAACGTAGAAAATAATATGACGCGAAGCGCGGGAAAAAGCTTTACGAAAGAG
GGGGTGAAAGCCATGGCAAAAGAAGCGGCAAAAGAAGCCCTGGAAAAATGTGTGCAAGAA
GGTGGAAAGTTCCTGTTAAAAAAATTCCGTAATAAAGTTCTCTTCAATATGTTCAAAAAA
ATCCTGTATGCCTTACTGAGGGATTGTTCATTTAAAGGCTTACAGGCTATCAGATGTGCA
ACCGAGGGCGCCAGTCAGATGAATACTGGCATGGTTAACACAGAAAAAGCGAAGATCGAA
AAGAAAATAGAGCAATTAATAACTCAGCAACGGTTTCTGGATTTCATAATGCAACAAACA
GAAAACCAGAAAAAGATAGAACAAAAACGCTTAGAGGAGCTTTATAAGGGGAGCGGTGCC
GCGCTTAGAGATGTATTAGATACCATTGATCACTATAGTAGCGTTCAGGCGAGAATAGCT
GGCTATCGCGCT
