# Supplementary material for: Genome wide evolutionary analyses reveal serotype specific patterns of positive selection in selected Salmonella serotypes
Source: BMC Evol Biol. 2009 Nov 14;9:264. doi: 10.1186/1471-2148-9-264 (PMC2784778; doi:10.1186/1471-2148-9-264)
Supplement: Additional file 6 — Alignments for genes under positive selection. [file 1471-2148-9-264-S6.ZIP › Additional file 5/STM1404.fas]

>CT18      
ATGAAAATTCATATTCCGTCAGCGGCAAGCAATATAGTCGATGGTAATAGTCCTCCTTCC
GGTATACAAGCGAAGGAGGCATCGTTTCCTCCCCCTGAAATTCCAGCCCCTGGCACCCCT
ACAGTTCCTGTGGTGCTTACGCCTGAACAAATAAGGCAGCAGAGGGATTATGCTATACAT
TTTATGCAATACACGATTCGTGCGCTGGGGGCGACAGTCGTGTTTGGATTATCGGTTGCT
GCAGCGGTAATTTCTGGCGGAGCAGGATTACCCATTGCTATTCTTGCGGGGGCGGCGCTC
GTGATTGCTATTGGGGATGCTTGCTGTGCGTATCATAATTATCAATTGATATGTCAGCAA
AAGGCGCCGTTACAAACCGCCAGTGATAGCGTTGCTCTTGTGGTCAGTGCGCTGGCCTTA
AAATGCGGGGCAAGTCTTAACTGCGCTAACACCCTTGCTAATTGTCTTTCTTTATTAATA
CGTTCAGGAATCGCTATTTCTATGTTGGTTTTACCCCTACAGTTTCCACTGCCCGCGGCT
GAAAATATAGCGGCCTCTTTGGACATGGGGAGTGTAATTACCTCCGTTAGCCTGACGGCG
ATAGGTGCGGTACTGGATTATTGCCTTGCCCGCCCCTCTGGCGACGATCAGGAAAATTCT
GTTGATGAACTTCATGCCGATCCCAGTGTGTTATTGGCGGAACAAATGGCATTGCTCTGT
CAATCTGCTACTACACCTGCATTAATGGACAGTTCTGGTCATACATCTCGGGGAGAACCA

>Ty2       
ATGAAAATTCATATTCCGTCAGCGGCAAGCAATATAGTCGATGGTAATAGTCCTCCTTCC
GGTATACAAGCGAAGGAGGCATCGTTTCCTCCCCCTGAAATTCCAGCCCCTGGCACCCCT
ACAGTTCCTGTGGTGCTTACGCCTGAACAAATAAGGCAGCAGAGGGATTATGCTATACAT
TTTATGCAATACACGATTCGTGCGCTGGGGGCGACAGTCGTGTTTGGATTATCGGTTGCT
GCAGCGGTAATTTCTGGCGGAGCAGGATTACCCATTGCTATTCTTGCGGGGGCGGCGCTC
GTGATTGCTATTGGGGATGCTTGCTGTGCGTATCATAATTATCAATTGATATGTCAGCAA
AAGGCGCCGTTACAAACCGCCAGTGATAGCGTTGCTCTTGTGGTCAGTGCGCTGGCCTTA
AAATGCGGGGCAAGTCTTAACTGCGCTAACACCCTTGCTAATTGTCTTTCTTTATTAATA
CGTTCAGGAATCGCTATTTCTATGTTGGTTTTACCCCTACAGTTTCCACTGCCCGCGGCT
GAAAATATAGCGGCCTCTTTGGACATGGGGAGTGTAATTACCTCCGTTAGCCTGACGGCG
ATAGGTGCGGTACTGGATTATTGCCTTGCCCGCCCCTCTGGCGACGATCAGGAAAATTCT
GTTGATGAACTTCATGCCGATCCCAGTGTGTTATTGGCGGAACAAATGGCATTGCTCTGT
CAATCTGCTACTACACCTGCATTAATGGACAGTTCTGGTCATACATCTCGGGGAGAACCA

>ATCC9150  
ATGAAAATTCATATTCCGTCAGCGGCAAGCAATATAGTCGATGGTAATAGTCCTCCTTCC
GGTATACAAGCGAAGGAGGCATCGTTTCCTCCCCCTGAAATTCCAGCCCCTGGCACCCCT
ACAGTTCCTGTGGTGCTTACGCCTGAACAAATAAGGCAGCAGAGGGATTATGCTATACAT
TTTATGCAATACACGATTCGTGCGCTGGGGGCGACAGTCGTGTTTGGATTATCGGTTGCT
GCAGCGGTAATTTCTGGCGGGGCAGGATTACCCATTGCTATTCTTGCGGGGGCGGCGCTC
GTGATTGCTATTGGGGATGCTTGCTGTGCGTATCATAATTATCAATTGATATGTCAGCAA
AAGGAGCCGTTACAAACCGCCAGTGATAGCGTTGCTCTTGTGGTCAGTGCGCTGGCCTTA
AAATGTGGGGCAAGTCTTAACTGCGCTAACACCCTTGCTAATTGTCTTTCTTTATTAATA
CGTTCAGGAATCGCTATTTCTATGTTGGTTTTACCCCTACAGTTTCCACTGCCCGCCGCT
GAAAATATAGCGGCCTCTTTGGACATGGGGAGTGTAATTACCTCCGTTAGCCTGACGGCG
ATAGGTGCGGTACTGGATTATTGCCTTGCCCGCCCCTCTGGCGACGATCAGGAAAATTCT
GTTGATGAACTTCATGCCGATCCCAGTGTGTTATTGGCAGAACAAATGGCAGCGCTCTGT
CAATCTGCTACTACACCTGCATTAATGGACAGTTCTGGTCATACATCTCGGGGAGAACCA

>LT2       
ATGAAAATTCATATTCCGTCAGCGGCAAGTAATATAGTCGATGGTAATAGTCCTCCTTCC
GATATACAAGCGAAGGAGGTATCGTTTCCTCCCCCTGAAATTCCAGCGCCTGGCACCCCC
GCAGCCCCTGTGCTGCTTACGCCTGAACAAATAAGGCAGCAGAGGGATTATGCGATACAT
TTTATGCAATACACTATTCGTGCGCTGGGTGCGACAGTCGTGTTTGGGTTATCGGTTGCT
GCAGCGGTAATTTCTGGCGGGGCAGGATTACCCATTGCTATTCTTGCGGGGGCGGCGCTC
GTGATTGCTATTGGGGATGCTTGCTGTGCGTATCATAATTATCAATCGATATGTCAGCAA
AAGGAGCCATTACAAACCGCCAGTGATAGCGTTGCTCTTGTGGTCAGTGCGCTGGCCTTA
AAATGTGGGGCAAGTCTTAACTGCGCTAACACCCTTGCTAATTGTCTTTCTTTATTAATA
CGTTCAGGAATCGCTATTTCTATGTTGGTTTTACCCCTACAGTTTCCACTGCCCGCGGCT
GAAAATATTGCGGCCTCTTTGGACATGGGGAGTGTAATTACCTCCGTTAGCCTGACGGCG
ATAGGTGCGGTACTGGATTATTGCCTTGCCCGCCCCTCTGGCGACGATCAGGAAAATTCT
GTTGATGAACTTCATGCCGATCCCAGTGTGTTATTGGCGGAACAAATGGCAGCGCTCTGT
CAATCTGCTACTACACCTGCATTAATGGACAGTTCTGATCATACATCTCGGGGAGAACCA

>ch        
ATGAAAATTCATATTCCGTCAGCGGCAAGTAATATAGTCGATGGTAATAGTCCTCCTTCC
GATATACAAGCGAAGGAGGCATCGTTTCCTCCCCCTGAAATTCCAGCCCCTGGCACCCCC
GCAGCCCCAGTGCTGCTTACGCCTGAACAAATAAGGCAGCAGAAGGATTATGCGATACAT
TTTATGCAATACACTATTCGTGCGCTGGGTGCGACAGTCGTGTTTGGATTATCGGTTGCT
GCAGCGGTAATTTCTGGCGGGGCAGGATTACCCATTGCTATTCTTGCGGGGGCGGCGCTC
GTGATTGCTATTGGGGATGCTTGCTGTGCGTATCATAATTATCAATTGATATGTCAGCAA
AAGGAGCCGTTACAAACCGCCAGTGATAGCGTTGCTCTTGTGGTCAGTGCGCTGGCCTTA
AAATGTGGGGCAAGTCTTAACTGCGCTAACACCCTTGCTAATTGTCTTTCTTCATTAATA
CGTTCAGGAATCGCTATTTCTTCGTTGGTTATACAACTACAGTTTCCACTGCCCGCCGCT
GAAAATATAGCGGCCTCTTTGGACATGGGGAGTGTAATTACCTCCGTTAGCCTGACGGCG
ATAGGTGCGGTACTGGATTATTGCCTTGCCCGCCCCTCTGGCGACGATCAGGAAAATTCT
GTTGATGAACTTTATGCCGATCCCAGTGCGTTATTGGCGGAACAAATGGCATCGCTCTGC
CAATCTGCTACTACACCTGCATTAATGGACAGTTCTGGTCATACATCTCGGGGAGAACCA
