# Supplementary material for: Genome wide evolutionary analyses reveal serotype specific patterns of positive selection in selected Salmonella serotypes
Source: BMC Evol Biol. 2009 Nov 14;9:264. doi: 10.1186/1471-2148-9-264 (PMC2784778; doi:10.1186/1471-2148-9-264)
Supplement: Additional file 6 — Alignments for genes under positive selection. [file 1471-2148-9-264-S6.ZIP › Additional file 5/STM1425.fas]

>LT2       
GTGCAGAAGTATACCAGTGAAGCGCGTCAGTTATTAGCGTTACGAATACCGGTGATCCTT
GCGCAAGTGGCACAGACCGCAATGGGATTCGTCGATACCGTCATGGCGGGAGGCTATAGC
GCTACGGACATGGCTGCCGTCGCTATCGGCACCTCTATCTGGCTTCCCGCCATTTTGTTT
GGTCACGGCTTACTGCTGGCCTTGACGCCTGTGATTGCGCAACTCAATGGCTCCGGCCGT
CGTGAGCGTATCGCGCATCAGGTTCGACAAGGGTTCTGGCTGGCGGGCTTTGTCTCCGTG
CTGGTGATGATCGTCCTGTGGAATGCCGGATACATTATCCGCTCTATGCATAATATTGAT
CCGGCGCTGGCCGATAAAGCCGTGGGTTATCTTCGCGCGCTGCTGTGGGGCGCGCCAGGA
TACCTTTTCTTTCAGGTAGCGCGAAACCAGTGCGAAGGTCTGGCCAAAACCAAACCGGGT
ATGGTGATGGGATTTTTGGGCCTGCTGGTGAATATTCCGGTGAACTATATTTTTATCTAT
GGCCATTTTGGTATGCCGGAACTCGGCGGTATCGGCTGCGGCGTTGCGACTGCGGCGGTC
TATTGGGTGATGTTTATCGCCATGCTTTCTTACATTAAACACGCGCGTTCAATGCGTGAT
ATTCGTAATGAAAAAGGCTTTGGCAAACCCGATAGCGTCGTCATGAAGCGCCTGATTCAA
CTGGGGTTGCCGATTGCGCTGGCGCTGTTCTTTGAAGTGACGTTATTTGCGGTCGTTGCG
CTGCTGGTTTCGCCATTAGGTATTGTGGATGTCGCCGGTCATCAGATTGCGCTTAACTTT
AGCTCGCTGATGTTCGTACTGCCGATGTCGCTGGCTGCGGCGGTAACGATTCGAGTGGGT
TATCGTCTGGGCCAGGGCTCAACGCTGGATGCGCAAACCGCAGCGCGTACCGGTTTAGGC
GTCGGCATTTGTATGGCTGTGGTTACCGCTATTTTTACCGTTACTCTGCGTAAGCATATT
GCTTTGCTCTACAATGACAACCCTGAGGTCGTGGCGCTTGCCGCGCAATTAATGCTGCTC
GCTGCGGTTTACCAGATTTCCGACTCTATACAGGTTATCGGCAGCGGTATTCTGCGCGGT
TATAAAGATACGCGTTCCATCTTTTTTATCACCTTTACCGCCTACTGGGTGTTAGGTTTA
CCCAGCGGTTATATCCTGGCGTTAACGGATTTGGTGGTGGATCGTATGGGACCGGCAGGC
TTCTGGATGGGGTTCATCATCGGCCTGACCTCGGCGGCGGTGTTAATGATGCTACGGATG
CGCTATCTACAACGTCAGCCGTCCGCCATCATTTTGCAGCGCGCTGCGCGA
>Ty2       
GTGCAGAAGTATACCAGTGAAGCGCGTCAGTTATTAGCGTTAGCGATACCGGTGATCCTT
GCGCAAGTGGCACAGACCGCAATGGGATTCGTCGATACCGTCATGGCGGGAGGCTATAGC
GCTACGGACATGGCTGCCGTCGCTATCGGCACCTCTATCTGGCTTCCCGCCATTTTGTTT
GGTCACGGCTTACTGCTGGCCTTGACGCCTGTGATTGCGCAACTCAATGGCTCCGGCCGT
CGTGAGCGTATCGCGCATCAGGTTCGACAAGGGTTCTGGCTGGCGGGCTTTGTCTCCGTG
CTGGTGATGATCGTCCTGTGGAATGCCGGATACATTATCCGCTCTATGCATAATATTGAT
CCGGCGCTGGCCGATAAAGCCGTGGGTTATCTTCGCGCGCTGCTGTGGGGCGCGCCAGGA
TACCTTTTCTTTCAGGTAGCGCGAAACCAGTGCGAAGGTCTGGCCAAAACCAAACCGGGT
ATGGTGATGGGATTTTTGGGCCTGCTGGTGAATATTCCGGTGAACTATATTTTTATCTAT
GGCCATTTTGGTATGCCGGAACTCGGCGGTATCGGCTGCGGCGTTGCGACTGCGGCGGTC
TATTGGGTGATGTTTATCGCCATGCTTTCTTACATTAAACACGCGCGTTCAATGCGTGAT
ATTCGTAATGAAAAAGGCTTTGGCAAACCTGATAGCGTCGTCATGAAGCGCCTGATTCAA
CTGGGGTTGCCGATTGCGCTGGCGCTGTTCTTTGAAGTGACGTTGTTTGCGGTCGTTGCG
CTGCTGGTTTCGCCATTAGGTATTGTGGATGTCGCCGGTCATCAGATTGCGCTTAACTTT
AGCTCGCTGATGTTCGTACTGCCGATGTCGCTGGCTGCGGCGGTAACGATTCGAGTGGGT
TATCGTCTGGGCCAGGGCTCAACGCTGGATGCGCAAACCGCAGCGCGTACCGGTTTAGGC
GTCGGCATTTGTATGGCTGTGGTTACCGCTATTTTTACCGTTACTCTGCGTAAGCATATT
GCTTTGCTCTACAATGACAACCCTGAGGTCGTGGCGCTTGCCGCGCAATTAATGCTGCTC
GCTGCGGTTTACCAGATTTCCGACTCTATACAGGTTATCGGCAGCGGTATTCTGCGCGGT
TATAAAGATACGCGTTCCATCTTTTTTATCACCTTTACCGCCTACTGGGTGTTAGGTTTA
CCCAGCGGTTATATCCTGGCGTTAACGGATTTGGTGGTGGATCGTATGGGACCGGCAGGC
TTCTGGATGGGGTTCATCATCGGCCTGACCTCGGCGGCGGTGTTAATGATGCTACGGATG
CGCTATCTACAACGTCAGCCGTCCGCCATCATTTTGCAGCGCGCTGCGCGA
>CT18      
GTGCAGAAGTATACCAGTGAAGCGCGTCAGTTATTAGCGTTAGCGATACCGGTGATCCTT
GCGCAAGTGGCACAGACCGCAATGGGATTCGTCGATACCGTCATGGCGGGAGGCTATAGC
GCTACGGACATGGCTGCCGTCGCTATCGGCACCTCTATCTGGCTTCCCGCCATTTTGTTT
GGTCACGGCTTACTGCTGGCCTTGACGCCTGTGATTGCGCAACTCAATGGCTCCGGCCGT
CGTGAGCGTATCGCGCATCAGGTTCGACAAGGGTTCTGGCTGGCGGGCTTTGTCTCCGTG
CTGGTGATGATCGTCCTGTGGAATGCCGGATACATTATCCGCTCTATGCATAATATTGAT
CCGGCGCTGGCCGATAAAGCCGTGGGTTATCTTCGCGCGCTGCTGTGGGGCGCGCCAGGA
TACCTTTTCTTTCAGGTAGCGCGAAACCAGTGCGAAGGTCTGGCCAAAACCAAACCGGGT
ATGGTGATGGGATTTTTGGGCCTGCTGGTGAATATTCCGGTGAACTATATTTTTATCTAT
GGCCATTTTGGTATGCCGGAACTCGGCGGTATCGGCTGCGGCGTTGCGACTGCGGCGGTC
TATTGGGTGATGTTTATCGCCATGCTTTCTTACATTAAACACGCGCGTTCAATGCGTGAT
ATTCGTAATGAAAAAGGCTTTGGCAAACCTGATAGCGTCGTCATGAAGCGCCTGATTCAA
CTGGGGTTGCCGATTGCGCTGGCGCTGTTCTTTGAAGTGACGTTGTTTGCGGTCGTTGCG
CTGCTGGTTTCGCCATTAGGTATTGTGGATGTCGCCGGTCATCAGATTGCGCTTAACTTT
AGCTCGCTGATGTTCGTACTGCCGATGTCGCTGGCTGCGGCGGTAACGATTCGAGTGGGT
TATCGTCTGGGCCAGGGCTCAACGCTGGATGCGCAAACCGCAGCGCGTACCGGTTTAGGC
GTCGGCATTTGTATGGCTGTGGTTACCGCTATTTTTACCGTTACTCTGCGTAAGCATATT
GCTTTGCTCTACAATGACAACCCTGAGGTCGTGGCGCTTGCCGCGCAATTAATGCTGCTC
GCTGCGGTTTACCAGATTTCCGACTCTATACAGGTTATCGGCAGCGGTATTCTGCGCGGT
TATAAAGATACGCGTTCCATCTTTTTTATCACCTTTACCGCCTACTGGGTGTTAGGTTTA
CCCAGCGGTTATATCCTGGCGTTAACGGATTTGGTGGTGGATCGTATGGGACCGGCAGGC
TTCTGGATGGGGTTCATCATCGGCCTGACCTCGGCGGCGGTGTTAATGATGCTACGGATG
CGCTATCTACAACGTCAGCCGTCCGCCATCATTTTGCAGCGCGCTGCGCGA
>ATCC9150  
GTGCAGAAGTATACCAGTGAAGCGCGTCAGTTATTAGCGTTAGCGATACCGGTGATCCTT
GCGCAAGTGGCACAGACCGCAATGGGATTCGTCGATACCGTCATGGCGGGAGGCTATAGC
GCTACGGACATGGCTGCCGTCGCTATCGGCACCTCTATCTGGCTTCCCGCCATTTTGTTT
GGTCACGGCTTACTGCTGGCCTTGACGCCTGTGATTGCGCAACTCAATGGCTCCGGCCGT
CGTGAGCGTATCGCGCATCAGGTTCGACAAGGGTTCTGGCTGGCGGGCTTTGTCTCCGTG
CTGGTGATGATCGTCCTGTGGAATGCCGGATACATTATCCGCTCTATGCATAATATTGAT
CCGGCGCTGGCCGATAAAGCCGTGGGTTATCTTCGCGCGCTGCTGTGGGGCGCGCCAGGA
TACCTTTTCTTTCAGGTAGCGCGAAACCAGTGCGAAGGTCTGGCCAAAACCAAACCGGGT
ATGGTGATGGGATTTTTGGGCCTGCTGGTGAATATTCCGGTGAACTATATTTTTATCTAT
GGCCATTTTGGTATGCCGGAACTCGGCGGTATCGGCTGCGGCGTTGCGACTGCGGCGGTC
TATTGGGTGATGTTTATCGCCATGCTTTCTTACATTAAACACGCGCGTTCAATGCGTGAT
ATTCGTAATGAAAAAGGCTTTGGCAAACCTGATAGCGTCGTCATGAAGCGCCTGATTCAA
CTGGGGTTGCCGATTGCGCTGGCGCTGTTCTTTGAAGTGACGTTGTTTGCGGTCGTTGCG
CTGCTGGTTTCGCCATTAGGTATTGTGGATGTCGCCGGTCATCAGATTGCGCTTAACTTT
AGCTCGCTGATGTTCGTACTGCCGATGTCGCTGGCTGCGGCGGTAACGATTCGAGTGGGT
TATCGTCTGGGCCAGGGCTCAACGCTGGATGCGCAAACCGCAGCGCGTACCGGTTTAGGC
GTCGGCATTTGTATGGCTGTGGTTACCGCTATTTTTACCGTTACTCTGCGTAAGCATATT
GCTTTGCTCTACAATGACAACCCTGAGGTCGTGGCGCTTGCCGCGCAATTAATGCTGCTC
GCTGCGGTTTACCAGATTTCCGACTCTATACAGATTATCGGCAGCGGTATTCTGCGCGGT
TATAAAGATACGCGTTCCATCTTTTTTATCACCTTTACCGCCTACTGGGTGTTAGGTTTA
CCCAGCGGTTATATCCTGGCGTTAACGGATTTGGTGGTGGATCGTATGGGACCGGCAGGC
TTCTGGATGGGGTTCATCATCGGCCTGACCTCGGCGGCGGTGTTAATGATGCTACGGATG
CGCTATCTACAACGTCAGCCGTCCGCCATCATTTTGCAGCGCGCTGCGCGA
>ch        
GTGCAGAAGTATACCAGTGAAGCGCGTCAGTTATTAGCGTTAGCGATACCGGTGATCCTT
GCGCAAGTGGCACAGACCGCAATGGGATTCGTCGATACCGTCATGGCAGGAGGCTATAGC
GCTACGGACATGGCTGCCGTCGCTATCGGCACCTCTATCTGGCTTCCCGCCATTTTGTTT
GGTCACGGCTTACTGCTGGCCTTGACGCCGGTGATTGCGCAACTCAATGGCTCCGGCCGT
CGTGAGCGTATCGCGCATCAGGTTCGACAAGGGTTCTGGCTGGCGGGCTTTGTCTCCGTG
CTGGTGATGATCGTCCTGTGGAATGCCGGATACATTATCCGCTCTATGCATAATATTGAT
CCGGCGCTGGCCGATAAAGCCGTGGGTTATCTTCGCGCGCTGCTGTGGGGCGCGCCAGGA
TACCTTTTCTTTCAGGTAGCGCGAAACCAGTGCGAAGGTCTGGCCAAAACCAAACCGGGT
ATGGTGATGGGATTTTTGGGCCTGCTGGTGAATATTCCGGTGAACTATATTTTTATCTAT
GGTCATTTTGGTATGCCGGAACTCGGCGGTATCGGCTGCGGCGTTGCGACTGCGGCGGTC
TATTGGGTGATGTTTATCGCCATGCTTTCTTATATTAAACACGCGCGTTCAATGCGTGAT
ATTCGTAATGAAAAAGGCTTTGGCAAACCTGATAGCGTCGTCATGAAGCGCCTGATTCAA
CTGGGGTTGCCGATTGCGCTGGCGCTGTTCTTTGAAGTGACGTTATTTGCGGTCGTTGCG
CTGCTGGTTTCGCCATTAGGTATTGTGGATGTCGCCGGTCATCAGATTGCACTTAACTTT
AGCTCGCTGATGTTCGTACTGCCGATGTCGCTGGCTGCGGCGGTAACAATTCGAGTGGGT
TATCGTCTGGGCCAGGGCTCAACGCTGGATGCGCAAACCGCAGCGCGTACCGGTTTAGGC
GTCGGCATTTGTATGGCTGTGGTTACCGCGATCTTTACCGTTACTCTGCGTAAGCATATT
GCTTTGCTCTACAATGACAACCCCGAGGTCGTGGCGCTTGCCGCACAATTAATGCTGCTC
GCTGCGGTTTACCAGATTTCCGACTCTATACAGATTATCGGCAGCGGTATTCTGCGCGGT
TATAAAGATACGCGTTCCATCTTTTTTATCACCTTTACCGCCTACTGGGTGTTAGGTTTA
CCCAGCGGTTATATCCTGGCGTTAACGGATCTGGTGGTGGATCGTATGGGACCGGCGGGC
TTCTGGATGGGGTTCATCATCGGCCTGACCTCGGCGGCGGTGTTAATGATGCTACGGATG
CGCTATCTACAACGTCAGCCGTCCGCCATCATTTTGCAGCGCGCTGCGCGA
