# Supplementary material for: Genome wide evolutionary analyses reveal serotype specific patterns of positive selection in selected Salmonella serotypes
Source: BMC Evol Biol. 2009 Nov 14;9:264. doi: 10.1186/1471-2148-9-264 (PMC2784778; doi:10.1186/1471-2148-9-264)
Supplement: Additional file 6 — Alignments for genes under positive selection. [file 1471-2148-9-264-S6.ZIP › Additional file 5/STM1441.fas]

>CT18      
ATGAAACTCTCCCTGCCGGCCCTGCGAAATACGCCCTGGTTTAAAGCGACCTCCGGCCAG
TGGCGTTACGCGTTGCGCAATACCATTGCCATGTGTCTCGCGCTGACATTCGCTTATTAT
CTCAATCTGGATGAGCCCTACTGGGCGATGACTTCGGCCGCAGTGGTGAGCTTTCCGACC
GTAGGCGGCGTAATCAGTAAAAGTCTGGGGCGTATTGCCGGGAGTTTACTCGGCGCGACC
GCCGCGTTGATTATTGCCGGCCATACGCTGAATGAACCCTGGTTGTTCTTATTTAGCATG
GCCGCCTGGATCGGTTTTTGTACCTGGGCCTGCGCGCATTTTACCAATAATGCCGCTTAT
GCTTTCCAGTTGTCCGGCTACACGGCGGCGATCATCGCGTTCCCGATGGTTAATATTGTA
GAAATCACGCAGTTGTGGGATATCGCCCAGGCACGTGTATGTGAAGTTATCGTCGGCATC
CTCTGTGGCGGCATGATGATGATGATCCTACCCAGCACATCGGATGGCACTGCCCTGCTC
ACCGCGTTGAAAAACATGCATGCGCGCTTGCTGGAACATGCCAGTCTACTGTGGCAGCCG
GAGACTACCGACGCTATCCGCTCCGCGCATGAGGGGGTCATTGGGCAAATCCTGACCATG
AACCTGCTGCGTATTCAGGCCTTCTGGAGTCACTACCGTTTTCGCCGTCAGAATGCATTG
CTAAATGCATTGTTACACCAGCAATTACGGCTAACCAGCGTGATCTCCAGTCTGCGTAGA
ATGCTTTTAAACTGGCCGACGCCGCCGGAAAACAGCCGCGAAGTCATTGAACAACTCTTA
GCTGAGTTGGCAAAACCGCGCGCGGACAGCTACACCGTGGCGCGGATTATTGCGCCGCTA
TGCCCGCAGGATGAACAGGATTATCGTCACCTCGCGTTCTGGCAGCGATTACGCTATTTT
TGCCAGCTATATCTGCGCAGCAGCCGTCAATTATATCTGATCGAAAGCGGCGCGCCGGTG
GATCAAATCCATATCCGCCGCACTCCCGGCCTTGCGCGGCATACGGATAACGCAGAGGCC
ATCTGGAGCGGCGTGCGTACCTTTTGCACGCTCACGGTGATTGGCGCCTGGAGTATTGGC
GTGCAATGGGAATCCGGGCCCGGCGCATTAACCCTGGCGGCGATCAGTTGCGTCCTCTAC
TCCATCGTCGCCACGCCGTTTAAGTCGCTTTCCTTATTGATGCGTACTTTAGTGCTGCTG
TCCTTATTCAGCTTCGTGGTGAAATTTGGCCTGATGGTGCAAATCACCGATCTGTGGCAA
TTCTTGCTTTTCCTTTTTCCGCTGTTCGTCACGATGCAACTGCTTAAACTGCAGATGCCT
AAGCTGGCGGGACTGTGGGGGCAGCTTATCGTTTTTATGGGCTCATTCATCGCCGTGACC
AATCCACCGGTGTACGACTTCGCCGACTTCCTTAACGATAATACCGCCAAGATCGTCGGC
GTCGCGATTTCCTGGCTGGCGTTTGCGATTTTGCGCCCCGGTTCCGATGCCGTAAAAAGC
CGCCGCCATATCCGCGCGCTACGCCGGGATTTCGTCGATCAGCTTAGCCGTCACCCTTCC
CATAGCGAAAGCGAGTTTGAATCGCTGACCTATCATCACGTCAGTCAGCTCAGCAATAGT
CAGGATGCGCTGGCGCGCCGGTGGTTATTACGTTGGGGAGTGGTGCTGCTGAACTGCTCG
CATGTGGTGTGGCAGCTGCGCGCCTGGGAGTCGCGTTCCGATCCGCTTTCCCGGGTGCGG
GATATTTGTATATCCCTGCTGCGCGATGTGATGAGCGAGCGCGACGTGCAGCAACGCCCG
CTTGCCGTCACGCTACAGGAACTACAGCGTATCTGCGACACGCTCGCACATCATCATCAA
CCCGCCGCGCATGAGCTGGCGGCGATTATCTGGCGTTTACACTGTTCGCTGTCGCAGCTG
GAACAGGCTCCAGCG
>Ty2       
ATGAAACTCTCCCTGCCGGCCCTGCGAAATACGCCCTGGTTTAAAGCGACCTCCGGCCAG
TGGCGTTACGCGTTGCGCAATACCATTGCCATGTGTCTCGCGCTGACATTCGCTTATTAT
CTCAATCTGGATGAGCCCTACTGGGCGATGACTTCGGCCGCAGTGGTGAGCTTTCCGACC
GTAGGCGGCGTAATCAGTAAAAGTCTGGGGCGTATTGCCGGGAGTTTACTCGGCGCGACC
GCCGCGTTGATTATTGCCGGCCATACGCTGAATGAACCCTGGTTGTTCTTATTTAGCATG
GCCGCCTGGATCGGTTTTTGTACCTGGGCCTGCGCGCATTTTACCAATAATGCCGCTTAT
GCTTTCCAGTTGTCCGGCTACACGGCGGCGATCATCGCGTTCCCGATGGTTAATATTGTA
GAAATCACGCAGTTGTGGGATATCGCCCAGGCACGTGTATGTGAAGTTATCGTCGGCATC
CTCTGTGGCGGCATGATGATGATGATCCTACCCAGCACATCGGATGGCACTGCCCTGCTC
ACCGCGTTGAAAAACATGCATGCGCGCTTGCTGGAACATGCCAGTCTACTGTGGCAGCCG
GAGACTACCGACGCTATCCGCTCCGCGCATGAGGGGGTCATTGGGCAAATCCTGACCATG
AACCTGCTGCGTATTCAGGCCTTCTGGAGTCACTACCGTTTTCGCCGTCAGAATGCATTG
CTAAATGCATTGTTACACCAGCAATTACGGCTAACCAGCGTGATCTCCAGTCTGCGTAGA
ATGCTTTTAAACTGGCCGACGCCGCCGGAAAACAGCCGCGAAGTCATTGAACAACTCTTA
GCTGAGTTGGCAAAACCGCGCGCGGACAGCTACACCGTGGCGCGGATTATTGCGCCGCTA
TGCCCGCAGGATGAACAGGATTATCGTCACCTCGCGTTCTGGCAGCGATTACGCTATTTT
TGCCAGCTATATCTGCGCAGCAGCCGTCAATTATATCTGATCGAAAGCGGCGCGCCGGTG
GATCAAATCCATATCCGCCGCACTCCCGGCCTTGCGCGGCATACGGATAACGCAGAGGCC
ATCTGGAGCGGCGTGCGTACCTTTTGCACGCTCACGGTGATTGGCGCCTGGAGTATTGGC
GTGCAATGGGAATCCGGGCCCGGCGCATTAACCCTGGCGGCGATCAGTTGCGTCCTCTAC
TCCATCGTCGCCACGCCGTTTAAGTCGCTTTCCTTATTGATGCGTACTTTAGTGCTGCTG
TCCTTATTCAGCTTCGTGGTGAAATTTGGCCTGATGGTGCAAATCACCGATCTGTGGCAA
TTCTTGCTTTTCCTTTTTCCGCTGTTCGTCACGATGCAACTGCTTAAACTGCAGATGCCT
AAGCTGGCGGGACTGTGGGGGCAGCTTATCGTTTTTATGGGCTCATTCATCGCCGTGACC
AATCCACCGGTGTACGACTTCGCCGACTTCCTTAACGATAATACCGCCAAGATCGTCGGC
GTCGCGATTTCCTGGCTGGCGTTTGCGATTTTGCGCCCCGGTTCCGATGCCGTAAAAAGC
CGCCGCCATATCCGCGCGCTACGCCGGGATTTCGTCGATCAGCTTAGCCGTCACCCTTCC
CATAGCGAAAGCGAGTTTGAATCGCTGACCTATCATCACGTCAGTCAGCTCAGCAATAGT
CAGGATGCGCTGGCGCGCCGGTGGTTATTACGTTGGGGAGTGGTGCTGCTGAACTGCTCG
CATGTGGTGTGGCAGCTGCGCGCCTGGGAGTCGCGTTCCGATCCGCTTTCCCGGGTGCGG
GATATTTGTATATCCCTGCTGCGCGATGTGATGAGCGAGCGCGACGTGCAGCAACGCCCG
CTTGCCGTCACGCTACAGGAACTACAGCGTATCTGCGACACGCTCGCACATCATCATCAA
CCCGCCGCGCATGAGCTGGCGGCGATTATCTGGCGTTTACACTGTTCGCTGTCGCAGCTG
GAACAGGCTCCAGCG
>ATCC9150  
ATGAAACTCTCCCTGCCGGCCCTGCGAAATACGCCTTGGTTTAAAGCGACCTCCGGCCAG
TGGCGTTACGCGTTGCGCAATACCATTGCCATGTGTCTCGCGCTGACATTCGCTTATTAT
CTCAATCTGGATGAGCCCTACTGGGCGATGACTTCGGCCGCAGTGGTGAGCTTTCCGACC
GTAGGCGGCGTAATCAGTAAAAGTCTGGGGCGTATTGCCGGGAGTTTACTCGGCGCGACC
GCCGCATTAATTATTGCCGGCCATACGCTGAATGAACCCTGGTTGTTCTTATTTAGCATG
GCCGCCTGGATCGGTTTTTGTACCTGGGCCTGCGCGCATTTTACCAATAATGCCGCTTAT
GCTTTCCAGTTGTCCGGCTACACGGCGGCGATCATCGCGTTCCCGATGGTTAATATTGTA
GAAATCACGCAGTTGTGGGATATCGCCCAGGCACGTGTATGTGAAGTTATCGTCGGCATC
CTCTGTGGCGGCATGATGATGATGATCCTACCCAGCACATCGGATGGTACCGCCCTGCTC
ACCGCGTTGAAAAACATGCATGCGCGCTTGCTGGAACATGCCAGTCTACTGTGGCAGCCG
GAGACTACCGACGCTATCCGCTCCGCGCATGAGGGGGTCATTGGGCAAATCCTGACCATG
AACCTGCTGCGTATTCAGGCCTTCTGGAGTCACTACCGTTTTCGCCGCCAGAATGCATTG
CTAAATGCATTGTTACACCAGCAATTACGGCTAACCAGCGTGATCTCCAGTCTGCGTAGA
ATGCTTTTAAACTGGCCGACGCCGCCGGAAAACAGCCGCGAAGTCATTGAACAACTCTTA
GCTGAGTTGGCAAAACCGCGCGCGGACAGCTACACCGTGGCGCGGATTATTGCGCCGCTA
CGCCCGCAGGATGAACAGGATTATCGTCACCTCGCGTTCTGGCAGCGATTACGCTATTTT
TGCCAGCTATATCTGCGCAGCAGCCGTCAGTTATATCTGATCGAAAGCGGCGCGCCGGTA
GATCAAATCCATATCCGCCGCACTCCCGGCCTTGCGCGGCATACGGATAACGCAGAGGCC
ATCTGGAGCGGCGTGCGTACCTTTTGCACGCTCACGGTAATTGGCGCCTGGAGTATTGGC
GCGCAATGGGAATCCGGGCCCGGCGCATTAACCCTGGCGGCGATCAGTTGCGTCCTCTAC
TCCATCGTCGCCACGCCGTTTAAGTCGCTTTCCTTATTGATGCGTACTTTAGTGCTGCTG
TCCTTATTCAGCTTCGTGGTGAAATTTGGCCTGATGGTGCAAATCACCGATCTGTGGCAA
TTCTTGCTTTTCCTTTTTCCGCTGTTCGTCACGATGCAACTGCTTAAACTGCAGATGCCT
AAGCTGGCGGGACTGTGGGGGCAGCTTATCGTTTTTATGGGCTCATTCATCGCCGTGACC
AATCCACCGGTGTACGACTTCGCCGACTTCCTTAACGATAATACCGCCAAGATCGTCGGC
GTCGCGATTTCCTGGCTGGCGTTTGCGATTTTGCGCCCCGGTTCCGATGCCGTAAAAAGC
CGCCGCCATATCCGCGCGCTACGCCGGGATTTCGTCGATCAGCTTAGCCGTCACCCTTCC
CATAGCGAAAGCGAGTTTGAATCGCTGACCTATCATCACGTCAGTCAGCTCAGCAATAGT
CAGGATGCGCTGGCGCGCCGGTGGTTATTACGTTGGGGAGTGGTGCTGCTGAACTGCTCG
CATGTGGTGTGGCAGCTGCGCGCCTGGGAGTCGCGTTCCGATCCGCTTTCCCGGGTGCGG
GATATTTGTATATCCCTGCTGCGCGATGTGATGAGCGAGCGCGGCGTGCAGCAACGCCCG
CTTGCCGTCACGCTACAGGAACTACAGCGTATCTGCGACACGCTCGCACATCATCATCAA
CCCGCCGCGCATGAACTGGCGGCGATTATCTGGCGTTTACACTGTTCGCTGTCGCAGCTG
GAACAGGCTCCAGCG
>LT2       
ATGAAACTCTCCCTGCCGGCCCTGCGAAATACGCCCTGGTTTAAAGCGACCTCCGGCCAG
TGGCGTTACGCGTTGCGCAATACCATTGCCATGTGTCTCGCGCTGACATTCGCTTATTAT
CTCAATCTGGATGAGCCCTACTGGGCAATGACTTCGGCCGCAGTGGTGAGCTTTCCGACC
GTAGGCGGCGTAATCAGTAAAAGTCTGGGGCGTATTGCCGGGAGTTTACTCGGCGCGACC
GCCGCGTTAATTATTGCTGGCCATACGCTGAATGAACCCTGGTTGTTCTTATTTAGCATG
GCCGCCTGGATCGGTTTTTGTACCTGGGCCTGCGCGCATTTTACCAATAATGCCGCTTAT
GCTTTCCAGTTGTCCGGCTACACGGCGGCGATCATCGCGTTCCCGATGGTTAATATTGTA
GAAATCACGCAGTTGTGGGATATCGCCCAGGCACGTGTATGTGAAGTTATCGTCGGCATC
CTCTGTGGCGGCATGATGATGATGATCCTACCCAGCACATCGGATGGTACCGCCCTGCTC
ACCGCGTTTAAAAACATGCATGCGCGCTTGCTGGAACATGCCAGTCTACTGTGGCAGCCG
GAGACTACTGACGCTATCCGCTCCGCGCATGAGGGGGTCATTGGGCAAATCCTGACCATG
AACCTGCTGCGTATTCAGGCCTTCTGGAGTCACTACCGTTTTCGCCGCCAGAATGCATTG
CTAAATGCATTGTTACACCAGCAATTACGGTTAACCAGCGTGATCTCCAGTCTGCGTAGA
ATGCTTTTAAACTGGCCGACGCCGCCGGAAAACAGCCGCGAAGTCATTGAGCAACTCTTA
GCTGAGTTGGCAAAACCGCGCGCGGACAGCTACACCGTGGCGCAGATTATTGCGCCGCTA
CGCCCGCAGGATGAACAGGATTATCGTCACCTCGCGTTCTGGCAGCGATTACGCTATTTT
TGCCAGCTATATCTGCGCAGCAGCCGTCAGTTATATCTGATCGAAAGCGGCGCGCCGGTG
GATCAAATCCATATCCGCCGCACTCCCGGCCTTGCGCGGCATACGGATAACGCAGAGGCC
ATCTGGAGCGGCGTGCGTACCTTTTGCACGCTCACGGTGATTGGCGCCTGGAGTATTGGC
GCGCAATGGGAATCCGGGCCCGGCGCATTAACCCTGGCGGCGATCAGTTGCGTCCTCTAC
TCCATCGTCGCCACGCCGTTTAAGTCGCTTTCCTTATTGATGCGTACTTTAGTGCTGCTG
TCCTTATTCAGCTTCGTGGTGAAATTTGGCCTGATGGTGCAAATCACCGATCTGTGGCAA
TTCTTGCTTTTCCTTTTTCCGCTGTTCGTCACGATGCAACTGCTTAAACTGCAGATGCCT
AAGCTGGCGGGACTGTGGGGGCAGCTTATCGTTTTTATGGGCTCATTCATCGCCGTGACC
AATCCACCGGTGTACGACTTCGCCGACTTCCTTAACGATAATACCGCCAAGATCGTCGGC
GTCGCGATTTCCTGGCTGGCGTTTGCGATTTTGCGCCCCGGTTCCGATGCCGTAAAAAGC
CGCCGCCATATCCGCGCGCTACGCCGGGATTTCGTCGATCAGCTTAGCCGTCACCCTTCC
CATAACGAAAGCGAGTTTGAATCGCTGACCTATCATCACGTCAGTCAGCTCAGCAATAGT
CAGGATGCGCTGGCGCGCCGGTGGTTATTACGTTGGGGAGTGGTGCTGCTGAACTGCTCG
CATGTGGTGTGGCAGCTGCGCGCCTGGGAGTCGCGTTCCGATCCGCTTTCCCGGGTGCGG
GATATTTGTATATCCCTGCTGCGCGATGTGATGAGCGAGCGCGGCGTGCAGCAACGCCCG
CTTGCCGTCACGCTACAGGAACTACAGCGTATCTGCGACACGCTCGCACATCATCATCAA
CCCGCCGCGCATGAGCTGGCGGCGATTATCTGGCGTTTACACTGTTCGCTGTCGCAGCTG
GAACAGGCTCCAGCG
>ch        
ATGAAACTCTCCCTGCCGGCCCTGCGAAATACGCCTTGGTTTAAAGCGACCTCCGGCCAG
TGGCGTTACGCGTTGCGCAATACCATTGCCATGTGTCTCGCGCTGACATTCGCTTATTAT
CTCAATCTGGATGAGCCCTACTGGGCGATGACTTCGGCCGCAGTGGTGAGCTTTCCGACC
GTAGGCGGCGTAATCAGTAAAAGTCTGGGGCGTATTGCCGGGAGTTTACTCGGCGCGACC
GCCGCGTTAATTATTGCTGGCCATACGCTGAATGAACCCTGGTTGTTCTTATTTAGCATG
GCCGCCTGGATCGGTTTTTGTACCTGGGCCTGCGCGCATTTTACCAATAATGCCGCTTAT
GCTTTCCAGTTGTCCGGCTACACGGCGGCGATCATCGCGTTCCCGATGGTTAATATTGTA
GAAATCACGCAGTTGTGGGATATCGCCCAGGCACGTGTATGTGAAGTTATCGTCGGCATC
CTCTGTGGCGGCATGATGATGATGATCCTACCCAGCACATCGGATGGTACCGCCCTGCTC
ACCGCGTTGAAAAACATGCATGCGCGCTTGCTGGAACATGCCAGTCTACTGTGGCAGCCG
GAGACTACCGACGCTATCCGCTCCGCGCATGAGGGGGTCATTGGGCAAATCCTGACCATG
AACCTGCTGCGTATTCAGGCCTTCTGGAGTCACTACCGTTTTCGCCGCCAGAATGCATTG
CTAAATGCATTGTTACACCAGCAATTACGGCTAACCAGCGTGATCTCCAGTCTGCGTAGA
ATGCTTTTAAATTGGCCGACGCCGCCGGAAAACAGCCGCGAAGTCATTGAACAACTCTTA
GCTGAGTTGACAAAACCGCGCGCGGACAGCTACACCGTGGCGCGGATTATTGCGCCGCTA
CGCCCGCAGGATGAACAGGATTATCGTCACCTCGCGTTCTGGCAGCGATTACGCTATTTT
TGCCAGCTATATCTGCGCAGCAGCCGTCAGTTATATCTGATCGAAAGCGGCGCGCCGGTA
GATCAAATCCATATCCGCCGCACTCCCGGCCTTGCGCGGCATACGGATAACGCAGAGGCC
ATCTGGAGCGGCGTGCGTACCTTTTGCACGCTCACGGTAATTGGCGCCTGGAGTATTGGC
GCGCAATGGGAATCCGGGCCCGGCGCATTAACCCTGGCGGCGATCAGTTGCGTCCTCTAC
TCCATCGTCGCCACGCCGTTTAAGTCGCTTTCCTTATTGATGCGTACTTTAGTGCTGCTG
TCCTTATTCAGCTTCGTGGTGAAATTTGGCCTGATGGTGCAAATCACCGATCTGTGGCAA
TTCTTGCTTTTCCTTTTTCCGCTGTTCGTCACGATGCAACTGCTTAAACTGCAGATGCCT
AAGCTGGCGGGACTGTGGGGGCAGCTTATCGTTTTTATGGGCTCATTCATCGCCGTGACC
AATCCACCGGTGTACGACTTCGCCGACTTCCTTAACGATAATACCGCCAAGATCGTCGGC
GTCGCGATTTCCTGGCTGGCGTTTGCGATTTTGCGCCCCGGTTCCGATGCCGTAAAAAGC
CGCCGCCATATCCGCGCGCTACGCCGCGATTTCGTCGATCAGCTTAGCCGTCACCCTTCC
CATAACGAAAGCGAGTTTGAATCGCTGACCTATCATCACGTCAGTCAGCTCAGCAATAGC
CAGGATGCGCTGGCGCGCCGGTGGTTATTACGTTGGGGAGTGGTACTGCTGAACTGCTCG
CATGTGGTGTGGCAGCTGCGCGCCTGGGAGTCGCGTTCCGATCCGCTTTCCCGGGTGCGG
GATATTTGTATATCCCTGCTGCGCGATGTGATGAGCGAGCGCGGCGTACAGCAACGCCCG
CTTGCCGTTACGCTACAGGAACTACAGCGTATCTGCGACACGCTCGCACATCATCATCAA
CCCGCCGCGCATGAACTGGCGGCGATTATCTGGCGTTTACACTGTTCGCTGTCGCAGCTG
GAACAGGCTCCGCGC
