# Supplementary material for: Genome wide evolutionary analyses reveal serotype specific patterns of positive selection in selected Salmonella serotypes
Source: BMC Evol Biol. 2009 Nov 14;9:264. doi: 10.1186/1471-2148-9-264 (PMC2784778; doi:10.1186/1471-2148-9-264)
Supplement: Additional file 6 — Alignments for genes under positive selection. [file 1471-2148-9-264-S6.ZIP › Additional file 5/STM1450.fas]

>ch        
ATGAAGAATATCCTCGCTATCCAGTCCCATGTTGTTTTCGGACATGCGGGCAACAGCGCC
GCCGAATTTCCCATGCGCCGTCTTGGCGCGAATGTTTGGCCTCTGAATACCGTTCAGTTT
TCTAACCACACGCAATATGGTAAATGGACCGGCTGTGTCATGCCGCCCAGCCATCTGACT
GAGATTGTCCAGGGGATTGCGGACATTGGCCAGTTAGCGCACTGCGACGCCGTACTTAGC
GGTTACCTAGGATCTGCCGAGCAGGGAGAACACATTCTCGGTATTGTGCGCCAGGTTAAA
GCGGCAAATCCGCAGGCAAAATATTTCTGCGATCCCGTGATGGGGCATCCGGAAAAGGGC
TGTATCGTGGCGCCTGGCGTCGCAGAGTTCCATGTGCGTTATGCGCTACCCGCCAGCGAT
ATTATCGCGCCTAACCTGATTGAACTGGAAATTCTCAGCAAACATAGCGTGAATAATGTG
GATGACGCCGTGCAGGCGGCGCGTGAACTGATTGCTCAGGGGCCAGAAATTGTACTGGTA
AAACATCTCGCCCGCGCCGGTTACAGTTCAGAACGCTTTGAAATGTTGCTGGTGACAGCG
CAGGAAGCCTGGCATATTAGCCGTCCGCTGGTGGATTTCGGTTCACGTCAGCCGGTTGGC
GTTGGC
>LT2       
ATGAAGAATATCCTCGCTATCCAGTCCCATGTTGTTTTCGGACATGCGGGCAACAGCGCC
GCCGAATTTCCCATGCGCCGTCTTGGCGCGAATGTTTGGCCGCTGAATACCGTTCAGTTT
TCTAACCACACGCAATATGGTAAATGGACCGGCTGTGTCATGCCGCCCAGCCATCTGACT
GAGATTGTCCAGGGGATTGCGGACATTGGCCAGTTAGCGCACTGCGACGCCGTACTTAGC
GGTTACCTGGGATCTGCCGAGCAGGGAGAACACATTCTCGGTATTGTGCGCCAGGTTAAA
GCAGCAAATCCGCAGGCAAAATATTTCTGCGATCCCGTGATGGGGCATCCGGAAAAGGGT
TGTATCGTGGCGCCTGGCGTCGCAGAGTTCCATGTGCGTTATGCGCTACCCGCCAGCGAT
ATTATCGCGCCTAACCTGATTGAACTGGAAATTCTCAGCAAACATAGCGTGAATAATGTG
GATGACGCCGTGCAGGCGGCGCGTGAACTGATTGCTCAGGGGCCAGAAATTGTACTGGTA
AAACATCTCGCCCGCGCCGGTTACAGTTCAGAACGCTTTGAAATGCTGCTGGTGACAGCG
CAGGAAGCCTGGCATATTAGCCGTCCGCTGGTGGATTTCGGTTCACGTCAGCCGGTTGGC
GTTGGC
>ATCC9150  
ATGAAGAATATCCTCGCTATCCAGTCCCATGTTGTTTTCGGACATGCGGGCAACAGCGCC
GCCGAATTTCCCATGCGCCGTCTTGGCGCGAATGTTTGGCCGCTGAATACCGTTCAGTTT
TCTAACCACACGCAATATGGTAAATGGACCGGCTGTGTCATGCCGCCCAGCCATCTGACT
GAGATTGTCCAGGGGATTGCGGACATTGGCCAGTTAGCGCACTGCGACGCCGTACTTAGC
GGTTACCTGGGATCTGCCGAGCAGGGAGAACACATTCTCGGTATTGTGCGCCAGGTTAAA
GCAGCAAATCCGCAGGCAAAATATTTCTGCGATCCCGTGATGGGGCATCCGGAAAAGGGT
TGTATCGTGGCGCCTGGCGTCGCAGAGTTCCATGTGCGTTATGCGCTACCCGCCAGCGAT
ATTATCGCGCCTAACCTGATTGAACTGGAAATTCTCAGCAAACATAGCGTGAATAATGTG
AATGACGCCGTGCAGGCGGCGCGAGAACTGATTGCTCAGGGGCCAGAAATTGTACTGGTA
AAACATCTCGCCCGCGCCGGTTACAGTTCAGAACGCTTTGAAATGCTGCTGGTGACAGCG
CAGGAAGCCTGGCATATTAGCCGTCCGCTGGTGGATTTCGGCTCACGTCAGCCGGTTGGC
GTTGGC
>CT18      
ATGAAGAATATCCTCGCTATCCAGTCCCATGTTGTTTTCGGACATGCGGGCAACAGCGCC
GCCGAATTTCCCATGCGCCGTCTTGGCGCGAATGTTTGGCCGCTGAATACCGTTCAGTTT
TCTAACCACACGCAATATGGTAAATGGACCGGCTGTGTCATGCCGCCCAGCCATCTGACT
GAGATTGTCCAGGGGATTGCGGACATTGGCCAGTTAGCGCACTGCGACGCCGTACTTAGC
GGTTACCTGGGATCTGCCGAGCAGGGAGAACACATTCTCGGTATTGTGCGCCAGGTTAAA
GCAGCAAATCCGCAGGCAAAATATTTCTGCGATCCCGTGATGGGGCATCCGGAAAAGGGT
TGTATCGTGGCGCCTGGCGTCGCAGAGTTCCATGTGCGTTATGCGCTACCCGCCAGCGAT
ATTATCGCGCCTAACCTGATTGAACTGGAAATTCTCAGCAAACATAGCGTGAATAATGTG
AATGACGCCGTGCAGGCGGCGCGAGAACTGATTGCTCAGGGGCCAGAAATTGTACTGGTA
AAACATCTCGCCCGCGCCGGTTACAGTTCAGAACGCTTTGAAATGCTGCTGGTGACAGCG
CAGGAAGCCTGGCATATTAGCCGTCCGCTGGTGGATTTCGGCTCACGTCAGCCGGTTGGC
GCTACA
>Ty2       
ATGAAGAATATCCTCGCTATCCAGTCCCATGTTGTTTTCGGACATGCGGGCAACAGCGCC
GCCGAATTTCCCATGCGCCGTCTTGGCGCGAATGTTTGGCCGCTGAATACCGTTCAGTTT
TCTAACCACACGCAATATGGTAAATGGACCGGCTGTGTCATGCCGCCCAGCCATCTGACT
GAGATTGTCCAGGGGATTGCGGACATTGGCCAGTTAGCGCACTGCGACGCCGTACTTAGC
GGTTACCTGGGATCTGCCGAGCAGGGAGAACACATTCTCGGTATTGTGCGCCAGGTTAAA
GCAGCAAATCCGCAGGCAAAATATTTCTGCGATCCCGTGATGGGGCATCCGGAAAAGGGT
TGTATCGTGGCGCCTGGCGTCGCAGAGTTCCATGTGCGTTATGCGCTACCCGCCAGCGAT
ATTATCGCGCCTAACCTGATTGAACTGGAAATTCTCAGCAAACATAGCGTGAATAATGTG
AATGACGCCGTGCAGGTGGCGCGAGAACTGATTGCTCAGGGGCCAGAAATTGTACTGGTA
AAACATCTCGCCCGCGCCGGTTACAGTTCAGAACGCTTTGAAATGCTGCTGGTGACAGCG
CAGGAAGCCTGGCATATTAGCCGTCCGCTGGTGGATTTCGGCTCACGTCAGCCGGTTGGC
GCTACA
