# Supplementary material for: Genome wide evolutionary analyses reveal serotype specific patterns of positive selection in selected Salmonella serotypes
Source: BMC Evol Biol. 2009 Nov 14;9:264. doi: 10.1186/1471-2148-9-264 (PMC2784778; doi:10.1186/1471-2148-9-264)
Supplement: Additional file 6 — Alignments for genes under positive selection. [file 1471-2148-9-264-S6.ZIP › Additional file 5/STM1473.fas]

>CT18      
ATGAAAAGAAAAGTATTGGCACTTGTCATCCCGGCTCTGCTGGCTGCTGGCGCAGCACAC
GCCGCTGAAATTTATAACAAAGACGGCAACAAACTGGACCTTTACGGGAAAGTAGACGGC
CTGCACTATTTCTCTGATGACTCTTCTAAAGATGGCGATCAGACCTATATGCGTGTCGGC
TTTAAAGGCGAAACGCAGATTAACGACCAACTGACCGGTTACGGCCAGTGGGAATATAAC
GTTCAGGCTAACACTACCGAAGGCGAAGGCGCGAACTCCTGGACTCGTCTGGCATTCGCC
GGTCTGAAATTCGGCGACTACGGCTCATTCGACTATGGTCGTAACTACGGCGTCCTGTAC
GACGTGGAAGGCTGGACCGATATGCTGCCTGAGTTCGGCGGCGACTCCTATACTTACGCT
GACAACTACATGACCGGTCGTGCTAACGGCGTGGCCACCTACCGTAACACTGATTTCTTC
GGTCTGGTAGACGGTCTGAACTTCGCGTTGCAATATCAGGGTAAAAATGAAAGCCAAAGC
GCTGACGATGTAAATATCGGTACCAATAACCGTAATAATGGCGACGATATTCGTTACGAT
AACGGTGATGGCTTCGGTATTTCTACTACCTATGATATTGGCATGGGCTTCAGCGCAGGC
GCTGCGTATACCACTTCCGATCGTACTAATGAGCAAGTCAATGCTGGCGGCACGATTGCT
GGCGGCGACAAAGCGGATGCATGGACAGCTGGCTTGAAATATGATGCCAACAACATCTAT
TTAGCGACTATGTATTCTGAAACCCGTAATATGACGCCTTATGGTAAAACGGACAAGGGT
TATGATGGCGGCGTAGCAAACAAAACGCAAAACTTCGAAGTTACAGCCCAATATCAATTT
GATTTCGGTCTGCGCCCGGCGGTTTCTTTCCTGATGTCTAAAGGTAAAGATCTGACCTAT
AACAACGTTAATGGCGATGATAAAGACCTGGTTAAATATGCTGATGTAGGTGCTACCTAC
TATTTCAACAAAAACTTCTCCACCTATGTTGATTATAAAATCAACCTGCTGGATGACGAC
GACCCGTTCTATAAAGATGCCGGTATCAGCACTGATGATATCGTCGCGCTGGGTATGGTT
TACCAGTTC
>Ty2       
ATGAAAAGAAAAGTATTGGCACTTGTCATCCCGGCTCTGCTGGCTGCTGGCGCAGCACAC
GCCGCTGAAATTTATAACAAAGACGGCAACAAACTGGACCTTTACGGGAAAGTAGACGGC
CTGCACTATTTCTCTGATGACTCTTCTAAAGATGGCGATCAGACCTATATGCGTGTCGGC
TTTAAAGGCGAAACGCAGATTAACGACCAACTGACCGGTTACGGCCAGTGGGAATATAAC
GTTCAGGCTAACACTACCGAAGGCGAAGGCGCGAACTCCTGGACTCGTCTGGCATTCGCC
GGTCTGAAATTCGGCGACTACGGCTCATTCGACTATGGTCGTAACTACGGCGTCCTGTAC
GACGTGGAAGGCTGGACCGATATGCTGCCTGAGTTCGGCGGCGACTCCTATACTTACGCT
GACAACTACATGACCGGTCGTGCTAACGGCGTGGCCACCTACCGTAACACTGATTTCTTC
GGTCTGGTAGACGGTCTGAACTTCGCGTTGCAATATCAGGGTAAAAATGAAAGCCAAAGC
GCTGACGATGTAAATATCGGTACCAATAACCGTAATAATGGCGACGATATTCGTTACGAT
AACGGTGATGGCTTCGGTATTTCTACTACCTATGATATTGGCATGGGCTTCAGCGCAGGC
GCTGCGTATACCACTTCCGATCGTACTAATGAGCAAGTCAATGCTGGCGGCACGATTGCT
GGCGGCGACAAAGCGGATGCATGGACAGCTGGCTTGAAATATGATGCCAACAACATCTAT
TTAGCGACTATGTATTCTGAAACCCGTAATATGACGCCTTATGGTAAAACGGACAAGGGT
TATGATGGCGGCGTAGCAAACAAAACGCAAAACTTCGAAGTTACAGCCCAATATCAATTT
GATTTCGGTCTGCGCCCGGCGGTTTCTTTCCTGATGTCTAAAGGTAAAGATCTGACCTAT
AACAACGTTAATGGCGATGATAAAGACCTGGTTAAATATGCTGATGTAGGTGCTACCTAC
TATTTCAACAAAAACTTCTCCACCTATGTTGATTATAAAATCAACCTGCTGGATGACGAC
GACCCGTTCTATAAAGATGCCGGTATCAGCACTGATGATATCGTCGCGCTGGGTATGGTT
TACCAGTTC
>ATCC9150  
ATGAAAAGAAAAGTATTGGCACTTGTCATCCCGGCTCTGCTGGCTGCTGGCGCGGCACAC
GCCGCTGAAATTTATAACAAAGACGGCAACAAACTGGACCTTTACGGGAAAGTAGACGGC
CTGCACTATTTCTCTGATGACTCTTCTAAAGATGGCGACCAGACTTATATGCGTTTCGGC
TTTAAAGGCGAAACACAGATTAATGACCAACTGACCGGTTACGGCCAGTGGGAATATAAC
GTTCAGGCTAACACTACCGAAGGCGAAGGCGCGAACTCCTGGACTCGTCTGGCATTCGCC
GGTCTGAAATTCGGCGACTACGGCTCATTCGACTATGGTCGTAACTACGGCGTCCTGTAC
GACGTAGAAGGCTGGACCGATATGCTGCCTGAGTTCGGCGGCGACTCCTATACTTACGCT
GACAACTACATGACCGGTCGTGCTAACGGTGTGGCCACCTACCGTAACACTGATTTCTTC
GGTCTGGTAGACGGTCTGAACTTCGCGTTGCAATATCAGGGTAAAAATGAAAGCCAAAGC
GCTGACGATGTAAATATCGGTACCAATAACCGTAATGATGGCGACGATATTCGTTACGAT
AACGGTGATGGCTTCGGTATTTCTACTACCTATGATATTGGCATGGGCTTCAGCGCAGGC
GCTGCGTATACCACTTCCGATCGTACTAATGAGCAAGTCAATGCAGGCGGTACCATTGCT
GGCGGCGACAAAGCGGATGCATGGACAGCTGGCTTGAAATATGATGCCAACAACATCTAT
TTAGCGACTATGTATTCTGAAACCCGTAATATGACGCCTTATGGTAAAACGGACAAGGAT
TATGCTGGCGGCGTAGCAAACAAAACGCAAAACTTCGAAGTTACAGCCCAATATCAATTT
GACTTCGGTCTGCGCCCGGCGGTTTCTTTCCTGATGTCTAAAGGTAAAGATCTGACCTAT
AACAACGTTAATGGTGATGATAAAGACCTGGTTAAATATGCTGATGTAGGTGCTACCTAC
TATTTCAACAAAAACTTCTCCACCTATGTTGATTATAAAATCAACCTGCTGGATGATGAC
GACCCGTTCTATAAAGATGCCGGTATCAGCACTGATGATATCGTCGCGCTGGGTATGGTT
TACCAGTTC
>ch        
ATGAAAAGAAAAGTATTGGCACTTGTCATCCCGGCTCTGCTGGCTGCTGGCGCAGCACAC
GCCGCTGAAATTTATAACAAAGACGGCAACAAACTGGACCTTTACGGGAAAGTAGACGGC
CTGCACTATTTCTCTGATGACTCTTCTAAAGATGGCGATCAGACCTATATGCGTGTCGGC
TTTAAAGGCGAAACGCAGATTAACGACCAACTGACCGGTTACGGCCAGTGGGAATATAAC
GTTCAGGCTAACACTACCGAAGGCGAAGGTGCTAACTCCTGGACTCGTCTGGCATTCGCC
GGCCTGAAATTCGGCGACTACGGCTCATTCGACTATGGTCGTAACTACGGCGTCCTGTAC
GACGTAGAAGGCTGGACCGATATGCTGCCTGAGTTCGGCGGCGACTCCTACACTTACGCT
GACAACTTCATGACCGGTCGTGCTAACGGCGTGGCCACCTACCGTAACACTGATTTCTTC
GGTCTGGTAGACGGTCTGAACTTCGCGTTGCAATATCAGGGTGCCAATGAAAACCAGGTT
TCTCATGAGCAG---GAAGGCACTAATAACGGCGGCGATCGTAAC---GTGAAGAACGCT
AACGGTGACGGCTTCGGTATCTCATCAACTTATGATCTGGGTATGGGCGTAAGTTTCGGC
GCGGCATATACCACTTCCGATCGTACTAATGGTCAGGTTAATTAC------TCTACCGCT
GGCGGTGATAAAGCGGATGCATGGACTGTTGGCGCTAAATATGATGCTAATAATATCTAT
CTGGCCACAATGTATTCAGAAACCCGTAATATGACGCCTTACGGCAATGACGAT------
TGTCGCTCATGCGTAGCAAACAAAACTCAAAACTTCGAAGTTACAGCCCAATATCAATTT
GATTTCGGTCTGCGCCCGGCGGTTTCTTTCCTGATGTCTAAAGGTAAAGATTTGACCTAT
AACAACGTTAATGGCGATGATAAAGACCTGGTTAAATATGCTGATGTAGGTGCTACCTAC
TATTTCAACAAAAACTTCTCCACCTATGTTGATTATAAAATCAACCTGCTGGATGATGAC
GACCAGTTCTATAAAGATGCCGGTATCAGCACTGATGATATCGTCGCGCTGGGTATGGTT
TACCAGTTC
>LT2       
ATGAAAAGAAAAGTATTGGCACTTGTCATCCCGGCTCTGCTGGCTGCTGGCGCAGCACAC
GCCGCTGAAATTTATAACAAAGACGGCAACAAACTGGACCTTTACGGGAAAGTAGACGGC
CTGCACTATTTCTCTGATGACTCTTCTAAAGATGGCGATCAGACCTATATGCGTGTCGGC
TTTAAAGGCGAAACACAGATTAACGACCAACTGACCGGTTACGGCCAGTGGGAATATAAC
GTTCAGGCTAACACTACCGAAGGCGAAGGTGCTAATTCCTGGACTCGTCTGGCATTCGCC
GGCCTGAAATTCGGCGACTACGGCTCATTCGACTATGGTCGTAACTACGGCGTCCTGTAC
GACGTAGAAGGCTGGACCGATATGCTGCCTGAGTTCGGCGGCGACTCCTACACTTACGCT
GACAACTTCATGACCGGTCGTGCTAACGGCGTGGCCACCTACCGTAACACTGATTTCTTC
GGTCTGGTAGACGGTCTGAACTTCGCGTTGCAATATCAGGGTGCCAATGAAAACCAGGTT
TCTCATGAGCAG---GAAGGCACTAATAACGGCGGCGATCGTAAC---GTGAAGAACGCT
AACGGTGACGGCTTCGGTATCTCATCAACTTATGATCTGGGTATGGGCGTAAGTTTCGGC
GCGGCATATACCACTTCCGATCGTACTAATGGTCAGGTTAATTAC------TCTACCGCT
GGCGGTGATAAAGCGGATGCATGGACTGTTGGCGCTAAATATGATGCTAATAATATCTAT
CTGGCCACAATGTATTCAGAAACCCGTAATATGACGCCTTACGGCAATGACGAT------
TGTCGCTCATGCGTAGCAAACAAAACGCAAAACTTCGAAGTTACAGCCCAATATCAATTT
GATTTCGGTCTGCGCCCGGCGGTTTCTTTCCTGATGTCTAAAGGTAAAGATTTGACCTAT
AACAACGTTAATGGCGATGATAAAGACCTGGTTAAATATGCTGATGTAGGTGCTACCTAC
TATTTCAACAAAAACTTCTCCACCTATGTTGATTATAAAATCAACCTGCTGGATGATGAC
GACCAGTTCTATAAAGATGCCGGTATCAGCACTGATGATATCGTCGCGCTGGGTATGGTT
TACCAGTTC
