# Supplementary material for: Genome wide evolutionary analyses reveal serotype specific patterns of positive selection in selected Salmonella serotypes
Source: BMC Evol Biol. 2009 Nov 14;9:264. doi: 10.1186/1471-2148-9-264 (PMC2784778; doi:10.1186/1471-2148-9-264)
Supplement: Additional file 6 — Alignments for genes under positive selection. [file 1471-2148-9-264-S6.ZIP › Additional file 5/STM1496.fas]

>ch        
ATGGGAAGTGGATGGCATGAATGGCCGTTGATGATCTTCACGGTCTTTGGTCAGTGCGTG
GTCGGCGCGTTAATCGTTAGCGGACTGGGCTGGCTGACGGCAAAAGACGATACCATCGCC
CGTCAGCGCATCGTGCGTAGCATGTTTTTTCTGTGGCTGGTGATGGGACTGGGATTCCTC
GCGTCGATTATGCATCTCGGCTCGCCGATGCGCGCGTTTAACTCGCTTAACCGCGTAGGC
GCTTCCGCACTGAGTAATGAAATCGCCGCAGGATCGGTGTTCTTTGCCGTAGGCGGCATC
TGGTGGCTGGTGGCGGTACTCGGTAAAATGCCCCCGGCGCTGGGTAAAGTGTGGCTGCTG
GTCAGTATGGCGCTCGGCATTGCATTCATCTGGGCAATGACGCTCGTTTATCAGATAGAT
ACCGTGCCAACCTGGTATAATGGCTACACCACGCTGGCCTTTTTCCTCACGGCATTCCTG
TGCGGCCCGGTGTTTGCGGCGCTACTGCTACGCATCGCGCGCGTCCCATTTTGCAGCGTG
ACGTTTGCCAGTATTAGCGGCCTGGCATTGGTGGTGTGCGTGGCGGTCATCGTACTACAA
GGACTGTCTCTCTCAACCATTCACAGTTCCGTGCAACAGGCCAGCCATCTCGCACCGGAT
TACGGTATGCTACAGGTCTGGCGCATTGTCTTGCTTGCTGCCGGATTAGGCTGCTGGCTA
TGTCCGCTAATCCGTCGCCGCGAACCGCATACCGTTGGTTTGCTGCTCGGTGTCGTGCTG
GTGCTGGCAGGCGAAATTATTGGCCGCGGACTTTTTTATGGCCTGCATATGACCGTAGGT
ATGGCCGTCGCAGGT
>LT2       
ATGGGAAGTGGATGGCATGAATGGCCGTTGATGATCTTCACGGTCTTTGGTCAGTGCGTG
GTCGGCGCGTTAATCGTTAGCGGACTGGGCTGGCTGACGGCAAAAGACGATACCATCGCC
CGTCAGCGCATCGTGCGCAGCATGTTTTTTCTGTGGCTGGTGATGGGACTGGGATTCCTC
GCGTCGATTATGCATCTCGGCTCGCCGATGCGCGCGTTTAACTCGCTTAACCGCGTAGGC
GCTTCCGCACTGAGTAATGAAATCGCCGCAGGATCGGTGTTCTTTGCCGTAGGCGGCATC
TGGTGGCTGGTGGCGGTACTCGGTAAAATGCCCCCGGCGCTGGGTAAAGTGTGGCTGCTG
GTCAGTATGGCGCTCGGCGTTGCATTCATCTGGGCAATGACGCTCGTTTATCAGATAGAT
ACCGTGCCAACCTGGTATAATGGCTACACCACGCTGGCCTTTTTCCTCACGGCATTCCTG
TGCGGCCCGGTGTTTGCGGCGTTACTGCTACGCATCGCGCGCGTCCCATTTTGCAGCGTG
ACGTTTGCCAGTATTAGCGGCCTGGCATTGGTGGTGTGCGTGACGGTCATCGTACTACAA
GGACTGTCTCTCTCAACCATTCACAGTTCCGTGCAACAGGCCAGCCATCTCGCACCGGAT
TACGGTATGCTACAGGTCTGGCGCATTGTCTTGCTTGCTGCCGGATTAGGCTGCTGGCTA
TGTCCGCTAATCCGTCGCCGCGAACCGCATACCGTTGGTTTGCTGCTCGGTGTCGTGCTG
GTGCTGGCAGGCGAAATTATTGGCCGCGGACTTTTTTATGGCCTGCATATGACCGTAGGT
ATGGCCGTCGCAGGT
>ATCC9150  
ATGGGAAGTGGATGGCATGAATGGCCGTTGATGATCTTCACGGTCTTTGGTCAGTGCGTG
GTCGGCGCGTTAATCGTTAGCGGACTGGGCTGGCTGACGGCAAAAGACGATACCATCGCC
CGTCAGCGCATCGTGCGCAGCATGTTTTTTCTGTGGCTGGTGATGGGACTGGGATTCCTC
GCGTCGATTATGCATCTCGGCTCGCCGATGCGCGCGTTTAACTCGCTTAACCGCGTAGGC
GCTTCCGCACTGAGTAATGAAATCGCCGCAGGATCGGTGTTCTTTGCCGTAGGCGGCATC
TGGTGGCTGGTGGCGGTACTCGGTAAAATGCCCCCGGCGCTGGGTAAAGTGTGGCTGCTG
GTCAGTATGGCGCTCGGCGTTGCATTCATCTGGGCAATGACGCTCGTTTATCAGATAGAT
ACCGTGCCAACCTGGTATAATGGCTACACCACGCTGGCCTTTTTCCTCACGGCATTCCTG
TGCGGTCCGGTGTTTGCGGCGCTACTGCTACGCATCGCGCGCGTCCCATTTTGCAGCGTG
ACGTTTGCCAGTATTAGCGGCCTGGCGTTGGTGGTGTGCGTGGCGGTCATCGTACTACAG
GGACTATCCCTCTCAGCCATTCACAGTTCCGTGCAACAGGCCAGCCATCTCGCGCCGGAT
TACGGTATGCTACAGGTCTGGCGCATTGTCTTGCTTGCTGCCGGATTAGGTTGCTGGCTA
TGTCCACTAATCCGTCGCCGCGAACCGCATACCGTTGGTTTGCTGCTCGGTGTCGTACTG
GTGCTGGCGGGCGAAATTATTGGCCGCGGACTTTTTTATGGCCTGCATATGACCGTAGGT
ATGGCCGTCGCAGGT
>CT18      
ATGGGAAGTGGATGGCATGAATGGCCGCTGGTCCTGTTTACGGTGCTGGGTCAATGTGTG
GCCGGGGCGCTGATCGTGAGTGGATATGGCTGGTTAACCACCAAAGACGAT---GTGGCA
AAACAACGCATCGTGCGCAGCATGTTTTTTCTGTGGCTGGTGATGGGACTGGGATTCCTC
GCGTCGATTATGCATCTCGGCTTGCCGATGCGCGCGTTTAACTCGCTTAACCGCGTAGGC
GCTTCCGCACTGAGTAATGAAATCGCCGCAGGATCGGTGTTCTTTGCCGTAGGCGGCATC
TGGTGGCTGGTGGCGGTACTCGGTAAAATGCCCCCGGCGCTGGGTAAAGTGTGGCTGCTG
GTCAGTATGGCGCTCGGCGTTGCATTCATCTGGGCAATGACGCTCGTTTATCAGATAGAT
ACCGTGCCAACCTGGTATAATGGCTACACCACGCTGGCCTTTTTCCTCACGGCATTCCTG
TGCGGTCCGGTGTTTGCGGCGCTACTGCTACGCATCGCGCGCGTCCCATTTTGCAGCGTG
ACGTTTGCCAGTATTAGCGGCCTGGCGTTGGTGGTGTGCGTGGCGGTCATCGTACTACAG
GGACTGTCCCTCTCAGCCATTCACAGTTCCGTGCAACAGGCCAGCCATCTCGCACCGGAT
TACGGTATGCTACAGGTCTGGCGCATTGTCTTGCTTGCTGCCGGATTAGGTTGCTGGCTA
TGTCCACTAATCCGTCGCCGCGAACCGCATACCGTTGGTTTGCTGCTCGGTGTCGTACTG
GTGCTGGCGGGCGAAATTATTGGCCGCGGACTTTTTTATGGCCTGCATATGACCGTAGGT
ATGGCCGTCGCAGGT
>Ty2       
ATGGGAAGTGGATGGCATGAATGGCCGCTGGTCCTGTTTACGGTGCTGGGTCAATGTGTG
GCCGGGGCGCTGATCGTGAGTGGATATGGCTGGTTAACCACCAAAGACGAT---GTGGCA
AAACAACGCATCGTGCGCAGCATGTTTTTTCTGTGGCTGGTGATGGGACTGGGATTCCTC
GCGTCGATTATGCATCTCGGCTTGCCGATGCGCGCGTTTAACTCGCTTAACCGCGTAGGC
GCTTCCGCACTGAGTAATGAAATCGCCGCAGGATCGGTGTTCTTTGCCGTAGGCGGCATC
TGGTGGCTGGTGGCGGTACTCGGTAAAATGCCCCCGGCGCTGGGTAAAGTGTGGCTGCTG
GTCAGTATGGCGCTCGGCGTTGCATTCATCTGGGCAATGACGCTCGTTTATCAGATAGAT
ACCGTGCCAACCTGGTATAATGGCTACACCACGCTGGCCTTTTTCCTCACGGCATTCCTG
TGCGGTCCGGTGTTTGCGGCGCTACTGCTACGCATCGCGCGCGTCCCATTTTGCAGCGTG
ACGTTTGCCAGTATTAGCGGCCTGGCGTTGGTGGTGTGCGTGGCGGTCATCGTACTACAG
GGACTGTCCCTCTCAGCCATTCACAGTTCCGTGCAACAGGCCAGCCATCTCGCACCGGAT
TACGGTATGCTACAGGTCTGGCGCATTGTCTTGCTTGCTGCCGGATTAGGTTGCTGGCTA
TGTCCACTAATCCGTCGCCGCGAACCGCATACCGTTGGTTTGCTGCTCGGTGTCGTACTG
GTGCTGGCGGGCGAAATTATTGGCCGCGGACTTTTTTATGGCCTGCATATGACCGTAGGT
ATGGCCGTCGCAGGT
