# Supplementary material for: Genome wide evolutionary analyses reveal serotype specific patterns of positive selection in selected Salmonella serotypes
Source: BMC Evol Biol. 2009 Nov 14;9:264. doi: 10.1186/1471-2148-9-264 (PMC2784778; doi:10.1186/1471-2148-9-264)
Supplement: Additional file 6 — Alignments for genes under positive selection. [file 1471-2148-9-264-S6.ZIP › Additional file 5/STM1515.fas]

>ATCC9150  
ATGAAACTACAGGTGGCTGCATTTCTAAGTTTTCTGATAATGCCTTACGCGCTAGCGGAT
GATCAAGGGGGATTAAAAAAAGACGTGGCACCGCCGCCGCCTCATGCTATTGAGGATGGT
TATCGCGGTACGGATGATGCAGAAAAAATGACCATCGAACAGGCAAAAACCCTGCATGAT
GGCGCGACCGTTTCGCTGCGCGGCAACCTTATTGATCATAAAGGCGACGATCGCTATGTA
TTTCGTGATAAATCCGGCGAGATTAACGTGATAATTCCTTCCGCCGTATTTGATGGGCGG
GAAGTTCAGCCGGATCAAATGATCAACATTAACGGTAGTCTGGACAAGAAAGCGAAGGAA
CCGCTTGTTCGCGTGAACCGACTG
>ch        
ATGAAACTACAGGTGGCTGCATTTTTAAGTTTTCTGATAATGCCTTACGCGCTAGCGGAT
GATCAAGGGGGATTAAAAAAAGACGTGGCACCGCCGCCGCCTCATGCTATTGAGGATGGT
TATCGTGGTACGGATGATGCAGAAAAAATGACCATCGAACAGGCAAAAACCCTGCATGAT
GGCGCGACCGTTTCGCTGCGCGGCAACCTTATTGATCATAAAGGCGACGATCGCTATGTA
TTTCGTGATAAATCCGGCGAGATTAACGTGATAATTCCTTCCGCCGTATTTGATGAGCGG
GAAGTTCAGCCGGATCAAATGATCAACATTAACGGTAGTCTGGACAAGAAAGCGAAGGAA
CCGCTTGTTCGCGTGAACCGACTG
>LT2       
ATGAAACTACAGGTGGCTGCATTTTTAAGTTTTCTGATAATGCCTTACGCGCTAGCGGAT
GATCAAGGGGGATTAAAAAAAGACGTGGCACCGCCGCCGCCTCATGCTATTGAGGATGGT
TATCGCGGTACGGATGATGCAGAAAAAATGACCATCGAACAGGCAAAAACCCTGCATGAT
GGCGCGACCGTTTCGCTGCGCGGCAACCTTATTGATCATAAAGGCGACGATCGCTATGTA
TTTCGTGATAAATCCGGCGAGATTAACGTGATAATTCCTTCCGCCGTATTTGATGGGCGG
GAAGTTCAGCCGGATCAAATGATCAACATTAACGGTAGCCTGGACAAGAAAGCGAAGGAA
CCGCTTGTTCGCGTGAACCGACTG
>CT18      
ATGAAACTACAGGTGGCTGCATTTTTAAGTTTTCTGATAATGCCTTACGCGCTAGCGGAA
GATCAGGGGGGATTAAAAAAAGACGTGGCACCGCCGCCGCCTCATGCTATTGAGGATGGT
TATCGCGGTACGGATGATGCAGAAAAAATGACCATCGAACAGGCAAAAACCCTGCATGAT
GGCGCGACCGTTTCGCTGCGCGGCAACCTTATTGATCATAAAGGCGACGATCGCTATGTA
TTTCGTGATAAGTCCGGCGAGATTAACGTGATAATTCCTTCCGCCGTATTTGATGGGCGG
GAAGTTCAGCCGGATCAAATCTGGACAAGAAAG---------------------------
---------CGAAGGAACCGCTTG
>Ty2       
ATGAAACTACAGGTGGCTGCATTTTTAAGTTTTCTGATAATGCCTTACGCGCTAGCGGAA
GATCAGGGGGGATTAAAAAAAGACGTGGCACCGCCGCCGCCTCATGCTATTGAGGATGGT
TATCGCGGTACGGATGATGCAGAAAAAATGACCATCGAACAGGCAAAAACCCTGCATGAT
GGCGCGACCGTTTCGCTGCGCGGCAACCTTATTGATCATAAAGGCGACGATCGCTATGTA
TTTCGTGATAAGTCCGGCGAGATTAACGTGATAATTCCTTCCGCCGTATTTGATGGGCGG
GAAGTTCAGCCGGATCAAATCTGGACAAGAAAG---------------------------
---------CGAAGGAACCGCTTG
