# Supplementary material for: Genome wide evolutionary analyses reveal serotype specific patterns of positive selection in selected Salmonella serotypes
Source: BMC Evol Biol. 2009 Nov 14;9:264. doi: 10.1186/1471-2148-9-264 (PMC2784778; doi:10.1186/1471-2148-9-264)
Supplement: Additional file 6 — Alignments for genes under positive selection. [file 1471-2148-9-264-S6.ZIP › Additional file 5/STM1532.fas]

>ch        
TTGTTACAGGGCGCAACGCCGGTATACGCAAAAACGCTTATTTCACGTTTGTTTACGTTG
TGCGCTCAGGCGCACAGCGCGGCGGCGGCTTTACTGTTGTTTCCTGAAAAGAAGCCAGAT
ATGCAGGCCGCACAACAAGAGCTGGCGCGAGAAACGCTCCGTCGCGCGTTGACAGACTGG
CTCCCCCTGTTTAGCCACCGACAGGCAACCGCTGAAGAATGGGCGTTGTTACGTCGCGGA
GAGTTATCCCCGCTGGCAAGCACAATCTTTTTTGACGATGATCCTCAGACCTGGCTTGCC
GCTGGCGTAAAGGGCTGGGAAGCCTGGTTTTTGCAAGAGCGTTCTGAAACCGCCCGCTGG
CTGGCGGCAGTACAGAATATCATTACACCTACACTACCGATGGCATCGTCCCCGGACCAT
ACGTTAATAACCCATGGTCCCCTGGATGTCTCGCCTCTGGCTATCGAATATCCGCTGCTG
TCAGCCTGTTGTCTTAGCGGTAAAACGACTGCGCTACGTCTGCTGGCCCGCTGCATTACG
CTCGCCCGAAGTTTGAGCGCCCTTCCCACCCTGCGCTGGAATCGTTTTGATGATGGCGAA
TGGAAAATAGCGGTAGTGGAAACCGCGCGAGGATGGTTAGTTCATCAGGCCAGACTGACG
ACGTCAGGCAATATTCTT
>LT2       
TTGTTACAGGGCGCAACGCCGGTATACGCAAAAACGCTTATTTCACGTTTGTTTACGTTG
TGCGCTCAGGCGCACAGCGCGGCGGCGGCTTTACTGTTGTTTCCTGAAAAGAAGCCAGAT
ATGCAGGCCGCACAACAAGAGCTGGCGCGAGAAACGCTCCGTCGCGCGTTGACAGACTGG
CTCCCCCTGTTTAGCCACCGACAGGCAACCGCTGAAGAATGGGCGTTGTTACGTCGCGGA
GAGTTATCCCCGCTGGCAAGCACAATCTTTTTTGACGATGATCCTCAGACCTGGCTTGCC
GCTGGCGTAAAGGGCTGGGAAGCCTGGTTTTTGCAAGAGCGTTCTGAAACCGCCCGCTGG
CTGGCGGCAGTACAGAATATCATTACACCTACACTACCGATGGCATCGTCCCCGGACCAT
ACGTTAATAACCCATGGTCCCCTGGATGTCTCGCCTCTGGCTATCGAATATCCGCTGCTG
TCAGCCTGTTGTCTTAGCGGTAAAACGACTGCGCTACGTCTGCTGGCCCGCTGCATTACG
CTCGCCCGAAGTTTGAGCGCCCTTCCCACCCTGCGCTGGAATCGTTTTGATGATGGCGAA
TGGAAAATAGCGGTAGTGGAAACCGCGCGAGGATGGTTAGTTCATCAGGCCAGACTGACG
ACGTCAGGCAATATTCTT
>ATCC9150  
TTGTTACAGGGCGCAACGCCGGTATACGCAAAAACGCTTATTTCACGTTTGTTTACGTTG
TGCGCTCAGGCGCACAGCGCGGCGGCGGCTTTACTGTTGTTTCCTGAAGAGAAGCCAGAT
ATGCAGGCCGCACAACAAGAGCTGGCGCGAGAAACGCTCCGTCGTGCGTTGACAGACTGG
CTCCCCCTGTTTAGCCACCGACAGGCAACCGCTGAAGAATGGGCGTTGTTACGTTGCGGA
GAGTTATCCCCGCTGGCAAGCACAATCTTTTTTGACGATGATCCTCAGACCTGGCTTGCC
GCTGGCGTAAAGGGCTGGGAAGCCTGGTTTTTGCAAGAGCGTTCTGAAACCGCCCGCTGG
CTGGCGGCAGTACAGAATATCATTACACCTACACTACCGATGGCGTCGTCCCCGGATTAT
ACGTTAATAACCCATGGTCCCCTGGATGTCTCGCCTCTGGCTATCGAATATCCGCTACTG
TCAGCCTGTTGTCTTAGCGGAAAAACGACTGCGCTACGTCTGCTGGCCCGCTGCATTACG
CTCGCTCGAAGTTTGAGCGCCCTTCCTACCCTACGCTGGAATCGTTTTGATGATGGCGAA
TGGAAAATAGCAGTAGTGGAAACCGCGCGAGGATGGTTAGTTCATCAGGCCAGACTGACG
ACGTCAGGTAATATTCTT
>CT18      
TTGTTACAGGGCGCAACGCCGGTATACGCAAAAACGCTTATTTCACGTTTGTTTACGTTG
TGCGCTCAGGCGCACAACGCAGCGGCGGCTTTACTGTTGTTTCCTGAAGAGAAGCCAGAT
ATGCAGGCCGCACAACAAGAGTTGGCGCGAGAAACGCTCCGTCGCGCGTTGACCGACTGG
CTCCCCCTGTTTAGCCACCGACAGGCAACCGCTGAAGAATGGGCGTTGTTACGTCGCGGA
GAGTTATCCCCGCTGGCAAGCACAATCTTTTTTGACGATGATCCTCAGACCTGGCTTGCC
GCTGGCGTAAAGGGCTGGGAAGCCTGGTTTTTGCAAGAGCGTTCTGAAACCGCCCGCTGG
CTGGCGGCAGTACAGAATATCATTACACCTACACTACCGATGGCGTCGTCCCCGGACCAT
ACGTTAATAACCCATGGTCCCCTGGATGTCTCGCCTCTGGCTATCGAATATCCGCTGCTG
TCAGCCTGTTGTCTTAGCGGAAAAACGACTGCGCTACGTCTGCTGGCCCGCTGCATTACG
CTCGCCCGAAGTTTGAGCGCCCTTCCTACCCTACGCTGGAATCGTTTTGATGATGGCGAG
TGGAAAATAGCAGTAGTGGAAACCGCGCGAGGATGGTTAGTTCATCAGGCCAGACTGACG
ACGTCAGGTAATATTACC
>Ty2       
TTGTTACAGGGCGCAACGCCGGTATACGCAAAAACGCTTATTTCACGTTTGTTTACGTTG
TGCGCTCAGGCGCACAACGCAGCGGCGGCTTTACTGTTGTTTCCTGAAGAGAAGCCAGAT
ATGCAGGCCGCACAACAAGAGTTGGCGCGAGAAACGCTCCGTCGCGCGTTGACCGACTGG
CTCCCCCTGTTTAGCCACCGACAGGCAACCGCTGAAGAATGGGCGTTGTTACGTCGCGGA
GAGTTATCCCCGCTGGCAAGCACAATCTTTTTTGACGATGATCCTCAGACCTGGCTTGCC
GCTGGCGTAAAGGGCTGGGAAGCCTGGTTTTTGCAAGAGCGTTCTGAAACCGCCCGCTGG
CTGGCGGCAGTACAGAATATCATTACACCTACACTACCGATGGCGTCGTCCCCGGACCAT
ACGTTAATAACCCATGGTCCCCTGGATGTCTCGCCTCTGGCTATCGAATATCCGCTGCTG
TCAGCCTGTTGTCTTAGCGGAAAAACGACTGCGCTACGTCTGCTGGCCCGCTGCATTACG
CTCGCCCGAAGTTTGAGCGCCCTTCCTACCCTACGCTGGAATCGTTTTGATGATGGCGAG
TGGAAAATAGCAGTAGTGGAAACCGCGCGAGGATGGTTAGTTCATCAGGCCAGACTGACG
ACGTCAGGTAATATTACC
