# Supplementary material for: Genome wide evolutionary analyses reveal serotype specific patterns of positive selection in selected Salmonella serotypes
Source: BMC Evol Biol. 2009 Nov 14;9:264. doi: 10.1186/1471-2148-9-264 (PMC2784778; doi:10.1186/1471-2148-9-264)
Supplement: Additional file 6 — Alignments for genes under positive selection. [file 1471-2148-9-264-S6.ZIP › Additional file 5/STM1583.fas]

>CT18      
ATGCCATATACATCAGTTTCTACCTATGCCAGAGCTTTATCAGGAAATAAGCTACCTCAT
GTTGCTGCAGGAGATTATGAAAATAAATTATCAACAAAAATCATGAAAGGCATCTTGTAT
GTGCTTACCGCAGGACTGGCCTACGGATTTACGCGAGTAATTGAACATTATTGCAATGTT
ACGCCTAAAGTTGATGAGTTCTGTGCCAATGCAGGGAATATCCATAATCACCTTGCAGAT
GCTGTACGTGATGAACAATTTATTATAGATGTCGAGCTTTCTGATGGTCGGATGTTAACA
TTCGAACAACTCTCGCTGATGGCTGGACGTGAGCCAATCGTCAGGATATCGGATGGCGAA
CATAGCGTTGAGGTTAAGGGGTCCTTTGAAGATATCTGTATGAGACTGGAAGAGGGCTTT
TTTGAAGCGCCAGCATACTATGGTTATGATATTGATGAAAAATATAAAACCGTCAGAGAG
CGAATAGCAGCATATAATGCCTTACCTCAGGCATTAGGCGCCATTCCGAGTTTAAAATAT
TATACCGATCGGGCCAACGACATGCCGGAGGCGAAAGCGCAACGGGCGGCCGACATAAAA
GATCGTTACCATAACTATTTAGACAAGTAT
>Ty2       
ATGCCATATACATCAGTTTCTACCTATGCCAGAGCTTTATCAGGAAATAAGCTACCTCAT
GTTGCTGCAGGAGATTATGAAAATAAATTATCAACAAAAATCATGAAAGGCATCTTGTAT
GTGCTTACCGCAGGACTGGCCTACGGATTTACGCGAGTAATTGAACATTATTGCAATGTT
ACGCCTAAAGTTGATGAGTTCTGTGCCAATGCAGGGAATATCCATAATCACCTTGCAGAT
GCTGTACGTGATGAACAATTTATTATAGATGTCGAGCTTTCTGATGGTCGGATGTTAACA
TTCGAACAACTCTCGCTGATGGCTGGACGTGAGCCAATCGTCAGGATATCGGATGGCGAA
CATAGCGTTGAGGTTAAGGGGTCCTTTGAAGATATCTGTATGAGACTGGAAGAGGGCTTT
TTTGAAGCGCCAGCATACTATGGTTATGATATTGATGAAAAATATAAAACCGTCAGAGAG
CGAATAGCAGCATATAATGCCTTACCTCAGGCATTAGGCGCCATTCCGAGTTTAAAATAT
TATACCGATCGGGCCAACGACATGCCGGAGGCGAAAGCGCAACGGGCGGCCGACATAAAA
GATCGTTACCATAACTATTTAGACAAGTAT
>ATCC9150  
ATGCCATATACATCAGTTTCTACCTATGCCAGAGCTTTATCAGGAAATAAGCTACCTCAT
GTTGCTGCAGGAGATTATGAAAATAAATTATCAACAAAAATCATGAAAGGCATCTTGTAT
GTGCTTACCGCAGGACTGGCCTACGGATTTACGCGAGTAATTGAACATTATTGCAATGTT
ACGCCTAAAGTTGATGAGTTCTGTGCCAATGCAGGGAATATCCATAATCACCTTGCAGAT
GCTGTACGTGATGAACAATTTATTATAGATGTCGAGCTTTCTGATGGTCGGATGTTAACA
TTCGAACAACTCTCGCTGATGGCTGGACGTGAGCCAATCGTCAGGATATCGGATGGCGAA
CATAGCGTTGAGGTTAAGGGGTCCTTTGAAGATATCTGTATGAGACTGGAAGAGGGCTTT
TTTGAAGCGCCAGCATACTATGGTTATGATATTGATGAAAAATATAAAACCGTCAGAGAG
CGAATAGCAGCATATAATGCCTTACCTCAGGCATTAGGCGCCATTCCGAGTTTAAAATAT
TATACCGATCGGGCCAGCGACATGCCGGAGGCGAAAGCGCAACGGGCGGCCGACATAAAA
GATCGTTACCATAACTATTTAGACAAGTAT
>ch        
ATGCCATATACATCAGTTTCTACCTATGCCAGAGCTTTATCAGGAAATAAGCTACCTCAT
GTTGCTGCAGGAGATTATGAAAATAAATTATCAACAAAAATCATGAAAGGCATCTTGTAT
GTGCTTACCGCAGGACTGGCCTACGGATTTACGCGAGTAATTGAACATTATTGCAATGTT
ACGCCTAAAGTTGATGAGTTCTGTGCCAATGCAGGGAATATCCATAATCACCTTGCAGAT
GCTGTACGTGATGAACAATTTATTATAGATGTCGAGCTTTCTGATGGTCGGATGTTAACA
TTCGAACAACTCTCGCTGATGGCTGGACGTGAGCCAATCGTCAGGATATCGGATGGCGAA
CATACCGTTGAGGTTAAGGGGTCCTTTGAAGATATCTGTATGAGACTGGAAGAGGGCTTT
TTTGAGGCGCCAGCGTACTATAATTATGATATTGATGAAAAATATAAAACCGTCAGAGAG
CGAATAGCAGAATATAATGCCTTACCTCAGGCATTAGGTGCCATTCCGAGTTTAGAACAT
TATATCGCTCGGGCCAACAGCATGGGCGAGGCGGAAGCGCAACGGGCGGCCGACATAAAA
GATCGTTACCATAACTATTTAGACAAGTAT
>LT2       
ATGCCATATACATCAGTTTCTACCTATGCCAGAGCTTTATCAGGAAATAAGCTACCTCAT
GTTGCTGCAGGAGATTATGAAAATAAATTATCAACAAAAATCATGAAAGGCATCTTGTAT
GTGCTTACCGCAGGACTGGCCTACGGATTTACGCGAGTAATTGAACATTATTGTAATGTT
ACGCCTAAAGTTGCGGAGTTCTGTGCCAATGCAGGGAATATCCATAATCACCTTGCTGAT
GCTGTACGTGATGGACTGTTTACTATAGATGTCGAGCTTTCTGATGGTCGGATGTTAACA
TTCGAACAACTCTCGCTGATAGCTGAAGGTAAGCCAATCGTCAGGATATCGGATGGGGAA
CATACCGTTGAGGTTGAGGGGACCTTTGAAGAGATTTGTATGAGACTGGAAGAGGGCTTT
TTTGAAGCGCCAGCGTACTATGATTATGATATTGATGAAAAATATAAAACCGTCAGAGAG
CGAATGGCAGCATATAATGCCTTACCTCAGGCATTAGGCGCCATTCCGTGTTTAGAATAT
TATATCGCTCGGGCCAGCAACATGCAGGAGGCGAAAGCGCAATGGGCGGCCGACATAAAA
GCTCGCTACCATAACTATTTGGACAATTAT
