# Supplementary material for: Genome wide evolutionary analyses reveal serotype specific patterns of positive selection in selected Salmonella serotypes
Source: BMC Evol Biol. 2009 Nov 14;9:264. doi: 10.1186/1471-2148-9-264 (PMC2784778; doi:10.1186/1471-2148-9-264)
Supplement: Additional file 6 — Alignments for genes under positive selection. [file 1471-2148-9-264-S6.ZIP › Additional file 5/STM1640.fas]

>CT18      
ATGAATACAACGCCATTTCCGGCGCTCTCTGCGGAAACATTGCTGGCGGTGAATACCGTC
GGACAGTGGCTGGCGCAAAATGATTTTTCCGGCGAACAACCTTATTCGTCGGATTGCGTC
GTCCTGGCGGGCAATGCGGTGATCCCCACTATCGACGCGGCCTGTCGCATCGCCAAAGCG
CAAGGCGTTCCTTTACTGATTAGCGGCGGTATAGGTCATTCGACGCCGTTTTTGTACGCC
GTGATTGCCCGGCATCCGCGCTACCATACTATTCGCACAACCGGACGCGCTGAAGCCGCT
ATCCTCGCGGATATCGCGAACCAGTTCTGGCATATTCCGGCTGAGAAAATTTGGCTGGAA
GATCGGTCAACTAATTGCGGCGAAAATGCCCGTTTCTCCTGCGCACTGATCCGTCAGGCG
AAAGAAAACATTAACACGGCTATCGTTGTGCAAGACCCCACCATGCAGCGGCGCACTATC
GCGGCGTTTCGGCGCGTGACAAACGACGACACCGATGCGCCGCGCTGGCTGAGTTTTCCT
GGTTTTGTTCCGGTACTGCGCCACCTTAACGGCGGTACACGTTTTGCCAACGTTGAAGAG
GGCATCTGGACGGTGGAGCGTTATCTGTCTCTGATTGCCGGCGAGCTGCCACGTTTGCGT
GACGATGAAACAGGGTATGGACCGCGTGGTAAAGATTTTATCATTCACGTTGATATCCCA
CGCGATATTGAAAAGGCATGGCAGGTATTGCAGGCAGATACGACGCTGCGCAGTGCGTTA

>Ty2       
ATGAATACAACGCCATTTCCGGCGCTCTCTGCGGAAACATTGCTGGCGGTGAATACCGTC
GGACAGTGGCTGGCGCAAAATGATTTTTCCGGCGAACAACCTTATTCGTCGGATTGCGTC
GTCCTGGCGGGCAATGCGGTGATCCCCACTATCGACGCGGCCTGTCGCATCGCCAAAGCG
CAAGGCGTTCCTTTACTGATTAGCGGCGGTATAGGTCATTCGACGCCGTTTTTGTACGCC
GTGATTGCCCGGCATCCGCGCTACCATACTATTCGCACAACCGGACGCGCTGAAGCCGCT
ATCCTCGCGGATATCGCGAACCAGTTCTGGCATATTCCGGCTGAGAAAATTTGGCTGGAA
GATCGGTCAACTAATTGCGGCGAAAATGCCCGTTTCTCCTGCGCACTGATCCGTCAGGCG
AAAGAAAACATTAACACGGCTATCGTTGTGCAAGACCCCACCATGCAGCGGCGCACTATC
GCGGCGTTTCGGCGCGTGACAAACGACGACACCGATGCGCCGCGCTGGCTGAGTTTTCCT
GGTTTTGTTCCGGTACTGCGCCACCTTAACGGCGGTACACGTTTTGCCAACGTTGAAGAG
GGCATCTGGACGGTGGAGCGTTATCTGTCTCTGATTGCCGGCGAGCTGCCACGTTTGCGT
GACGATGAAACAGGGTATGGACCGCGTGGTAAAGATTTTATCATTCACGTTGATATCCCA
CGCGATATTGAAAAGGCATGGCAGGTATTGCAGGCAGATACGACGCTGCGCAGTGCGTTA

>ch        
ATGAATACAACGCCATTTCCGGCGCTCTCTGCGGAAACATTGCTGGCGGTGAATACCGTC
GGACAGTGGCTGGCGCAAAATGATTTTTCCGGCGAACAACCTTATTCATCGGATTGCGTC
GTCCTGGCGGGCAATGCGGTGATCTCCACTATCGACGCGGCCTGTCGCATCGCCAAAGCG
CAAGGCGTTCCTTTACTGATTAGCGGCGGTATAGGTCATTCGACGCCGTTTTTGTACGCC
GTGATTGCCCGGCATCCGCGCTACCACACTATTCGCACAACCGGACGCGCTGAAGCCGCG
ATCCTCGCGGATATCGCGAACCAGTTCTGGCATATTCCGGCTGAGAAAATTTGGCTGGAA
GATCGGTCAACTAATTGCGGCGAAAATGCCCGTTTCTCCTGCGCACTGATCCGTCAGGCG
AAAGAAAACATTAACACGGCTATCGTTGTGCAAGACCCCACCATGCAGCGGCGCACTATC
GCGGCATTCCGGCGCGTGACAAACGACGACACCGATGCGCCGCGCTGGCTGAGTTTTCCT
GGTTTTGTTCCGGTACTGCGCCACCTTAACGGCGGTACACGTTTTGCCAATGTTGAAGAG
GGCATCTGGACGGTGGAGTGTTATCTGTCTCTGATTGCCGGCGAGCTGCCACGTTTGCGT
GACGATGAAACAGGGTATGGACCGCGCGGTAAAGATTTTATCATTCACGTTGATATCCCA
CGCGATATTGAAAACGCATGGCAGGTATTGCAGGCAGATACGACGCTGCGCAGTGCGTTA

>LT2       
ATGAATACAACGCCATTTCCGGCGCTCTCTGCGGAAACATTGCTGGCGGTGAATACCGTC
GGACAGTGGCTGGCGCAAAATGATTTTTCCGGCGAACAACCTTATTCGTCGGATTGCGTC
GTCCTGGCGGGCAATGCGGTGATCCCCACTATCGACGCGGCCTGTCGCATCGCCAAAGCG
CAAGGCGTTCCTTTACTGATTAGCGGCGGTATAGGTCATTCGACGCCGTTTTTGTACGCC
GTGATTGCCCGGCATCCGCGCTACCACACTATTCGCACAAGCGGACGCGCTGAAGCCGCG
ATCCTTGCGGATATCGCGAACCAGTTCTGGCATATTCCGGCTGAGAAAATTTGGCTGGAA
GATCGGTCAACTAATTGCGGCGAAAATGCCCGTTTCTCCTGCGCACTGATCCGTCAGGCG
AAAGAAAACATTAACACGGCTATCGTTGTGCAAGACCCCACCATGCAGCGGCGCACTATC
GCGGCATTCCGGCGCGTGACAAACGACGACACCGATGCGCCGCGCTGGCTGAGTTTTCCT
GGTTTTGTTCCGGTACTGCGCCACCTTAATGACGGTACACGTTTTGCCAATGTTGAAGAG
GGCATCTGGACGGTGGAGCGTTATCTGTCTCTGATTGCCGGCGAGCTGCCCCGTTTGCGT
GACGATGAAACAGGGTATGGACCGCGTGGTAAAGATTTTATCATTCACGTTGATATCCCA
CGCGATATTGAAAACGCATGGCAGGTATTGCAGGCAGATACTACGCTGCGCAGTGCGTTA

>ATCC9150  
ATGAATACAACGCCATTTCCGGCGCTCTCTGCGGCAACATTGCTGGCGGTGAATACCGTC
GGACAGTGGCTGGCGCAAAATGATTTTTCCGGCGAACAACCTTATTCGTCGGATTGCGTC
GTCCTGGCGGGCAATGCGGTGATCCCCACTATCGACGCGGCCTGCCGCATCGCCAAAGCG
CAAGGCGTTCCTTTACTGATTAGCGGCGGCATAAGTCATTCAACGCCGTTTTTGTACGCC
GTGATTGCCCGGCATCCGCGCTACCACACTATTCGTACAACCGGACGCGCCGAAGCCGCG
ATCCTCGCGGATATCGCGAACCAGTTCTGGCATATTCCGGCTGAGAAAATTTGGCTGGAA
GATCGGTCAACTAATTGCGGCGAAAATGCCCGTTTCTCCTGCGCACTGATCCGTCAGGCG
AAAGAAAACATTAACACGGCTATCGTTGTGCAAGACCCCACCATGCAGCGGCGCACTATC
GCGACGTTCCGGCGCGTGACAGACGACGACACCGATGCGCCGCGTTGGCTGAGTTTTCCT
GGTTTTGTTCCGATACTGCGCCATCTGAATGGCGGTACACGTTTTGCCAATGTTGAAGAG
GGCATCTGGACGGTGGAGCGTTATCTGTCTCTGATTGCCGGCGAGCTACCACGTTTGCGT
GACGATGAAACAGGGTATGGACCGCGTGGTAAAGATTTTATCATTCACGTTGATATCCCA
CGCGATATTGAAAACGCATGGCAGGTATTGCAGGCAGATACTACGCTGCGCAGTGCGCGC
