# Supplementary material for: Genome wide evolutionary analyses reveal serotype specific patterns of positive selection in selected Salmonella serotypes
Source: BMC Evol Biol. 2009 Nov 14;9:264. doi: 10.1186/1471-2148-9-264 (PMC2784778; doi:10.1186/1471-2148-9-264)
Supplement: Additional file 6 — Alignments for genes under positive selection. [file 1471-2148-9-264-S6.ZIP › Additional file 5/STM1642.fas]

>LT2       
ATGAGCAAGGTATTAGTTCTTAAATCCAGTATTCTGGCAGGGTACTCTCAGTCTGGTCAG
TTGACTGACTATTTTATTGAACAATGGCGCGAAAAACACGTCGCAGATGAAATTACTGTC
CGCGATCTGGCGGCCAACCCTGTTCCGGTGCTGGATGGCGAGCTGGTGGGCGCGATGCGT
CCGGGCGATGCGCCTTTAACGCCACGTCAGCAGGACGCTCTGGCGCTGTCTGATGAACTC
ATTGCTGAACTGAAAGCCCACGACGTCATCGTTATTGCGGCGCCGATGTACAATTTCAAT
ATCCCGACGCAGCTGAAAAACTACTTTGATCTGATTGCCCGCGCCGGTATCACTTTCCGC
TATACCGAAAAAGGCCCGGAAGGTCTGGTAACCGGTAAACGCGCGGTGGTTCTCTCCAGC
CGCGGCGGTATCCATAAAGACACCCCGACGGATTTGATTGCGCCTTACCTGAAAGTGTTC
CTTGGTTTTATCGGTATCACCGACGTGAATTTTGTCTTTGCCGAAGGCATCGCCTACGGG
CCGGAAGTGGCAGCTAAAGCCCAGGCCGATGCAAAAGCCGCGATTGACAGCGTCGTGGCC
GCT
>Ty2       
ATGAGCAAGGTATTAGTTCTTAAATCCAGTATTCTGGCAGGGTACTCTCAGTCTGGTCAG
TTGACTGACTATTTTATTGAACAATGGCGCGAAAAACACGTCGCAGATGAAATTACTGTC
CGCGATCTGGCGGCCAACCCTGTTCCGGTGCTGGATGGCGAGCTGGTGGGCGCGATGCGT
CCGGGCGATGCGCCTTTAACGCCACGTCAGCAGGACGCTCTGGCGCTGTCTGATGAACTC
ATTGCTGAACTGAAAGCCCACGACGTCATCGTTATTGCGGCACCGATGTACAATTTCAAT
ATCCCGACGCAGCTGAAAAACTACTTTGATCTGATTGCCCGCGCCGGTATCACTTTCCGC
TATACCGAAAAAGGCCCGGAAGGTCTGGTAACCGGCAAACGCGCGGTGGTTCTCTCCAGC
CGCGGCGGTATCCATAAAGACACCCCGACGGATTTGATTGCGCCTTACCTGAAAGTGTTC
CTTGGTTTTATCGGTATCACCGACGTGAATTTTGTCTTTGCCGAAGGCATCGCCTACGGG
CCGGAAGTGGCAGCTAAAGCCCAGGCCGATGCAAAAGCCGCGATTGACAGCGTCGTGGCC
GCT
>CT18      
ATGAGCAAGGTATTAGTTCTTAAATCCAGTATTCTGGCAGGGTACTCTCAGTCTGGTCAG
TTGACTGACTATTTTATTGAACAATGGCGCGAAAAACACGTCGCAGATGAAATTACTGTC
CGCGATCTGGCGGCCAACCCTGTTCCGGTGCTGGATGGCGAGCTGGTGGGCGCGATGCGT
CCGGGCGATGCGCCTTTAACGCCACGTCAGCAGGACGCTCTGGCGCTGTCTGATGAACTC
ATTGCTGAACTGAAAGCCCACGACGTCATCGTTATTGCGGCACCGATGTACAATTTCAAT
ATCCCGACGCAGCTGAAAAACTACTTTGATCTGATTGCCCGCGCCGGTATCACTTTCCGC
TATACCGAAAAAGGCCCGGAAGGTCTGGTAACCGGCAAACGCGCGGTGGTTCTCTCCAGC
CGCGGCGGTATCCATAAAGACACCCCGACGGATTTGATTGCGCCTTACCTGAAAGTGTTC
CTTGGTTTTATCGGTATCACCGACGTGAATTTTGTCTTTGCCGAAGGCATCGCCTACGGG
CCGGAAGTGGCAGCTAAAGCCCAGGCCGATGCAAAAGCCGCGATTGACAGCGTCGTGGCC
GCT
>ATCC9150  
ATGAGCAAGGTATTAGTTCTTAAATCCAGTATTCTGGCAGGGTACTCTCAGTCTGGTCAG
TTGACTGACTATTTTATTGAACAATGGCGCGAAAAACACGTCGCAGATGAAATTACTGTC
CGCGATCTGGCGGCCAACCCTGTTCCGGTGCTGGATGGCGAGCTGGTGGGCGCGATGCGT
CCGGGCGATGCGCCTTTAACGCCACGTCAGCAGGACGCTCTGGCGCTGTCTGATGAACTC
ATTGCTGAACTGAAAGCCCACGACGTCATCGTTATTGCGGCACCGATGTACAATTTCAAT
ATCCCGACGCAGCTGAAAAACTACTTTGATCTGATTGCCCGCGCCGGTATCACTTTCCGC
TATACCGAAAAAGGCCCGGAAGGTCTGGTAACCGGTAAACGCGCGGTGGTTCTCTCCAGC
CGCGGCGGTATCCATAAAGACACCCCGACGGATTTGATTGCGCCTTACCTGAAAGTGTTC
CTTGGTTTTATCGGTATTACCGACGTGAATTTTGTCTTTGCCGAAGGCATCGCCTACGGG
CCGGAAGTGGCGGCTAAAGCTCAGGCCGATGCAAAAGCCGCGATTGACAGCGTAGTGGCC
GCT
>ch        
ATGAGCAAGGTATTAGTTCTTAAATCCAGTATTCTGGCAGGGTACTCTCAGTCTGGTCAG
TTGACTGACTATTTTATTGAACAATGGCGCGAAAAACACGTCGCAGATGAAATTACTGTC
CGCGATCTGGCGGCCCCCCCTGTTCCGGTGCTGGATGGCGAGCTGGTGGGCGCGATGCGT
CCGGGCGATGCGCCTTTAACGCCACGTCAACAGGACGCTCTGGCGCTGTCTGATGAACTC
ATTGCTGAACTGAAAGCCCACGACGTCATCGTTATTGCGGCACCGATGTACAATTTCAAT
ATCCCGACGCAGCTGAAAAACTACTTTGATCTGATTGCCCGCGCTGGTATCACTTTCCGC
TATACCGAAAAAGGCCCGGAAGGTCTGGTAACCGGCAAACGCGCGGTGGTTCTCTCCAGC
CGCGGCGGTATCCATAAAGACACCCCGACGGATTTGATTGCGCCTTACCTGAAAGTGTTC
CTTGGTTTTATCGGTATCACCGACGTGAATTTTGTCTTTGCCGAAGGCATCGCCTACGGG
CCGGAAGTGGCGGCTAAAGCTCAGGCCGATGCAAAAGCCGCGATTGACAGCGTAGTGGCC
GCT
