# Supplementary material for: Genome wide evolutionary analyses reveal serotype specific patterns of positive selection in selected Salmonella serotypes
Source: BMC Evol Biol. 2009 Nov 14;9:264. doi: 10.1186/1471-2148-9-264 (PMC2784778; doi:10.1186/1471-2148-9-264)
Supplement: Additional file 6 — Alignments for genes under positive selection. [file 1471-2148-9-264-S6.ZIP › Additional file 5/STM1668.fas]

>ch        
ATGTCGAAACATAATCTTATTATCTATAGCCTGCTTCTGGCGGCTGTGCCGATAAGCGTC
TCGGCGGATTCGTCGACAACGTCCGCGGCAACCGTCGGGATGTTTTCTCCTCCTACGGCG
CCGAGCGTTGGGCACAGGCCTGGAACACCTCGTGATACCTACGAATTGCAGTTTAATGGA
CTTGGCTTTTCTATTGAAAAGTATACACCTTTTCCGGGAATGACTATTGCGAGGAATGCC
AGAAATGTAGGCATCAGAGATCCGGATAATAACTATCAGTCTGCGGAAACTTTTACTACA
GTATGTACGTATTATCAGATCAATAAAGATAACTCTCAGCATATACTTACACGTGAAAAG
CCATGTGAGCATAAATTTAACATCCAAAAGGAACATCGGGGTTCAAAGATTAAACTAGAA
ATTTATAATGAAACGGATATGGCTTCAGCGTCAGGGTACACGCCTGTGCCATCGGTATCT
GAGTTCCAGTATATTGAAACAGAAACTATATCTAATACGCCAAGCCCAGATTTAACAGTT
ATGAGTATAGATAAGTCTGTATTATCGCCGGGTGAAAGTGCCACCATCACAACTATTGTT
AAGGATATCGACGGGAATCCTGTAAATGAAGTTCACATTAATAAGACTGTAGCGCGTGAA
AATTTAAAAGGCTTATGGGATTATGGCCCTCTTAAGAAAGAAAATGTTCCAGGTAAATAT
ACACAAGTTATAACCTATCGTGGGCATAGTAATGAACGTATTGACATATCTTTTAAATAT
GCA---ATGAGTTTCACGAAAGAAATTTCCATCAGAGGAAGACTA
>LT2       
ATGTCGAAACATAATCTTATTATCTATAGCCTGCTTCTGGCGGCTGCGCCGATAAGCGTC
TTGGCGGATTCGTCGACAACGTCCGCGGCAACCGTCGGGATGTTTTCTCCTCCTACGGCG
CCGAGCGTTGGGCACAGGCCTGGAACACCTCGCGATAGCTACGAATTGCAGTTTAATGGA
CTTGGCTTTTTTATTGAAAAGTATACACCTTTTCCGGGAATGACTATTGCGAGGAATGCC
AGAAATGTAGGCATCAGAGATCCGGATAATAACTATCAGTCTGCGGAAACTTTTACTACA
GTATGTACGTATTATCAGATCAATAAAGATAACTCTCAGCATATACTTAAACGAGAAAAG
CCATGTGAGCATAAATTTAATATCCAAAAGGAACATCGGGGTTCAAAGATTAAACTAGAA
ATTTATAATGAAACGGATATGGCTTCAGCGTCAGGGTACACGCCTGTGCCATCGGTATCT
GAGTTCCAGTATATTGAAACAGAAACTATATCTAATACGCCAAGCCCAGATTTAACAGTT
ATGAGTATAGATAAGTCTGTATTATCGCCGGGTGAAAGTGCCACCATCACAACTATTGTT
AAGGATATCGACGGGAATCCTGTAAATGAAGTTCACATTAATAAGACTGTAGCGCGTGAA
AATTTAAAAGGCTTATGGGATTATGGCCCTCTTAAGAAAGAAAATGTTCCAGGTAAATAT
ACACAAGTTATAACCTATCGTGGGCATAGTAATGAACGTATTGACATATCTTTTAAATAT
GCA---ATGAGTTTCACGAAAGAAATTTCCATCAGAGGAAGACTA
>ATCC9150  
ATGTCGAAACATAATCTTATTATCTATAGCCTGCTTCTGGCGGCTGTGCCGATAAGCGTC
TTGGCGGATTCGTCGACAACGTCCGCGGCAACCGTCGGGATGTTTTCTCCACCTACGGCG
CCGAGCGTTGGGCACAGGCCTGGAACACCTCGTGATACCTACGAATTGCAGTTTAATGGA
CTTGGCTTTTCTATTGAAAAGTATACACCTTTTCCGGGAATGACTATTGCGAGGAATGCC
AGAAATGTAGGCATCAGAGATCCGGATAATAACTATCAGTCTGCGGAAACTTTTACTACA
GTATGTACGTATTATCAGATCAATAAAGATAATTCTCAGCATATACTTAAACGTGAAAAG
CCATGTGAACATAAATTTAATATCCAAAAGGAACATCGGGGTTCAAAGATTAAACTAGAA
ATTTATAATGAAACGGATATGGCTTCAGCGTCAGGGTACACGCCTGTGCCATCGGTATCT
GAATTTCAGTATATTGAAACAGAAACTATATCTAATACGCCAAGCCGAGATTTAACAGTT
ATGAGTATAGATAAACCTGTATTATCGCCGGGTGAAAGTGCCACCATCACAACTATTGTT
AAGGATATCGACGGAAATCCTGTAAATGAAGTTTTCATTAGTAAGATGGTAGCGTATGAA
AATTCAAAAGGCTTATGGGATTATGGCCCTCTTAAGAAAGAAAATATGCCAGGTAAATAT
ACACAAGTTATAACCTATCGTGGACATAGTAACGAACGTATTGACATATCTTTTGAATAT
GCAGGGCATTTGTTCAGTAAACAAATTTCCATCAGAGGAAGACTA
>CT18      
ATGTCGAAACATAATCTTATTATCTATAGCCTGCTTCTGGCGGCTGTGCCGATAAGCGTC
TTGGCGGATTCGTCGACAACTTCCGCGGCAACCGTCGGGATGTTTTCTCCTCCTACGGCG
CCGAGCGTTGGGCACAGACCAGGAACACCTCGTGATACCTACGAATTGAAGTTTAATGGA
CTTGACTTTTCTATTGAAAAGTATACACCTTTTCCGGGAATGACTATTGCGAGGGATGAT
AGATATCTAGGCATCAGCGATCCGGATAATAACTATCAGTCTGCGGAAACGTTTACTACA
GTATGTACGTATTATCAGATCAATAAAGATAATTCTCAGCATATACTTAAACGTGAAAAG
CCATGTGAGCATAAATTTAATATCCAAAAGGAACATCGGGGTTCAAAGATTAAACTAGAA
ATTTATAATGAAACGGATATGGCTTCAGCGTCAGGGTACACGCCTGTGCCATCGGTATCT
GAATTTCAGTATATTGAAACAGAAACTATATCTAATACGCCAAGCCCAGATTTAACAGTT
ATGAGTATAGATAAACCTGTATTATCGCCGGGTGAAAGTGCCACCATCACAACTATTGTT
AAGGATATCGACGGAAATCCTGTAAATGAAGTTCTCATTGATAAGACTGTAAAGTATGAA
AATTCAAAAGGCTTATGGGATTATGGCCCTATTAAGAAAGAAAATGTGCCAGGTAAATAT
ACACAAGTTATAACCTATCGTGGACATAGTAACGAACGTATTGACATATCTTTTGAATAT
GCAGGGGATTTGTTCAGGAAAGAAATTTCCATCAGAGGAAGACTA
>Ty2       
ATGTCGAAACATAATCTTATTATCTATAGCCTGCTTCTGGCGGCTGTGCCGATAAGCGTC
TTGGCGGATTCGTCGACAACTTCCGCGGCAACCGTCGGGATGTTTTCTCCTCCTACGGCG
CCGAGCGTTGGGCACAGACCAGGAACACCTCGTGATACCTACGAATTGAAGTTTAATGGA
CTTGACTTTTCTATTGAAAAGTATACACCTTTTCCGGGAATGACTATTGCGAGGGATGAT
AGATATCTAGGCATCAGCGATCCGGATAATAACTATCAGTCTGCGGAAACGTTTACTACA
GTATGTACGTATTATCAGATCAATAAAGATAATTCTCAGCATATACTTAAACGTGAAAAG
CCATGTGAGCATAAATTTAATATCCAAAAGGAACATCGGGGTTCAAAGATTAAACTAGAA
ATTTATAATGAAACGGATATGGCTTCAGCGTCAGGGTACACGCCTGTGCCATCGGTATCT
GAATTTCAGTATATTGAAACAGAAACTATATCTAATACGCCAAGCCCAGATTTAACAGTT
ATGAGTATAGATAAACCTGTATTATCGCCGGGTGAAAGTGCCACCATCACAACTATTGTT
AAGGATATCGACGGAAATCCTGTAAATGAAGTTCTCATTGATAAGACTGTAAAGTATGAA
AATTCAAAAGGCTTATGGGATTATGGCCCTATTAAGAAAGAAAATGTGCCAGGTAAATAT
ACACAAGTTATAACCTATCGTGGACATAGTAACGAACGTATTGACATATCTTTTGAATAT
GCAGGGGATTTGTTCAGGAAAGAAATTTCCATCAGAGGAAGACTA
