# Supplementary material for: Genome wide evolutionary analyses reveal serotype specific patterns of positive selection in selected Salmonella serotypes
Source: BMC Evol Biol. 2009 Nov 14;9:264. doi: 10.1186/1471-2148-9-264 (PMC2784778; doi:10.1186/1471-2148-9-264)
Supplement: Additional file 6 — Alignments for genes under positive selection. [file 1471-2148-9-264-S6.ZIP › Additional file 5/STM1679.fas]

>CT18      
ATGAGGCATTCTGTTTCAGTAACCTGTTGTGCGCTGTTGGTTAGCAGCTTTTCCCTGGCA
TATGCTGCGGATGTTCCCGGCGGAACGGTACTGGCAGAGAAACAAGAACTGGTGCGTCAT
ATCAAAGATGAGCCCGCTTCGTTAGATCCAGCGAAAGCCGTTGGGCTGCCTGAAATTCAG
GTGATCCGCGATCTGTTTGAAGGGCTGGTTAACCAGAACGAAAAGGGTGAAATTATCCCT
GGCGTCGCCAGCCAGTGGAAGAGCAATGATAATCGTATCTGGACGTTTACGTTGCGGGAT
GATGCGCAATGGGCCGATGGAACGCCGGTGACCGCCCAGGATTTTGTCTATAGCTGGCAA
CGCCTCGTTGATCCCAAAACGCTTTCCCCCTTCGCCTGGTTTGCCGCTCTGGCTGGCATC
ACTAATGCGCAAGCCATTATCGACAGTAAAGTCACGCCGGATCAGCTTGGCGTCAGTGCC
GTGGACGCGCACACTTTGCGTGTTCAGCTTGACAAGCCGTTGCCCTGGTTTGCCAGTCTG
ACCGCCAGTTTTGCCTTTTATCCGGTCCAAAAAGCGAATGTCGAAAGCGGCAAAGACTGG
ATGAAGCCGGGAAAACTGATTGGCAATGGCGCGTATGTGCTTAAAGAGCGCGTGGTAAAT
GAAAAACTGGTGGTCGTGCCTAATACGCATTACTGGGATAACGCGAAAACGGTACTGCAA
AAAGTGACATTTTTACCCATTAACCAGGAGTCGGCTGCGACGAAACGCTATCTTGCCGGT
GATATTGATATCACCGAATCTTTCCCTAAAAATATGTACCAGAAATTATTGAAGGATATT
CCAGGGCAAGTTTATACGCCGCCGCAATTAGGGACTTATTATTATGCGTTTAATACGCAG
AAAGGGCCGACGGCGGATTCCCGCGTTCGTCTGGCGCTAAGTATGACCATTGATCGCCGT
TTGATGGCGGAAAAAGTCTTAGGTACCGGTGAAAAACCGGCCTGGCATTTTACACCGGAT
GTCACGGCAGGATTTAAGCCCGATCCTTCACCGTTTGAACAAATGAGTCAGGAAGAACTT
AACGCCCAGGCGAAAACATTGCTGCGTGCAGCAGGCTACGGATCGCAGAAGCCGCTTAAA
TTAACTCTGCTTTACAATACCTCAGAAAACCATCAGAAAATCGCGATTGCGGTGGCGTCA
ATGTGGAAGAAAAATCTGGGGGTGGATGTGAAATTGCAAAACCAGGAGTGGAAAACGTAT
ATCGACAGCCGGAATACCAGTAATTTTGATGTTATTCGCGTCTCCTGGGTGGGTGATTAC
AACGAACCGTCGACTTTCTTATCCTTATTAACGTCCACGCATACGGGGAATATTTCACGC
TTTACTAATCCGACTTATGACAAAATCCTGACGCAAGCGACGATGGAAAATACCGCCGAA
GCGCGTAACGCGGATTACAATGCAGCGGAGAAAATTTTAACGGAACAAGCGCCTATAGCA
CCTATTTATCAGTATACCAATGGCCGGTTAATTAAACCGTGGGTAAAGGGATACCCCATT
ACTAACCCGGAAGATGTGGCCTATAGCCGTACAATGTATATCGTG
>Ty2       
ATGAGGCATTCTGTTTCAGTAACCTGTTGTGCGCTGTTGGTTAGCAGCTTTTCCCTGGCA
TATGCTGCGGATGTTCCCGGCGGAACGGTACTGGCAGAGAAACAAGAACTGGTGCGTCAT
ATCAAAGATGAGCCCGCTTCGTTAGATCCAGCGAAAGCCGTTGGGCTGCCTGAAATTCAG
GTGATCCGCGATCTGTTTGAAGGGCTGGTTAACCAGAACGAAAAGGGTGAAATTATCCCT
GGCGTCGCCAGCCAGTGGAAGAGCAATGATAATCGTATCTGGACGTTTACGTTGCGGGAT
GATGCGCAATGGGCCGATGGAACGCCGGTGACCGCCCAGGATTTTGTCTATAGCTGGCAA
CGCCTCGTTGATCCCAAAACGCTTTCCCCCTTCGCCTGGTTTGCCGCTCTGGCTGGCATC
ACTAATGCGCAAGCCATTATCGACAGTAAAGTCACGCCGGATCAGCTTGGCGTCAGTGCC
GTGGACGCGCACACTTTGCGTGTTCAGCTTGACAAGCCGTTGCCCTGGTTTGCCAGTCTG
ACCGCCAGTTTTGCCTTTTATCCGGTCCAAAAAGCGAATGTCGAAAGCGGCAAAGACTGG
ATGAAGCCGGGAAAACTGATTGGCAATGGCGCGTATGTGCTTAAAGAGCGCGTGGTAAAT
GAAAAACTGGTGGTCGTGCCTAATACGCATTACTGGGATAACGCGAAAACGGTACTGCAA
AAAGTGACATTTTTACCCATTAACCAGGAGTCGGCTGCGACGAAACGCTATCTTGCCGGT
GATATTGATATCACCGAATCTTTCCCTAAAAATATGTACCAGAAATTATTGAAGGATATT
CCAGGGCAAGTTTATACGCCGCCGCAATTAGGGACTTATTATTATGCGTTTAATACGCAG
AAAGGGCCGACGGCGGATTCCCGCGTTCGTCTGGCGCTAAGTATGACCATTGATCGCCGT
TTGATGGCGGAAAAAGTCTTAGGTACCGGTGAAAAACCGGCCTGGCATTTTACACCGGAT
GTCACGGCAGGATTTAAGCCCGATCCTTCACCGTTTGAACAAATGAGTCAGGAAGAACTT
AACGCCCAGGCGAAAACATTGCTGCGTGCAGCAGGCTACGGATCGCAGAAGCCGCTTAAA
TTAACTCTGCTTTACAATACCTCAGAAAACCATCAGAAAATCGCGATTGCGGTGGCGTCA
ATGTGGAAGAAAAATCTGGGGGTGGATGTGAAATTGCAAAACCAGGAGTGGAAAACGTAT
ATCGACAGCCGGAATACCAGTAATTTTGATGTTATTCGCGTCTCCTGGGTGGGTGATTAC
AACGAACCGTCGACTTTCTTATCCTTATTAACGTCCACGCATACGGGGAATATTTCACGC
TTTACTAATCCGACTTATGACAAAATCCTGACGCAAGCGACGATGGAAAATACCGCCGAA
GCGCGTAACGCGGATTACAATGCAGCGGAGAAAATTTTAACGGAACAAGCGCCTATAGCA
CCTATTTATCAGTATACCAATGGCCGGTTAATTAAACCGTGGGTAAAGGGATACCCCATT
ACTAACCCGGAAGATGTGGCCTATAGCCGTACAATGTATATCGTG
>ATCC9150  
ATGAGGCATTCTGTTTCAGTAACCTGTTGTGCGCTGTTGGTTAGCAGCTTTTCCCTGGCA
TATGCTGCGGATGTTCCCGGCGGAACGGTACTGGCAGAAAAACAAGAACTGGTGCGTCAT
ATCAAAGATGAGCCCGCTTCGTTAGATCCAGCGAAAGCCGTTGGGCTGCCTGAAATTCAG
GTGATCCGCGATCTGTTTGAAGGGCTGGTTAACCAGAACGAAAAGGGTGAAATTATCCCT
GGCGTCGCCAGCCAGTGGAAGAGCAATGATAATCGTATCTGGACGTTTACGTTGCGGGAT
AATGCGCAATGGGCCGATGGAACGCCGGTGACCGCCCAGGATTTTGTCTATAGCTGGCAA
CGCCTGGTTGATCCCAAAACGCTTTCCCCCTTCGCCTGGTTTGCCGCTCTGGCTGGCATC
ACTAATGCGCAAGCCATTATCGACGGTAATGTCACGCCGGATCAGCTTGGCGTCAGTGCC
GTGGACGCGCACACTTTGCGTGTTCAGCTTGACAAGCCGTTGCCCTGGTTTGCCAGTCTG
ACCGCCAGTTTTGCCTTTTATCCGGTCCAAAAAGCGAATGTCGAAAGCGGCAAAGACTGG
ATGAAGCCGGGAAAACTGATCGGCAATGGCGCGTATGTGCTTAAAGAGCGCGTGGTAAAT
GAAAAACTGGTGGTCGAGCCTAATACGCATTACTGGGATAACGCGAAAACGGTACTGCAA
AAAGTGACATTTTTACCCATTAACCAGGAGTCGGCTGCGACGAAACGTTATCTTGCCGGT
GATATTGATATCACCGAATCTTTCCCTAAAAATATGTACCAGAAATTATTGAAGGATATT
CCAGGGCAAGTTTATACGCCGCCGCAATTAGGGACTTATTATTATGCGTTTAATACGCAG
AAAGGGCCGACGGCGGATTCCCGCGTTCGTCTGGCGCTAAGTATGACCATTGATCGCCGT
TTGATGGCGGAAAAAGTCTTAGGTACCGGTGAAAAACCGGCCTGGCATTTTACACCGGAT
GTCACGGCAGGATTTAAGCCCGATCCTTCACCGTTTGAACAAATGAACCAGGAAGAACTT
AACGCCCAGGCGAAAACATTGCTGCGTGCAGCAGGCTACGGATCGCAGAAGCCGCTTAAA
TTAACCCTGCTTTACAATACCTCAGAAAACCATCAGAAAATCGCGATTGCGGTGGCGTCA
ATGTGGAAGAAAAATCTGGGGGTGGATGTGAAATTGCAAAACCAGGAGTGGAAAACGTAT
ATCGACAGCCGGAATACCGGTAATTTTGATGTTATTCGCGCCTCCTGGGTGGGTGATTAC
AACGAACCGTCGACTTTCTTATCCTTATTAACGTCCACGCATACGGGGAATATTTCACGC
TTTACTAATCCGACTTATGACAAAATCCTGACGCAAGCGACGATGGAAAATACCGCCGAA
GCGCGTAACGCGGATTACAATGCAGCGGAGAAAATTTTAACGGAACAAGCGCCTATAGCG
CCTATTTATCAGTATACCAATGGCCGGTTAATTAAACCGTGGGTAAAGGGATACCCCATT
ACTAACCCAGAAGATGTGGCCTATAGTCGTACAATGTATATCGTG
>LT2       
ATGAGGCATTCTGTTTCAGTAACCTGTTGTGCGCTGTTGGTTAGCAGCTTTTCCCTGGCA
TATGCTGCGGATGTTCCCGGCGGAACGGTACTGGCAGAAAAACAAGAACTGGTGCGTCAT
ATCAAAGATGAGCCCGCTTCGTTAGATCCAGCGAAAGCCGTTGGGCTGCCTGAAATTCAG
GTGATCCGCGATCTGTTTGAAGGGCTGGTTAACCAGAACGAAAAGGGTGAAATTATCCCT
GGCGTCGCCAGCCAGTGGAAGAGCAATGATAATCGTATCTGGACGTTTACGTTGCGGGAT
GATGCGCAATGGGCCGATGGAACGCCGGTGACCGCCCAGGATTTTGTCTATAGCTGGCAA
CGCCTCGTTGATCCCAAAACGCTTTCCCCCTTCGCCTGGTTTGCCGCTCTGGCTGGCATC
ACTAATGCACAAGCCATTATCGACGGTAAAGTCACGCCGGATCAGCTTGGCGTCAGTGCC
GTGGACGCGCACACTTTGCGTGTTCAGCTTGACAAGCCGTTGCCCTGGTTTGCCAGTCTG
ACCGCCAGTTTTGCCTTTTATCCGGTCCAAAAAGCGAATGTTGAAAGCGGCAAAGACTGG
ATGAAGCCGGGAAAACTGATTGGCAATGGCGCGTATGTTCTTAAAGAGCGCGTGGTAAAT
GAAAAACTGGTGGTCGTGCCTAATACGCATTACTGGGATAACGCGAAAACGGTACTGCAA
AAAGTAACATTTTTACCCATTAACCAGGAATCGGCTGCGACGAAACGTTACCTTGCCGGT
GATATTGATATCACCGAATCTTTCCCTAAAAATATGTACCAGAAATTATTGAAGGATATT
CCAGGGCAAGTTTATACACCGCCGCAATTAGGGACTTATTATTATGCGTTTAATACGCAG
AAAGGGCCGACGGCGGATTCCCGCGTTCGTCTGGCGCTAAGTATGACCATTGATCGCCGT
TTGATGGCGGAAAAAGTCTTAGGTACCGGTGAAAAACCGGCCTGGCATTTTACACCGGAT
GTCACGGCAGGATTTACGCCCGATCCTTCACCGTTTGAACAAATGAGCCAGGAAGAACTT
AATGCCCAGGCGAAAACATTGCTGCGTGCAGCAGGCTACGGATCGCAGAAGCCGCTTAAA
TTAACCCTGCTTTACAATACCTCAGAAAACCATCAGAAAATCGCGATTGCGGTGGCGTCA
ATGTGGAAGAAAAATCTGGGGGTGGATGTGAAATTGCAAAACCAGGAGTGGAAAACGTAT
ATCGACAGCCGGAATACCGGTAATTTTGATGTTATTCGCGCCTCCTGGGTGGGTGATTAC
AACGAACCGTCGACTTTCTTATCCTTATTAACGTCCACGCATACGGGGAATATTTCACGC
TTTACTAATCCGACTTATGACAAAATCCTGACGCAAGCGACGATGGAAAATACTGCCGAA
GCGCGTAACGCGGATTACAATGCAGCGGAGAAAATTTTAACGGAACAAGCGCCTATAGCG
CCTATTTATCAGTATACCAATGGCCGGTTAATTAAACCGTGGGTAAAGGGATACCCCATT
ACTAACCCGGAAGATGTGGCCTATAGCCGTACAATGTATATCGTG
>ch        
ATGAGGCATTCTGTTTCAGTAACCTGTTGTGCGCTGTTGGTTAGCAGCTTTTCCCTGGCA
TATGCTGCGGATGTTCCCGGCGGAACGGTACTGGCAGAGAAACAAGCACTGGTGCGTCAT
ATCAAAGATGAGCCCGCTTCGTTAGATCCAGCGAAAGCCGTTGGGCTGCCTGAAATTCAG
GTGATCCGCGATCTGTTTGAAGGGCTGGTTAACCAGAACGAAAAGGGTGAAATTATCCCT
GGCGTCGCCAGCCAGTGGAAGAGCAATGATAATCGTATCTGGACGTTTACGTTGCGGGAT
GATGCGCAATGGGCCGATGGAACGCCGGTGACCGCCCAGGATTTTGTCTATAGCTGGCAA
CGCCTGGTTGATCCCAAAACGCTTTCCCCCTTCGCCTGGTTTGCCGCTCTGGCTGGCATT
ACTAATGCGCAAGCCATTATCGACGGTAAAGTCACGCCGGATCAGCTTGGCGTCAGTGCC
GTGGACGCGCACACTTTGCGTGTTCAGCTTGACAAGCCGTTGCCCTGGTTTGCCAGTCTG
ACCGCCAGTTTTGCCTTTTATCCGGTCCAAAAAGCGAATGTCGAAAGCGGCAAAGACTGG
ATGAAGCCGGGAAAACTGATTGGCAATGGCGCGTATGTGCTTAAAGAGCGCGTGGTAAAT
GAAAAACTGGTGGTCGTGCCTAATACGCATTACTGGGATAACGCGAAAACGGTACTGCAA
AAAGTGACATTTTTACCCATTAACCAGGAGTCGGCTGCGACGAAACGTTATCTTGCCGGT
GATATTGATATCACCGAATCTTTCCCTAAAAATATGTACCAGAAATTATTGAAGGATATT
CCAGGGCAAGTTTATACGCCGCCGCAATTAGGGACTTATTATTATGCGTTTAATACGCAG
AAAGGGCCGACGGCGGATTCCCGCGTTCGTCTGGCGCTAAGTATGACCATTGATCGCCGT
TTGATGGCGGAAAAAGTCTTAGGTACCGGTGAAAAACCGGCCTGGCATTTTACACCGGAT
GTCACGGCAGGATTTAAGCCCGATCCTTCACCGTTTGAACAAATGAGCCAGGAAGAACTT
AACGCCCAGGCGAAAACATTGCTGCGTGCAGCAGGCTACGGATCGCAGAAGCCGCTTAAA
TTAACTCTGCTTTACAATACCTCAGAAAACCATCAGAAAATCGCGATTGCGGTGGCGTCA
ATGTGGAAGAAAAATCTGGGGGTGGATGTGAAATTGCAAAACCAGGAGTGGAAAACGTAT
ATCGACAGCCGGAATACCGGTAATTTTGATGTTATTCGCGCCTCCTGGGGGGGTGATTAC
AACGAACCGTCGACTTTCTTATCCTTATTAACGTCCACGCATACGGGGAATATTTCACGC
TTTACTAATCCGACTTATGACAAAATCCTGACGCAAGCGACGATGGAAAATACCGCCGAA
GCGCGTAACGCGGATTACAATGCAGCGGAGAAAATTTTAACGGAACAAGCGCCTATAGCG
CCTATTTATCAGTATACCAATGGCCGGTTAATTAAACCGTGGGTAAAGGGATACCCCATT
ACTAACCCGGAAGATGTGGCCTATAGCCGTACAATGTATATCAGT
