# Supplementary material for: Genome wide evolutionary analyses reveal serotype specific patterns of positive selection in selected Salmonella serotypes
Source: BMC Evol Biol. 2009 Nov 14;9:264. doi: 10.1186/1471-2148-9-264 (PMC2784778; doi:10.1186/1471-2148-9-264)
Supplement: Additional file 6 — Alignments for genes under positive selection. [file 1471-2148-9-264-S6.ZIP › Additional file 5/STM1768.fas]

>CT18      
ATGCCATTCCTCTTATCTTTTGTTGTAGAAGTTGCCGACACGTTGAGCCGTATTGTTTTT
CGTTCATTCTCACTCTCGCTTCTCTTGCTGGCTGCCAGCGGTACGATCCGTGCGCAGGCG
CAAGACCCTTTCGATCAAAACCGTCTGCCGGATTTAGGCATGATGCCGGAATCCCACGAA
GGGGAAAAGCATTTTGCCGAGATGGCCAAAGCGTTTAGCGAAGCCAGCATGAAAAATAAC
GATCTGGATACCGGTGAACAGGCGCGGCAATTCGCTTTCGGACAGGTACGCGATGTGGTC
AGCGAGCAGGTTAACCAGCAGCTTGAAAGCTGGCTATCAGCCTGGGGCAGCGCCAGCGTG
GATATTAACGTCGATAACGAAGGTCATTTTAACGGCAGTCGCGGAAGCTGGTTTATCCCT
TTACAGGATAAACAGCGCTATCTGACCTGGAGCCAGCTTGGTCTTACGCAACAGACTGAC
GGACTGGTAAGCAACGTTGGCATAGGACAGCGCTGGGCGCAGGATGGCTGGCTTCTTGGC
TATAATACCTTTTACGATAATCTGCTGGATGAAAATCTGCAGCGCGCCGGCTTTGGCGCG
GAGGCGTGGGGAGAATATTTGCGTTTATCCGCCAACTATTATCAGCCTTTTGCCGACTGG
CAGACGCATACGGCGACCTTAGAACAGCGAATGGCGCGCGGATATGATATCAACGCGCAA
GTGCGGCTGCCGTTTTACCAGCATATCAATACCAGCGTTAGTCTGGAGCAGTACTTTGGC
GATAGCGTGGATCTGTTTGACTCCGGAACGGGGTATCACAATCCTGTCGCGTTAAAACTG
GGTCTCAACTATACGCCAGTACCTTTGCTTACTATGACCGCCCAGCACAAACAGGGCGAG
AGCGGGGTCAGTCAGAATAACCTGGGGCTGACGCTTAACTACCGCTTCGGCGTGCCGCTC
AAAAAGCAGCTTGCCGCCAGTGAAGTGGCGCAAAGCCAGTCATTACGCGGTAGCCGCTAT
GATACGCCGCAACGTAACTCGCTGCCGACAATGGAGTATCGGCAGCGTAAAACGTTAACG
GTTTTTCTGGCGACGCCGCCCTGGGATCTTACGCCTGGTGAGACGGTTGCGTTAAAATTG
CAGGTGCGCAGCGTGCACGGTATTCGTCATTTGAGCTGGCAGGGCGATACACAGGCATTA
AGTTTGACGGCAGGAACGGACACCCGCAGTACCGAGGGCTGGACAATCATTATGCCGGCC
TGGGATCACCGCGAAGGCGCGGCAAATCGCTGGCGTTTATCGGTGGTGGTTGAGGATGAA
AAAGGTCAGCGTGTCTCTTCCAATGAGATCACGCTCGCGCTGACTGAACCGTTTATCACG
ATGCCGGACGATAATCCGCATTGGCAACCGTTCCAGGAGCAA
>Ty2       
ATGCCATTCCTCTTATCTTTTGTTGTAGAAGTTGCCGACACGTTGAGCCGTATTGTTTTT
CGTTCATTCTCACTCTCGCTTCTCTTGCTGGCTGCCAGCGGTACGATCCGTGCGCAGGCG
CAAGACCCTTTCGATCAAAACCGTCTGCCGGATTTAGGCATGATGCCGGAATCCCACGAA
GGGGAAAAGCATTTTGCCGAGATGGCCAAAGCGTTTAGCGAAGCCAGCATGAAAAATAAC
GATCTGGATACCGGTGAACAGGCGCGGCAATTCGCTTTCGGACAGGTACGCGATGTGGTC
AGCGAGCAGGTTAACCAGCAGCTTGAAAGCTGGCTATCAGCCTGGGGCAGCGCCAGCGTG
GATATTAACGTCGATAACGAAGGTCATTTTAACGGCAGTCGCGGAAGCTGGTTTATCCCT
TTACAGGATAAACAGCGCTATCTGACCTGGAGCCAGCTTGGTCTTACGCAACAGACTGAC
GGACTGGTAAGCAACGTTGGCATAGGACAGCGCTGGGCGCAGGATGGCTGGCTTCTTGGC
TATAATACCTTTTACGATAATCTGCTGGATGAAAATCTGCAGCGCGCCGGCTTTGGCGCG
GAGGCGTGGGGAGAATATTTGCGTTTATCCGCCAACTATTATCAGCCTTTTGCCGACTGG
CAGACGCATACGGCGACCTTAGAACAGCGAATGGCGCGCGGATATGATATCAACGCGCAA
GTGCGGCTGCCGTTTTACCAGCATATCAATACCAGCGTTAGTCTGGAGCAGTACTTTGGC
GATAGCGTGGATCTGTTTGACTCCGGAACGGGGTATCACAATCCTGTCGCGTTAAAACTG
GGTCTCAACTATACGCCAGTACCTTTGCTTACTATGACCGCCCAGCACAAACAGGGCGAG
AGCGGGGTCAGTCAGAATAACCTGGGGCTGACGCTTAACTACCGCTTCGGCGTGCCGCTC
AAAAAGCAGCTTGCCGCCAGTGAAGTGGCGCAAAGCCAGTCATTACGCGGTAGCCGCTAT
GATACGCCGCAACGTAACTCGCTGCCGACAATGGAGTATCGGCAGCGTAAAACGTTAACG
GTTTTTCTGGCGACGCCGCCCTGGGATCTTACGCCTGGTGAGACGGTTGCGTTAAAATTG
CAGGTGCGCAGCGTGCACGGTATTCGTCATTTGAGCTGGCAGGGCGATACACAGGCATTA
AGTTTGACGGCAGGAACGGACACCCGCAGTACCGAGGGCTGGACAATCATTATGCCGGCC
TGGGATCACCGCGAAGGCGCGGCAAATCGCTGGCGTTTATCGGTGGTGGTTGAGGATGAA
AAAGGTCAGCGTGTCTCTTCCAATGAGATCACGCTCGCGCTGACTGAACCGTTTATCACG
ATGCCGGACGATAATCCGCATTGGCAACCGTTCCAGGAGCAA
>ATCC9150  
ATGCCATTCCTCTCATCTTTTGTTTTAGAAGTTGCCGACACGTTGAGCCGTATTGTTTTT
CGTTCATTCTCACTCTCGCTTCTCCTGCTGGCTGCCAGCGGTACGATCCGTGCGCAGGCG
CAAGATCCTTTCACGCAAAACCGTCTGCCGGATTTAGGCATGATGCCGGAATCCCACGAA
GGGGAAAAGCATTTTGCCGAGATGGCCAAAGCGTTTGGCGAAGCCAGCATGAAAAATAAC
GATCTGGATACCGGTGAACAGGCGCGGCAATTCGCTTTCGGACAGGTACGCGATGTGGTC
AGCGAGCAGGTTAACCAGCAGCTTGAAAGCTGGCTATCAGCCTGGGGCAGCGCCAGCGTT
GATATTAACGTCGATAACGAAGGTCATTTTAACGGCAGTCGCGGAAGCTGGTTTATCCCT
TTACAGGATAAACAGCGCTATCTGACCTGGAGCCAGCTTGGTCTTACGCAACAGACTGAC
GGACTGGTAAGCAACGTTGGCATAGGACAGCGCTGGGCACAGGATGGCTGGCTTCTTGGC
TATAATACCTTTTACGATAATCTGCTGGATGAAAATCTGCAGCGCGCCGGCTTTGGCGCG
GAGGCGTGGGGAGAATATTTGCGTTTATCCGCCAACTATTATCAGCCTTTTGCCGACTGG
CAGACGCATACGGCGACCTTAGAACAGCGAATGGCGCGCGGGTATGATATCAACGCGCAA
ATGCGGCTGCCGTTTTACCAGCATATCAATACCAGCGTTAGTCTGGAGCAGTACTTTGGC
GATAGCGTGGATCTGTTTGACTCCGGAACGGGGTATCACAATCCTGTCGCGTTAAAACTG
GGTCTCAACTATACGCCAGTACCTTTGCTTACCATGACCGCCCAGCACAAACAGGGCGAG
AGCGGGGTCAGTCAGAATAACCTGGGGCTGACGCTTAACTACCGCTTCGGCGTGCCGCTC
AAAAAGCAGCTTGCCGCCAGTGAAGTGGCGCAAAGCCAGTCATTACGCGGTAGCCGCTAT
GATACGCCGCAACGTAACTCGCTGCCGACAATGGAGTATCGGCAGCGTAAAACGTTAACG
GTTTTTCTGGCGACGCCGCCCTGGGATCTTACGCCTGGTGAGACGGTTGCGTTAAAATTG
CAGGTGCGCAGCGTGCACGGTATTCGTCATTTGAGCTGGCAGGGCGATACACAGGCCTTA
AGTTTGACGGCAGGAACGGACACCCGCAGTACCGAGGGCTGGACAATCATTATGCCGGCC
TGGGATCACCGCGAAGGCGCGGCAAATCGCTGGCGTTTATCGGTGGTGGTTGAGGATGAA
AAAGGTCAGCGTGTCTCTTCCAATGAGATCACGCTCGCGCTGACTGAACCGTTTATCACG
ATGCCGGACGATAATCCGCATTGGCAACCGTTCCAGGAGCAA
>LT2       
ATGTCATTCCTCTTATCTTTTGTTGTAGAAGTTGCCGACACGTTGAGCCGTATTGTTTTT
CGTTCATTCTCACTCTCGCTTCTCTTGCTGGCTGCCAGCGGTACGATCCGTGCGCAGGCG
CAAGATCCTTTCACGCAAAACCGTCTGCCGGATTTAGGCATGATGCCGGAATCCCACGAA
GGGGAAAAGCATTTTGCCGAGATGGCCAAAGCGTTTGGCGAAGCCAGCATGAAAAATAAC
GATCTGGATACTGGTGAACAGGCGCGGCAATTCGCTTTCGGACAGGTACGCGATGTGGTC
AGCGAGCAGGTTAACCAGCAGCTTGAAAGCTGGCTATCAGCCTGGGGCAGCGCCAGCGTG
GATATTAACGTCGATAACGAAGGTCATTTTAACGGCAGTCGCGGAAGCTGGTTTATCCCT
TTACAGGATAAACAGCGCTATCTGACCTGGAGCCAGCTTGGTCTTACGCAACAGACTGAC
GGACTGGTAAGCAACATTGGCGTAGGACAGCGCTGGGCGCAGGATGGCTGGCTTCTTGGC
TATAATACCTTTTACGATAATCTGCTGGATGAAAATCTACAGCGCGCCGGCTTTGGCGCG
GAGGCGTGGGGAGAATATTTGCGTTTATCCGCCAACTATTATCAGCCTTTTGCCGACTGG
CAGACGCATACGGCGACCTTAGAACAGCGAATGGCGCGCGGATATGATATCAACGCGCAA
ATGCGCCTGCCGTTTTACCAGCATATCAATACCAGCGTTAGTCTGGAGCAGTACTTTGGC
GATAGCGTGGATCTGTTTGACTCCGGAACGGGGTATCACAATCCTGTCGCGTTAAAACTG
GGTCTCAACTATACGCCAGTACCTTTGCTTACCATGACCGCCCAGCACAAACAGGGCGAG
AGCGGGGTCAGTCAAAATAACCTGGGGCTGACGCTTAACTACCGCTTCGGCGTGCCGCTC
AAAAAGCAGCTTGCCGCCAGTGAAGTGGCGCAAAGCCAGTCATTACGCGGTAGCCGCTAT
GATACGCCGCAACGTAACTCGCTGCCGACAATGGAGTATCGGCAGCGTAAAACGTTAACG
GTTTTTCTGGCGACGCCGCCCTGGGATCTTACGCCTGGTGAGACGGTTGCGTTAAAATTG
CAGGTGCGCAGCGTGCACGGTATTCGTCATTTGAGCTGGCAGGGCGATACACAGGCATTA
AGTTTGACGGCAGGAACGGACACCCGCAGTACCGAGGGCTGGACAATCATTATGCCGGCC
TGGGATCACCGCGAAGGCGCGGCAAATCGCTGGCGTTTATCGGTGGTGGTTGAGGATGAA
AAAGGTCAGCGTGTCTCTTCCAATGAGATCACGCTCGCGCTGACTGAACCGTTTATCACG
ATGCCGGACGATAATCCGCATTGGCAACCGTTCCAGGAGCAA
>ch        
ATGCCATTCCTCTTATCTTTTGTTGTAGAAGTTGCCGACACGTTGAGCCGTATTGTTTTT
CGTTCATTCTCACTCTCGCTTCTCTTGCTGACTGCCAGCGGTACGATCCGTGCGCAGGCG
CAAGACCCTTTCGATCAAAACCATCTGCCGGATTTAGGCATGATGCCGGAATCCCACGAA
GGGGAAAAGCATTTTGCCGAGATGGCCAAAGCGTTTGGCGAAGCCAGCATGAAAAATAAC
GATCTGGATACTGGTGAACAGGCGCGGCAATTCGCTTTCGGACAGGTACGCGATGTGGTC
AGCGAGCAGGTTAACCAGCAGCTTGAAAGCTGGCTATCAGCCTGGGGCAGCGCCAGCGTG
GATATTAACGTCGATAACGAAGGTCATTTTAACGGCAGTCGCGGAAGCTGGTTTATCCCT
TTACAGGATAAACAGCGCTATCTGACCTGGAGCCAGCTTGGTCTTACGCAACAGACTGAC
GGACTGGTAAGCAACATTGGCGTAGGACAGCGCTGGGCGCAGGATGGCTGGCTTCTTGGC
TATAATACCTTTTACGATAATCTGCTGGATGAAAATCTACAGCGCGCCGGCTTTGGCGCG
GAGGCGTGGGGAGAATATTTGCGTTTATCCGCCAACTATTATCAGCCTTTTGCCGACTGG
CAGACGCATACGGCGACCTTAGAACAGCGAATGGCGCGCGGGTATGATATCAACGCGCAA
ATGCGGCTGCCGTTTTACCAGCATATCAATACCAGCGTTAGTCTGGAGCAGTACTTTGGC
GATAGCGTGGATCTGTTTGACTCCGGAACGGGGTATCACAATCCTGTCGCGTTAAAACTG
GGTCTCAACTATACGCCAGTACCTTTGCTTACCGTGACCGCCCAGCACAAACAGGGCGAG
AGCGGGGTCAGTCAGAATAACCTGGGGCTGACGCTTAACTACCGCTTCGGCGTGCCGCTC
AAAAAGCAGCTTGCCGCCAGTGAAGTGGCGCAAAGCCAGTCATTACGCGGTAGCCGCTAT
GATACGCTGCAACGTAACTCGCTGCCGACAATGGAGTATCGGCAGCGTAAAACGTTAACG
GTTTTTCTGGCGACGCCGCCCTGGGATCTTACGCCTGGTGAGACGGTTGCGTTAAAATTG
CAGGTGCGCAGCGTGCACGGTATTCGTCATTTGAGCTGGCAGGGCGATACACAGGCATTA
AGTTTGACGGCAGGAACGGACACCCGCAGTACCGAGGGCTGGACAATCATTATGCCGGCC
TGGGATCACCGCGAAGGCGCGGCAAATCGCTGGCGTTTATCGGTGGTGGTTGAAGATGAA
AAAGGTCAGCGTGTCTCTTCCAATGAGATCACGCTCGCGCTGACTGAACCGTTTATCACG
ATGCCGGACGATAATCCGCATTGGCAACCGTTCCAGGAGCAA
