# Supplementary material for: Genome wide evolutionary analyses reveal serotype specific patterns of positive selection in selected Salmonella serotypes
Source: BMC Evol Biol. 2009 Nov 14;9:264. doi: 10.1186/1471-2148-9-264 (PMC2784778; doi:10.1186/1471-2148-9-264)
Supplement: Additional file 6 — Alignments for genes under positive selection. [file 1471-2148-9-264-S6.ZIP › Additional file 5/STM1854.fas]

>CT18      
ATGCCACCTTTAAAAAAAATTGTGCTGCGCCTGTTTGTGGGGGCGATGGTCGCCACGGTA
ACGACACCTGCATTGGCGCTGGTTTGCCTTGAGGATCACTCCGCTAAAGAGTGTGCTATA
TCGTGTGCTGAGGTGATGTGGTTTATGTTTCCGATATGTTTT
>Ty2       
ATGCCACCTTTAAAAAAAATTGTGCTGCGCCTGTTTGTGGGGGCGATGGTCGCCACGGTA
ACGACACCTGCATTGGCGCTGGTTTGCCTTGAGGATCACTCCGCTAAAGAGTGTGCTATA
TCGTGTGCTGAGGTGATGTGGTTTATGTTTCCGATATGTTTT
>ch        
ATGCCACCTTTAAAAAAAATTGTGCTGCGCCTGTTTGTGGGGGCGATGGTCGCCACGGTA
ACGACACCTGCATTGGCGCTGGTTTGCCTTGAGGATCACTCCGCTAAAGAGTGTGCTATA
TCGTGTGCTGAGGTGATGTGGTTTATGTTTCCGATATGTTTT
>LT2       
ATGCCGCCTTTAAAAAAAATTGTGCTGCGCCTGTTTGTGGGGGCGATGGTCGCCACGGTA
ACGACACCTGCATTGGCGCTGGTTTGCCTTGAGGATCACTCCGCTAAAGAGTGTGCTATA
TCGTGTGCTGAGGCGATGTGGTTTATGTTTCCGATATGTTTT
>ATCC9150  
ATGCCGCCTTTAAAAAAAATTGTGCTGCGCCTGTTTGTGGGGGCGATGGTCGCCACGGTA
ACGACACCTGCATTGGCGCTGGTTTGCCTTGCAACTCACTCAGCTAAAGAGTGTGCTGAA
GCCTGTGGTGTCGATATGTGGTTTATGTTTCCGATATGTTTT
