# Supplementary material for: Genome wide evolutionary analyses reveal serotype specific patterns of positive selection in selected Salmonella serotypes
Source: BMC Evol Biol. 2009 Nov 14;9:264. doi: 10.1186/1471-2148-9-264 (PMC2784778; doi:10.1186/1471-2148-9-264)
Supplement: Additional file 6 — Alignments for genes under positive selection. [file 1471-2148-9-264-S6.ZIP › Additional file 5/STM1995.fas]

>CT18      
ATGAACAGAAAAGTTCTGGCACTGCTTGTCCCGGCGTTATTAGTGGCAGGCGCAGCAAAT
GCGGCTGAAATTTATAATAAAAATGGCAACAAACTCGACCTGTACGGCAAAGTTGATGGT
CTGCGTTACTTCTCTGACAATGCAGGCGACGATGGCGATCAGTCCTACGCCCGTATTGGC
TTTAAAGGCGAAACGCAGATCAACGATATGCTGACCGGCTATGGTCAGTGGGAATACAAC
ATTAAGGTGAACACCACCGAAGGCGAAGGTGCAAACTCCTGGACTCGTCTGGGCTTTGCC
GGTCTGAAATTCGGCGAGTACGGCTCTTTCGATTATGGCCGTAACTATGGTGTTATCTAC
GACATTGAAGCCTGGACCGATGCGCTGCCGGAATTCGGCGGTGATACTTATACCCAGACC
GATGTCTATATGCTGGGCAGAACCAACGGCGTTGCCACCTACCGTAATACCGACTTCTTC
GGTCTGGTGGAAGGCCTGAACTTCGCGTTGCAGTACCAGGGTAATAATGAAAACGGCGGT
GCTGGTGCTGGTGAAGGTACAGGTAACGGC---------------GGCAACCGCAAACTG
GCCCGTGAAAACGGCGACGGTTTCGGTATGTCTACCTCCTACGACTTTGACTTCGGGTTA
AGCCTGGGTGCGGCCTACTCTTCCTCTGACCGTTCGGACAATCAGGTTGCTCGTGGTTAT
GGCGACGGCATGAATGAGCGC---AACAACTATGCCGGCGGTGAAACCGCTGAAGCCTGG
ACCATAGGTGCCAAATATGACGCCTACAATGTTTACCTGGCGGCCATGTACGCTGAAACC
CGCAACATGACCTATTATGGCGGCGGCAATGGCGAAGGTAATGGCAGTATTGCTAACAAA
ACCCAGAACTTTGAAGTGGTTGCGCAGTACCAGTTCGATTTCGGTCTGCGTCCGTCCATC
GCCTACTTGCAGTCTAAGGGCAAAGATTTAGGCGGTCAGGAAGTCCAT---CGTGGCAAC
TGGCGTTACACCGACAAAGATCTGGTTAAATATGTTGACGTCGGTATGACTTACTACTTC
AACAAAAATATGTCCACCTACGTTGATTATAAAATCAACCTGCTGGACGAAGATGATGAC
TTCTACGCAAACAACGGTATTGCAACCGATGATATCGTAGGTGTTGGTCTGGTCTACCAG
TTC
>Ty2       
ATGAACAGAAAAGTTCTGGCACTGCTTGTCCCGGCGTTATTAGTGGCAGGCGCAGCAAAT
GCGGCTGAAATTTATAATAAAAATGGCAACAAACTCGACCTGTACGGCAAAGTTGATGGT
CTGCGTTACTTCTCTGACAATGCAGGCGACGATGGCGATCAGTCCTACGCCCGTATTGGC
TTTAAAGGCGAAACGCAGATCAACGATATGCTGACCGGCTATGGTCAGTGGGAATACAAC
ATTAAGGTGAACACCACCGAAGGCGAAGGTGCAAACTCCTGGACTCGTCTGGGCTTTGCC
GGTCTGAAATTCGGCGAGTACGGCTCTTTCGATTATGGCCGTAACTATGGTGTTATCTAC
GACATTGAAGCCTGGACCGATGCGCTGCCGGAATTCGGCGGTGATACTTATACCCAGACC
GATGTCTATATGCTGGGCAGAACCAACGGCGTTGCCACCTACCGTAATACCGACTTCTTC
GGTCTGGTGGAAGGCCTGAACTTCGCGTTGCAGTACCAGGGTAATAATGAAAACGGCGGT
GCTGGTGCTGGTGAAGGTACAGGTAACGGC---------------GGCAACCGCAAACTG
GCCCGTGAAAACGGCGACGGTTTCGGTATGTCTACCTCCTACGACTTTGACTTCGGGTTA
AGCCTGGGTGCGGCCTACTCTTCCTCTGACCGTTCGGACAATCAGGTTGCTCGTGGTTAT
GGCGACGGCATGAATGAGCGC---AACAACTATGCCGGCGGTGAAACCGCTGAAGCCTGG
ACCATAGGTGCCAAATATGACGCCTACAATGTTTACCTGGCGGCCATGTACGCTGAAACC
CGCAACATGACCTATTATGGCGGCGGCAATGGCGAAGGTAATGGCAGTATTGCTAACAAA
ACCCAGAACTTTGAAGTGGTTGCGCAGTACCAGTTCGATTTCGGTCTGCGTCCGTCCATC
GCCTACTTGCAGTCTAAGGGCAAAGATTTAGGCGGTCAGGAAGTCCAT---CGTGGCAAC
TGGCGTTACACCGACAAAGATCTGGTTAAATATGTTGACGTCGGTATGACTTACTACTTC
AACAAAAATATGTCCACCTACGTTGATTATAAAATCAACCTGCTGGACGAAGATGATGAC
TTCTACGCAAACAACGGTATTGCAACCGATGATATCGTAGGTGTTGGTCTGGTCTACCAG
TTC
>ATCC9150  
ATGAACAGAAAAGTTCTGGCACTGCTTGTCCCGGCGTTATTAGTGGCAGGCGCAGCAAAT
GCGGCTGAAATTTATAATAAAAATGGCAACAAACTCGACCTGTACGGCAAAGTTGATGGT
CTGCGTTACTTCTCTGACAATGCAGGCGACGATGGCGATCAGTCCTACGCCCGTATTGGC
TTTAAAGGCGAAACGCAGATCAACGATATGCTGACCGGCTATGGTCAGTGGGAATACAAC
ATTAAGGTGAACACCACCGAAGGCGAAGGTGCAAACTCCTGGACTCGTCTGGGCTTTGCC
GGTCTGAAATTCGGCGAGTACGGCTCTTTCGATTATGGCCGTAACTATGGTGTTATCTAC
GACATTGAAGCCTGGACCGATGCGCTGCCGGAATTCGGCGGTGATACTTATACCCAGACC
GATGTCTATATGCTGGGCAGAACCAACGGCGTTGCCACCTACCGTAATACCGACTTCTTC
GGTCTGGTGGAAGGCCTGAACTTCGCGTTGCAGTACCAGGGTAATAATGAAAACGGT---
---GGTGCTGGTGAAGGTACAGGTAACGGC---------------GGCAACCGCAAACTG
TCCCGTGAAAACGGCGACGGTTTCGGTATGTCTACCTCCTACGACTTTGACTTCGGGTTA
AGCCTGGGTGCGGCCTACTCTTCCTCTGACCGTTCGGACAATCAGGTTGCTCGTGGTTAT
GGCGACGGCATGAATGAGCGC---AACAACTATGCCGGCGGTGAAACCGCTGAAGCCTGG
ACCATAGGTGCCAAATATGACGCCTACAATGTTTACCTGGCGGCCATGTACGCTGAAACC
CGCAACATGACCTATTATGGCGGCGGCAATGGCGAAGGTAATGGCGGTATTGCTAACAAA
ACCCAGAACTTTGAAGTGGTTGCGCAGTACCAGTTCGATTTCGGTCTGCGTCCGTCCATC
GCCTACTTGCAGTCTAAGGGCAAAGATTTAGGCGGTCAGGAAGTCCAT---CGTGGCAAC
TGGCGTTACACCGACAAAGATCTGGTTAAATATGTTGACGTCGGTATGACTTACTACTTC
AACAAAAATATGTCCACCTACGTTGATTATAAAATCAACCTGCAGAACGAAGATGATGAC
TTCTACGCAAACAACGGTATTGCAACCGATGATATCGTAGGTGTTGGTCTGGTCTACCAG
TTC
>ch        
ATGAACAGAAAAGTTCTGGCACTGCTTGTCCCGGCGTTATTAGTGGCAGGCGCAGCAAAT
GCGGCTGAAATTTATAATAAAAATGGCAACAAACTCGACCTGTACGGCAAAGTTGATGGT
CTGCGTTACTTCTCTGACAATGCAGGCGACGATGGCGACCAGTCCTACGCCCGTATTGGC
TTTAAAGGCGAAACGCAGATCAACGATATGCTGACCGGCTATGGTCAGTGGGAATACAAC
ATTAAGGTGAACACCACCGAAGGCGAAGGTGCAAACTCCTGGACTCGTCTGGGCTTTGCC
GGTCTGAAATTCGGCGAGTACGGCTCTTTCGATTATGGCCGTAACTATGGTGTTATCTAC
GACATTGAAGCCTGGACCGATGCGCTGCCGGAATTCGGCGGTGATACTTATACCCAGACC
GATGTCTATATGCTGGGCAGAACCAACGGCGTTGCCACCTACCGTAATACCGACTTCTTC
GGTCTGGTGGAAGGCCTGAACTTCGCGTTGCAGTACCAGGGTAATAACGAAGATCCT---
---GGCGCAGGCGAAGGAACAGCCAACGGCAGCGATGCAAATAGTGGTTCTCGCAAACTG
GCCCGTGAAAACGGCGACGGTTTCGGTATGTCTGCCTCCTACGACTTTGACTTCGGGTTA
AGCCTGGGTGCGGCCTACTCTTCCTCTGACCGTACGGACAATCAGGTTGCTCGTGGTTAT
GGCGACGGCATGAATGAGCGC---AACAACTATACCGGCGGTGAAACTGCCGAAGCCTGG
ACCGTAGGTGCCAAATATGACGCCTACAATGTTTACCTGGCGGCGATGTACGCTGAAACC
CGCAACATGACCTATTATGGCGGCGGCAATGGCGAAGGTAATGGCGGTATTGCTAACAAA
ACCCAGAACTTTGAAGTGGTTGCGCAGTACCAGTTCGATTTCGGTCTGCGTCCATCCATC
GCCTACTTGCAGTCTAAGGGCAAAGATTTAGGCGGTCAGGAAGTCCAT---CGTGGCAAC
TGGCATTACACCGACAAAGATCTGGTTAAATATGTTGACGTCGGTATGACTTACTACTTC
AACAAAAATATGTCCACCTACGTTGATTATAAAATCAACCTGCTGGACGAAGATGATGAC
TTCTACGCAAGCAACGGTATTGCAACCGATGATATCGTAGGTGTTGGTCTGGTCTACCAG
TTC
>LT2       
ATGAACAGAAAAGTTCTGGCACTGCTTGTCCCGGCGTTATTAGTGGCAGGCGCAGCAAAT
GCGGCTGAAGTTTATAATAAAAATGGCAACAAACTCGACCTGTACGGCAAAGTTGATGGT
CTGCGTTACTTCTCTGACAATGCAGGCGACGACGGCGACCAGTCCTACGCCCGTTTTGGC
TTTAAAGGCGAAACGCAGATTAACGATATGCTGACCGGCTATGGTCAGTGGGAATACAAC
ATTAAGGTAAACACCACCGAAGGCGAAGGTGCAAACTCCTGGACTCGTCTGGGCTTTGCC
GGTCTGAAATTCGGCGAGTACGGCTCTTTCGATTATGGCCGTAACTATGGTGTTATCTAC
GACATTGAAGCCTGGACCGATGCGCTGCCGGAATTCGGCGGTGACACTTATACCCAGACC
GATGTCTATATGCTGGGCAGAACCAACGGCGTTGCTACCTACCGTAATACCGACTTCTTC
GGTCTGGTGGAAGGCCTGAACTTCGCGTTGCAGTACCAGGGTAATAATGAAGATCCT---
---GGCGCAGGCGAAGGAACAGCCAACGGCAGCGATGCAGATAGTGGTACTCGCAAACTG
GCCCGTGAAAACGGCGACGGTTTCGGTATGTCTACCTCCTACGACTTTGACTTCGGGTTA
AGCCTGGGTGCGGCCTACTCTTCCTCTGACCGTACGGACAATCAGGTTGCTAGTGGGCGT
GGTGATGGCCATCATTACTATGGCAATAGCTATGCCGGCGGTGAAACTGCCGAAGCCTGG
ACCGTAGGTGTCAAATATGACGCCTATAACGTATACCTGGCGGCCATGTACGCTGAAACC
CGCAACATGACCTATTATGGCGGCGGCGATGGC---GGTGATGGCGGTATCGCTAACAAA
ACCCAGAACTTTGAAGTGGTTGCACAGTATCAGTTCGATTTCGGTCTGCGTCCGTCCATC
GCCTACTTGCAGTCTAAGGGCAAAGATTTAGGCGGCCAGGATATGGATAGCCGTGGTAAC
TATCGTTACACCGACAAAGATCTGGTTAAATATGTTGACGTTGGTATGACTTACTACTTC
AACAAAAATATGTCCACCTACGTTGATTATAAAATCAACCTGCTGGACGAAGATGATGAC
TTCTACGCAAACAACGGTATTGCAACCGATGATATCGTAGGTGTTGGTCTGGTCTACCAG
TTC
