# Supplementary material for: Genome wide evolutionary analyses reveal serotype specific patterns of positive selection in selected Salmonella serotypes
Source: BMC Evol Biol. 2009 Nov 14;9:264. doi: 10.1186/1471-2148-9-264 (PMC2784778; doi:10.1186/1471-2148-9-264)
Supplement: Additional file 6 — Alignments for genes under positive selection. [file 1471-2148-9-264-S6.ZIP › Additional file 5/STM2107.fas]

>ATCC9150  
CGGGCCACGCCCCTCATCTCCCTCGATTTCATCGTGGAAAACGGCCAAGGGGAAATTTTT
CTGGGCCAGCGTCTCAACCGTCCGGCGCAGGGCTACTGGTTTGTGCCGGGGGGACGGGTG
CGCAAAGACGAAACGCTGGAGGCCGCCTTTGCACGCCTGACGCAGGCGGAACTGGGCGTG
CGCCTGCCGCTGGCGGCAGGGACGTTTTATGGCGTCTGGCAGCACTTCTATGACGACAAC
TTTTCCGGTGAGGATTTTTCAACTCACTACATCGTGCTCGGCTTTCGTCTGCGCGTGACG
GAGAGCGATTTACGCCTGCCTGACGCGCAGCATGGCAGTTACCGCTGGCTGACGCCGGAA
CAGCTTCTGGCAAGCGACAATGTTCATGAGAACAGTCGGGCCTACTTCCTTCCTGACGCG
CCGGCGGTGGGCCTA
>ch        
CGGGCCACGCCCCTCATCTCCCTCGATTTCATCGTGGAAAACGGCCAGGGGGAAATTTTA
CTGGGCCAGCGTCTCAACCGTCCGGCGCAGGGCTACTGGTTTGTGCCTGGGGGGCGGGTG
TGCAAAGACGAAACGCTGGAGGTCGCCTTTGCACGCCTGACGCAGGCGGAACTGGGCGTG
CGTCTGCCGCTGGCAGCAGGGACGTTTTATGGCGTCTGGCAGCACTTCTATGACGACAAC
TTTTCCGGTGAGGATTTTTCAACTCACTACATCGTGCTCGGCTTTCGTCTGCGCGTGGCG
GAGAGCGATTTACGCCTGCCTGACGCGCAGCATGGCAGTTACCGCTGGCTGACGCCGGAA
CAGCTTCTGGCAAGCGACAATGTTCATGAGAACAGTCGGGCCTACTTCCTTCCTGACGCG
CCGGCGGTGGGCTTA
>CT18      
CGGACCACGCCCCTCATCTCCCTCGATTTCATCGTGGAAAACGGCCAGGGGGAAATTTTG
CTGGGCCAGCGCCTCAACCGTCCGGCGCAGGGCTACTGGTTTGTGCCGGGGGGGCGGGTG
TGCAAAGACGAAACGCTGGAGGCCGCTTTTGCACGCCTGACGCAGGCGGAACTGGGCGTG
CGTCTGCCGCTGGCGGCAGGGACGTTTTATGGCGTCTGGCAGCACTTCTATGACGACAAC
TTTTCCAGTGAGGATTTTTCAACTCACTACATCGTGCTCGGCTTTCGTCTGCGCGTGGCG
GAGAGCGATTTACGCCTGCCTGATGCCCAGCATGGCAGTTACCGCTGGCTGACGCCGGAA
CAGCTTCTGGCAGGCGACAATGTTCATGAGAACAGTCGGGCCTACTTCTCTCCTGACGCG
CCGGCGGTGGGCCTA
>Ty2       
CGGACCACGCCCCTCATCTCCCTCGATTTCATCGTGGAAAACGGCCAGGGGGAAATTTTG
CTGGGCCAGCGCCTCAACCGTCCGGCGCAGGGCTACTGGTTTGTGCCGGGGGGGCGGGTG
TGCAAAGACGAAACGCTGGAGGCCGCTTTTGCACGCCTGACGCAGGCGGAACTGGGCGTG
CGTCTGCCGCTGGCGGCAGGGACGTTTTATGGCGTCTGGCAGCACTTCTATGACGACAAC
TTTTCCAGTGAGGATTTTTCAACTCACTACATCGTGCTCGGCTTTCGTCTGCGCGTGGCG
GAGAGCGATTTACGCCTGCCTGATGCCCAGCATGGCAGTTACCGCTGGCTGACGCCGGAA
CAGCTTCTGGCAGGCGACAATGTTCATGAGAACAGTCGGGCCTACTTCTCTCCTGACGCG
CCGGCGGTGGGCCTA
>LT2       
GCGGCCACGCCCCTCATCTCCCTCGATTTCATCGTGGAAAACGGCCAGGGGGAAATTTTA
CTGGGCCAGCGTCTCAACCGTCCGGCGCAGGGCTACTGGTTTGTGCCGGGGGGGCGGGTG
TGCAAAGACGAAACGCTGGAGGCCGCCTTTGCACGCCTGACGCAGGCGGAACTGGGCGTG
CGTCTGCCGCTGGCGGCAGGGACGTTTTATGGCGTCTGGCAGCACTTCTATGACGACAAC
TTTTCCGGTGAGGATTTTTCAACTCACTACATCGTGCTCGGCTTTCGTCTGCGCGTGGCG
GAGAGCGATTTACGCCTGCCTGATGCCCAGCATGGCAGTTACCGCTGGCTGACGCCGGAA
CAGCTTCTGGCAAGCGACAATGTTCATGAGAACAGTCGGGCCTACTTCTCTCCTGACGCG
CCGGCGGTGGGCCTA
