# Supplementary material for: Genome wide evolutionary analyses reveal serotype specific patterns of positive selection in selected Salmonella serotypes
Source: BMC Evol Biol. 2009 Nov 14;9:264. doi: 10.1186/1471-2148-9-264 (PMC2784778; doi:10.1186/1471-2148-9-264)
Supplement: Additional file 6 — Alignments for genes under positive selection. [file 1471-2148-9-264-S6.ZIP › Additional file 5/STM2287.fas]

>ch        
GTGAGCGATGAGGTGCTTGCGTTGTTGATTGGCGAAGTAGAGAACGGTAATCAGAATTGT
ATTGATCTGTTATGCAATCTTGCGTTACGCAACGATGACCTGGGACATAAAGTTGAGAAA
TTACTTTTTGATCTCTTTAGCGGAAAAAGATCGGGATCACCAGATATAGACAAAAAAATC
AATCAGGCTTGCCTTGTATTACATCAAATCGCCAATAACGATATAACAAAAAATAACACT
GAGTGGAAAAAGCTACATGCCCCTTCCAGATTACTTTATATGGCCGGTTCCGCGACAACC
GACCTTTCTAAAAAAATAGGAATAGCACATAAAATTATGGGCGACCAGTTCGCTCAGACA
GATCAAGAACAGGTAGGAGTTGAAAATCTTTGGTGTAGTGCGCGAATGTTGTCGTCAGAT
GAGCTGGCAGCTGCAACGCAAGGTCTGGTTCAAGAATCACCTTTTCTCTCGGTAAACTAT
CCTATTGGGCTGATTCATCCTACCACCAAAGAAAATATATTAAGCACTCAGCTACTTGAA
AAGATGGCTCAATCAGGATTATCTGAAAATGAAGTCTTTCTGATAAATACAGGAGATCAC
TGGCTTATATGTTTATTTTATAAACTTGCAGAAAAAATAAAATGCCTTATATTTAATACT
TATTATGATTTAAATGAAAATACTAAGCAAGAGATTATAGAAGCAGCAAAAATTGCAGGC
ATATCAGAAAGCGATGAGGTTAATTTTATTGAAATGAATTTACAGAACAATGTACCCAAC
GGCTGTAGTCTATTTTGTTACCATACAATTCAACTCTTATCGAATGCCGGACAAAACGAT
CCTGTTACCACACTACGAGAATTTGCGGAAAAATTCTTAACGCTTTCAGTAGAAGAACAA
GCACTATTTAACACCCAAACCCGGCGGCAAATATATGAATACAGTCTCCAG
>LT2       
GTGAGCGATGAGGCGCTTACATTGTTGTTTAGCGCCGTAGAGAACGGTGATCAGAATTGT
ATTGATCTGTTATGCAATCTTGCGTTACGCAACGATGACCTGGGGCATAGAGTTGAGAAA
TTTCTTTTTGATCTCTTTAGCGGGAAAAGAACGGGATCATCAGATATAGACAAAAAAATC
AATCAGGCTTGCCTTGTATTACATCAAATCGCCAATAACGATATAACAAAAGATAATACT
GAGTGGAAAAAGCTACATGCCCCTTCCAGATTACTTTATATGGCAGGTTCCGCGACAACC
GACCTTTCTAAAAAAATAGGAATAGCACATAAAATTATGGGCGACCAGTTCGCTCAGACA
GATCAAGAACAGGTAGGAGTTGAAAATCTTTGGTGTGGTGCGCGAATGTTGTCGTCAGAT
GAGCTAGCAGCTGCAACGCAAGGTCTGGTTCAAGAATCACCTCTTCTCTCGGTAAACTAT
CCTATTGGGCTGATTCATCCTACCACCAAAGAAAATATATTAAGCACTCAGCTACTTGAA
AAGATTGCTCAATCAGGATTATCTCACAATGAAGTCTTCCTGGTAAATACAGGAGATCAC
TGGCTTCTCTGTTTATTTTATAAACTTGCAGAAAAAATAAAATGCCTTATATTTAATACT
TATTATGATTTAAATGAAAATACTAAGCAAGAGATTATAGAAGCAGCAAAAATTGCAGGC
ATATCAGAAAGCGATGAGGTTAATTTTATTGAAATGAATTTACAGAACAATGTACCCAAC
GGCTGTGGTCTATTTTGTTACCATACAATTCAACTCTTATCGAATGCCGGACAAAACGAT
CCTGCTACCACACTACGAGAATTTGCGGAAAATTTCTTAACGCTTTCAGTAGAGGAACAA
GCACTATTTAACACCCAAACCCGGCGGCAAATATATGAATACAGTCTCCAG
>CT18      
GTGAGCGATGAGGCGCTTGCGTTGTTGTTTAGCGCCGTAGAGAACGGTGATCAGAATTGT
ATTGATCTGTTATGCAATCTTGCGTTACGCAATGATAACCTGGGACATAGAGTTGAGAAA
TTTCTTTTTGATCTCTTTAGCGGAAAAAGATCGGGATCACCAGACATAGACAAAAAAATC
AATCAGGCTTGCCTTGTATTACATCAAATCGCCAATAACGATATAACAAAAGATAATACT
GAGTGGAAAAAGCTACATGCCCCTTCCAGATTACTTTATATGGCCGGTTCCGCGACAACC
GACCTTTCTAAAAAAATAGGAATAGCACATAAAATTATGGGCGACCAGTTCGCTCAGACA
GATCAAGAACAGGTAGGAGTTGAAAATCTTTGGTGTAGTGCGCGAATGTTGTCGTCAGAT
GAGCTAGCAGCCGCAACGCTAGGTCTGGTTCAAGAATCACCTCTTCTCTCGGTAAACTAT
CCTATTGGGCTTATTCATCCTACCACCAAAGAAAATATATTACGCACTCAGCTACTTGAA
AAGATGGCTCAATCAGGATTATCTGAAAATGAAGTCTTTCTGATAAATACAGGAGATCAC
TGGCTTATCTGTTTATTTTATAAACTTGCAGAAAAAATAAAATGCCTTATATTTAATACT
TATCATGATTTAAATGAAAATACTAAGCAAGAGATTATAGAAGCAGCAAAAATTACAGGC
ATATCAGAAAACGAAGATATTGATTTTATTGAAACCAATTTACAAAATAATGTACCCAAC
GGCTGTGGTCTATTTTGTTACCATACAATTCAACTCTTATCGAATGCAGGACAAAACGAT
CCTGCTACCACACTACGAGAATTTGCGGAAAATTTCTTAACGCTTTCAGTAGAGGAACAA
ACACTATTTAACACCCAAACCCGGCGACAAATATATGAATACAGTCTCCAG
>Ty2       
GTGAGCGATGAGGCGCTTGCGTTGTTGTTTAGCGCCGTAGAGAACGGTGATCAGAATTGT
ATTGATCTGTTATGCAATCTTGCGTTACGCAATGATAACCTGGGACATAGAGTTGAGAAA
TTTCTTTTTGATCTCTTTAGCGGAAAAAGATCGGGATCACCAGACATAGACAAAAAAATC
AATCAGGCTTGCCTTGTATTACATCAAATCGCCAATAACGATATAACAAAAGATAATACT
GAGTGGAAAAAGCTACATGCCCCTTCCAGATTACTTTATATGGCCGGTTCCGCGACAACC
GACCTTTCTAAAAAAATAGGAATAGCACATAAAATTATGGGCGACCAGTTCGCTCAGACA
GATCAAGAACAGGTAGGAGTTGAAAATCTTTGGTGTAGTGCGCGAATGTTGTCGTCAGAT
GAGCTAGCAGCCGCAACGCTAGGTCTGGTTCAAGAATCACCTCTTCTCTCGGTAAACTAT
CCTATTGGGCTTATTCATCCTACCACCAAAGAAAATATATTACGCACTCAGCTACTTGAA
AAGATGGCTCAATCAGGATTATCTGAAAATGAAGTCTTTCTGATAAATACAGGAGATCAC
TGGCTTATCTGTTTATTTTATAAACTTGCAGAAAAAATAAAATGCCTTATATTTAATACT
TATCATGATTTAAATGAAAATACTAAGCAAGAGATTATAGAAGCAGCAAAAATTGCAGGC
ATATCAGAAAACGAAGATATTGATTTTATTGAAACCAATTTACAAAATAATGTACCCAAC
GGCTGTGGTCTATTTTGTTACCATACAATTCAACTCTTATCGAATGCAGGACAAAACGAT
CCTGCTACCACACTACGAGAATTTGCGGAAAATTTCTTAACGCTTTCAGTAGAGGAACAA
ACACTATTTAACACCCAAACCCGGCGACAAATATATGAATACAGTCTCCAG
>ATCC9150  
GTGAGCGATGAGACGCTTGCGTTGTTGATTGGCGAAGTAGAGAACGGTAATCAGAATTGT
ATTGATCTGTTATGCAATCTTGCGTTACGCAACGATAACCTGGGACATAAAGTTGAGAAA
TTACTTTTTGATCTCTTTAGCGGAAAAAGATCGGGCTCACCAGATATAGACAAAAAAATC
AATCAGGCTTGCCTTGTATTACATCAAATCGCCAATAACGATATAACAAAAAATAATACT
GAGTGGAAAAAGCTACATGCCCCTTCCAGATTACTTTATATGGCCGGTTCCGCGACAACC
GACCTTTCTAAAAAAATAGAAATAGCACATAAAATTATGGGCGACCAGTTCGCTCAGACA
GATCAAGAACAGGTAGGAGTTGAAAATCTTTGGTGTGGTGCGCGAATGTTGTCGTCAGAT
GAGCTAGCAGCTGCAACGCAAGGTCTGGCTCAAGAATCACCTCTTCTCTCGGTAAACTAT
CCTATTGGGCTGATTCATCCTACCACCAAAGAAAATATATTAAGCACTCAGCTACTTGAA
AAGATTGCTCAATCAGGATTATCTCACAATGAAGTCTTCCTGGTAAATACAGGAGATCAC
TGGCTTCTCTGTTTATTTTATAAACTTGCAGAAAAAATAAAATGCCTTATATTTAATACT
TATTATGATTTAAATGAAAATACTAAGCAAGAGATTATAGAAGCAGCAAAAATTGCAGGC
ATATCAGAAAACGAAGATATTGATTTTATTGAAACTAATTTACAAAATAATGTACCCAAC
GGCTGTGGTCTATTTTGTTACCATACAATTCAACTCTTATCGAATGCAGGACAAAACGAT
CCTGCTACCACACTACGAGAGTTTGCGGAAAATTTCTTAACGCTTTCAGTAGAGGAACAA
ACACTATTTAACACCCAAACCCGGCGACAAATATATGAATACAGTCTCCAG
