# Supplementary material for: Genome wide evolutionary analyses reveal serotype specific patterns of positive selection in selected Salmonella serotypes
Source: BMC Evol Biol. 2009 Nov 14;9:264. doi: 10.1186/1471-2148-9-264 (PMC2784778; doi:10.1186/1471-2148-9-264)
Supplement: Additional file 6 — Alignments for genes under positive selection. [file 1471-2148-9-264-S6.ZIP › Additional file 5/STM2342.fas]

>CT18      
ATGTTTATCCTTGAAACGCTGAATTTTGTTGTTGATATTTTAAAAGTGCCATCGGTGCTT
GTAGGGTTAATTGCGCTGATTGGTCTGGTGGCGCAGAAAAAAGCGTTTTCCGATGTGGTA
AAAGGCACGATTAAAACCATTTTAGGTTTTATTGTGCTTGGCGGTGGCGCAACCGTACTG
GTGGGTTCATTAAACCCGCTAGGGGGTATGTTTGAACACGCTTTTAATATTCAGGGTATT
ATTCCTAATAATGAAGCGATAGTCTCAATCGCGCTGGAAAAATATGGCGCGTCCACGGCG
TTAATTATGGCATTTGGTATGGTGGCCAATATTGTCGTGGCGCGCTTTACGCGTCTTAAA
TATATCTTTTTGACCGGACATCACACCTTTTACATGGCCTGTATGATTGGCGTAATCCTG
ACCGTGGCGGGGTTTGAGGGCGTAGGGCTGGTCTTCACCGGATCGCTAATCCTGGGGCTG
GTGATGGCCTTCTTCCCGGCGTTGGCCCAACGTTATATGAGGCGGATTACCGGTACCGAT
GACATTGCGTTTGGTCACTTCGGTACCCTGGGATATGTGCTTTCCGGCTGGATTGGCAGC
CTGTGTGGTAAAGGCTCCCGCTCCACGGAAGAGATGAACCTGCCGAAAAACCTCAGTTTT
TTACGCGACAGTTCTATCTCGATTTCGCTGACCATGATGATTATCTATCTGATCATGGCA
GTCAGCGCAGGGCGTGAGTATGTCGAAGCGACGTTTAGCGGCGGGCAAAACTATCTGGTG
TACGCCATTATCATGGCAATCACCTTCGCCGCCGGCGTATTCATCATTCTGCAAGGCGTC
CGTCTGATTCTGGCGGAAATTGTTCCGGCCTTTACCGGCTTTTCAGAAAAACTGGTGCCA
AACGCGCGTCCGGCGCTGGACTGCCCGGTGGTGTATCCCTATGCCCCTAACGCGGTACTG
ATTGGCTTCCTGTTCAGTTTTCTCGGCGGGCTGGTGGGGCTGTTCCTGCTTGGACAGATG
AAGCTTGTGTTAATCCTGCCTGGCGTTGTGCCGCACTTCTTTACCGGCGCGACCGCAGGC
GTCTTTGGCAATGCCACCGGCGGTCGCCGCGGGGCGATGATCGGCGCATTTGCTAATGGT
CTATTAATCACTTTCCTGCCAGTGCTGTTACTGCCGGTTCTCGGCGCGATCGGCTTCGCC
AATACCACGTTCTCGGATGCTGACTTTGGCGTAATCGGTATTTTGCTGGGCAACCTGGCG
CGTTATCTGTCGCCGATGGCTATCACGGGGCTGGTGGTGGCGCTATTCGCGCTACTGGTG
GCGTACAACGTGTTGGCCAAAAGCAAAAAAGCGACTGCCGAAGTGCAGGAAAATAGCGGA
GCGAAAGAA
>Ty2       
ATGTTTATCCTTGAAACGCTGAATTTTGTTGTTGATATTTTAAAAGTGCCATCGGTGCTT
GTAGGGTTAATTGCGCTGATTGGTCTGGTGGCGCAGAAAAAAGCGTTTTCCGATGTGGTA
AAAGGCACGATTAAAACCATTTTAGGTTTTATTGTGCTTGGCGGTGGCGCAACCGTACTG
GTGGGTTCATTAAACCCGCTAGGGGGTATGTTTGAACACGCTTTTAATATTCAGGGTATT
ATTCCTAATAATGAAGCGATAGTCTCAATCGCGCTGGAAAAATATGGCGCGTCCACGGCG
TTAATTATGGCATTTGGTATGGTGGCCAATATTGTCGTGGCGCGCTTTACGCGTCTTAAA
TATATCTTTTTGACCGGACATCACACCTTTTACATGGCCTGTATGATTGGCGTAATCCTG
ACCGTGGCGGGGTTTGAGGGCGTAGGGCTGGTCTTCACCGGATCGCTAATCCTGGGGCTG
GTGATGGCCTTCTTCCCGGCGTTGGCCCAACGTTATATGAGGCGGATTACCGGTACCGAT
GACATTGCGTTTGGTCACTTCGGTACCCTGGGATATGTGCTTTCCGGCTGGATTGGCAGC
CTGTGTGGTAAAGGCTCCCGCTCCACGGAAGAGATGAACCTGCCGAAAAACCTCAGTTTT
TTACGCGACAGTTCTATCTCGATTTCGCTGACCATGATGATTATCTATCTGATCATGGCA
GTCAGCGCAGGGCGTGAGTATGTCGAAGCGACGTTTAGCGGCGGGCAAAACTATCTGGTG
TACGCCATTATCATGGCAATCACCTTCGCCGCCGGCGTATTCATCATTCTGCAAGGCGTC
CGTCTGATTCTGGCGGAAATTGTTCCGGCCTTTACCGGCTTTTCAGAAAAACTGGTGCCA
AACGCGCGTCCGGCGCTGGACTGCCCGGTGGTGTATCCCTATGCCCCTAACGCGGTACTG
ATTGGCTTCCTGTTCAGTTTTCTCGGCGGGCTGGTGGGGCTGTTCCTGCTTGGACAGATG
AAGCTTGTGTTAATCCTGCCTGGCGTTGTGCCGCACTTCTTTACCGGCGCGACCGCAGGC
GTCTTTGGCAATGCCACCGGCGGTCGCCGCGGGGCGATGATCGGCGCATTTGCTAATGGT
CTATTAATCACTTTCCTGCCAGTGCTGTTACTGCCGGTTCTCGGCGCGATCGGCTTCGCC
AATACCACGTTCTCGGATGCTGACTTTGGCGTAATCGGTATTTTGCTGGGCAACCTGGCG
CGTTATCTGTCGCCGATGGCTATCACGGGGCTGGTGGTGGCGCTATTCGCGCTACTGGTG
GCGTACAACGTGTTGGCCAAAAGCAAAAAAGCGACTGCCGAAGTGCAGGAAAATAGCGGA
GCGAAAGAA
>ATCC9150  
ATGTTTATCCTTGAAACGCTGAATTTTGTTGTTGATATTTTAAAAGTGCCCTCGGTGCTT
GTAGGGTTAATTGCGCTGATTGGTCTGGTGGCGCAGAAAAAAGCGTTTTCCGATGTGGTG
AAAGGCACGATTAAAACCATTTTAGGTTTTATTGTGCTTGGCGGCGGCGCAACCGTACTG
GTGGGTTCATTAAACCCGCTAGGGGGTATGTTTGAACACGCTTTTAATATTCAGGGTATT
ATTCCTAATAATGAAGCGATAGTCTCAATCGCGCTGGAAAAATATGGCGCGTCCACGGCG
TTAATTATGGCATTTGGTATGGTGGCCAATATTGTCGTGGCGCGCTTTACGCGTCTTAAA
TATATCTTTTTGACCGGGCATCACACCTTTTACATGGCCTGTATGATTGGCGTAATCCTG
ACCGTGGCGGGGTTTGAGGGCGTAGGGCTGGTCTTCACCGGATCGCTAATCCTGGGGCTG
GTGATGGCCTTCTTCCCGGCGTTGGCCCAACGTTATATGAGGCGGATTACCGGTACCGAT
GACATTGCGTTTGGTCACTTCGGTACCCTGGGATATGTGCTTTCCGGCTGGATTGGCAGC
CTGTGTGGTAAAGGCTCCCGCTCCACGGAAGAGATGAACCTGCCGAAAAACCTCAGTTTT
TTACGCGACAGTTCTATCTCGATTTCGCTGACCATGATGATTATCTATCTGATCATGGCA
GTCAGCGCAGGGCGTGAGTATGTCGAAGCGACGTTTAGCGGCGGGCAAAACTATCTGGTG
TACGCCATTATCATGGCAATCACCTTCGCCGCCGGCGTATTCATCATTCTGCAAGGCGTC
CGTCTGATTCTGGCGGAAATTGTTCCGGCCTTTACCGGCTTTTCAGAAAAACTGGTGCCA
AACGCGCGTCCGGCGCTGGACTGCCCGGTGGTGTATCCCTATGCCCCTAACGCGGTACTG
ATTGGCTTCCTGTTCAGTTTTCTCGGCGGGCTGGTGGGGCTGTTCCTGCTTGGACAGATG
AAGCTTGTGTTAATCCTGCCTGGCGTTGTGCCGCACTTCTTTACCGGCGCGACCGCAGGC
GTCTTTGGCAATGCCACCGGCGGTCGCCGCGGGGCGATGATCGGCGCATTTGCTAATGGT
CTATTAATCACTTTCCTGCCAGTGCTGTTACTGCCGGTTCTCGGCGCGATCGGCTTCGCC
AATACCACGTTCTCGGATGCTGACTTTGGCGTAATCGGTATTTTGCTGGGCAACCTGGCG
CGTTATCTGTCGCCGATGGCTATCACGGGGCTGGTGGTGGCGCTATTCGCGCTACTGGTG
GCGTACAACGTGTTGGCCAAAAGCAAAAAAGCGACTGCCGAAGTGCAGGAAAATAGCGGA
GCGAAAGAA
>LT2       
ATGTTTATCCTTGAAACGCTGAATTTTGTTGTTGATATTTTAAAAGTGCCCTCGGTGCTT
GTAGGGTTAATTGCGCTGATTGGTCTGGTGGCGCAGAAAAAAGCGTTTTCCGATGTGGTG
AAAGGCACGATTAAAACCATTTTAGGTTTTATTGTGCTTGGCGGCGGCGCAACCGTACTG
GTGGGTTCATTAAATCCGCTAGGGGGTATGTTTGAACACGCTTTTAATATTCAGGGCATT
ATTCCTAATAATGAAGCGATAGTCTCAATCGCGCTGGAAAAATATGGCGCGTCCACGGCG
TTAATTATGGCATTTGGTATGGTGGCCAATATTGTCGTGGCACGCTTTACGCGTCTTAAA
TATATCTTTTTGACCGGGCATCACACCTTTTACATGGCCTGTATGATTGGCGTAATCCTG
ACCGTGGCGGGGTTTGAGGGCGTAGGGCTGGTCTTCACCGGATCGCTGATCCTGGGGCTG
GTGATGGCCTTCTTCCCGGCCTTGGCTCAACGTTATATGAGGCGGATTACCGGTACCGAT
GACATTGCGTTTGGTCACTTCGGTACCCTGGGATATGTGCTTTCCGGCTGGATTGGCAGC
CTGTGTGGTAAAGGCTCCCGCTCCACGGAAGAGATGAACCTGCCGAAAAACCTCAGTTTT
TTACGCGACAGTTCTATCTCGATTTCGCTGACCATGATGATTATCTATCTGATCATGGCA
GTCAGCGCAGGGCGTGAGTATGTCGAAGCGACGTTTAGCGGCGGGCAAAACTATCTGGTG
TACGCCATCATCATGGCAATCACCTTCGCCGCCGGCGTATTCATCATTCTGCAAGGCGTC
CGTCTGATTCTGGCGGAAATTGTTCCGGCCTTTACCGGCTTTTCAGAAAAACTGGTGCCA
AACGCGCGTCCGGCGCTGGACTGCCCGGTGGTGTATCCCTATGCCCCTAACGCGGTACTG
ATTGGCTTCCTGTTCAGTTTTCTCGGCGGGCTGGTGGGGCTGTTCCTGCTTGGACAGATG
AAGCTTGTGTTAATCCTGCCAGGCGTTGTGCCGCACTTCTTTACCGGCGCGACCGCAGGC
GTCTTTGGCAATGCCACCGGCGGTCGCCGCGGGGCGATGATCGGCGCATTTGCTAATGGT
CTATTAATCACTTTCCTGCCAGTGCTGTTACTGCCGGTTCTCGGCGCGATCGGCTTCGCC
AATACCACGTTCTCGGATGCTGACTTTGGCGTAATCGGTATTTTGCTGGGCAACCTGGCG
CGTTATCTGTCGCCGATGGCTATCACGGGGCTGGTGGTGGCGCTATTCGCGCTACTGGTG
GCGTACAACGTGTTGGCCAAAAACAAAAAAGCGACTGCCGAAGTGCAGGAAAATAGCGGA
GCGAAAGAA
>ch        
ATGTTTATCCTTGAAACGCTGAATTTTGTTGTTGATATTTTAAAAGTACCCTCGGTGCTT
GTAGGGTTAATTGCGCTTATTGGTCTGGTGGCGCAGAAAAAAGCGTTTTCCGATGTGGTA
AAAGGCACGATTAAAACCATTTTAGGTTTTATTGTACTTGGCGGTGGCGCAACCGTACTA
GTGGGTTCATTAAATCCGCTAGGGGGCATGTTTGAACACGCTTTTAATATTCAGGGTATT
ATTCCTAATAATGAAGCGATAGTCTCAATCGCGCTGGAGAAATATGGCGCGTCCACGGCG
TTAATTATGGCATTTGGTATGGTGGCCAATATTGTCGTGGCGCGCTTTACGCGTCTTAAA
TATATCTTTTTGACCGGGCATCACACCTTTTACATGGCCTGTATGATTGGCGTAATCCTG
ACCGTGGCGGGGTTTGAGGGCGTAGGGCTGGTCTTCACCGGATCGCTAATCCTGGGGCTG
GTGATGGCCTTCTTCCCGGCGTTGGCCCAACGTTATATGAGGCGGATTACCGGTACCGAT
GACATTGCGTTTGGTCACTTCGGTACCCTGGGATATGTGCTTTCCGGCTGGATAGGTAGC
CTGTGTGGTAAAGGCTCCCGCTCCACGGAAGAGATGAACCTGCCGAAAAACCTCAGTTTT
TTACGCGACAGTTCTATCTCGATTTCGCTGACCATGATGATTATCTATCTGATTATGGCA
GTCAGCGCAGGGCGTGAGTATGTCGAAGCGACGTTTACGGCGGGCAAAACTATCCTGGTG
TACGCCATCATCATGGCAATCACCTTCGCCGCCGGCGTATTCATCATTCTGCAAGGCGTC
CGTCTGATTCTGGCGGAAATTGTTCCGGCCTTTACCGGCTTTTCAGAAAAACTGGTGCCA
AACGCGCGTCCGGCGCTGGACTGCCCGGTGGTGTATCCCTATGCCCCTAACGCGGTACTG
ATTGGCTTCCTGTTCAGTTTTCTCGGTGGGCTGGTGGGGCTGTTCCTGCTTGGACAGATG
AAGCTTGTGTTAATCCTGCCAGGCGTTGTGCCGCACTTCTTTACCGGCGCGACCGCAGGC
GTCTTTGGCAATGCCACCGGCGGTCGCCGCGGGGCGATGATCGGCGCATTTGCTAATGGT
CTATTAATCACTTTCCTGCCAGTGCTGTTACTGCCGGTTCTCGGCGCGATCGGCTTCGCC
AATACCACGTTCTCGGATGCTGACTTTGGCGTAATCGGTATTTTGCTGGGCAACCTGGCG
CGTTATCTGTCGCCGATGGCTATCACGGGGCTGGTGGTGGCGCTATTCGCGCTACTGGTG
GCGTACAACGTGTTGGCCAAAAACAAAAAAGCGAATGCCGAAGTGCAGGAAAATAGCGGA
GCGAAAGAA
