# Supplementary material for: Genome wide evolutionary analyses reveal serotype specific patterns of positive selection in selected Salmonella serotypes
Source: BMC Evol Biol. 2009 Nov 14;9:264. doi: 10.1186/1471-2148-9-264 (PMC2784778; doi:10.1186/1471-2148-9-264)
Supplement: Additional file 6 — Alignments for genes under positive selection. [file 1471-2148-9-264-S6.ZIP › Additional file 5/STM2441.fas]

>CT18      
ATGAGCATTGAGATCGCCAGAATTAAGAAATCGTTTGGTCGCACTCAGGTACTGAATGAT
ATCTCGCTGGATATTCCTTCCGGCCAGATGGTTGCCTTGTTGGGGCCGTCTGGTTCCGGC
AAAACGACGCTGCTGCGCATTATTGCCGGGCTGGAACATCAGTCCAGCGGCCATATTCGT
TTCCACGGTACGGACGTTAGCCGCCTGCACGCGCGTGAGCGTAAAGTCGGTTTTGTGTTT
CAGCACTATGCGCTGTTTCGCCATATGACGGTGTTTGACAACATCGCTTTTGGCCTGACG
GTGCTGCCGCGACGCGACCGCCCAACTGCGGCGGCTATTAAAACGAAAGTGACGCAATTG
CTGGAGATGGTGCAACTGGCGCACCTCGCGGATCGCTTCCCCGCCCAGCTTTCCGGCGGA
CAAAAACAGCGCGTGGCGCTGGCGCGCGCGCTTGCCGTAGAACCGCAAATTCTACTGCTG
GATGAACCGTTTGGCGCGCTGGATGCCCAGGTACGTAAAGAGTTACGTCGCTGGTTGCGC
CAGCTACATGAAGAACTGAAATTCACCAGCGTCTTTGTCACCCACGATCAGGAAGAAGCG
ACGGAAGTGGCGGATCGGGTGGTGGTAATGAGTCAGGGCAATATCGAACAGGCTGACGCG
CCGGATCGGGTGTGGCGTGAACCGGCAACCCGCTTCGTACTGGAGTTTATGGGCGAGGTG
AACCGCCTGACAGGCACCGTCCGCGGCGGGCAGTTTCACGTTGGCGCGCATCGCTGGCCG
CTGGGTTATACGCCCGCGTACCAAGGGCCGGTCGATCTGTTCCTGCGTCCGTGGGAGGTG
GATATCAGCCGCCGCACCAGCCTGGATTCTCCGCTACCAGTACAGGTCATTGAGGCAAGC
CCGAAAGGTCACTATACACAGTTAGTGGTACAGCCGCTGGGGTGGTATCACGATCCGCTG
ACGGTGGTGATGGCGGGTGACGACGTCCCGCAGCGCGGCGAGCGTTTGTTTGTCGGCTTA
CAGAACGCACGTCTCTATCATGGCGACCAGCGTATTGAGCCC---CATGAGGCGCTTGCT
CTTGCGGAGTCTGCC
>Ty2       
ATGAGCATTGAGATCGCCAGAATTAAGAAATCGTTTGGTCGCACTCAGGTACTGAATGAT
ATCTCGCTGGATATTCCTTCCGGCCAGATGGTTGCCTTGTTGGGGCCGTCTGGTTCCGGC
AAAACGACGCTGCTGCGCATTATTGCCGGGCTGGAACATCAGTCCAGCGGCCATATTCGT
TTCCACGGTACGGACGTTAGCCGCCTGCACGCGCGTGAGCGTAAAGTCGGTTTTGTGTTT
CAGCACTATGCGCTGTTTCGCCATATGACGGTGTTTGACAACATCGCTTTTGGCCTGACG
GTGCTGCCGCGACGCGACCGCCCAACTGCGGCGGCTATTAAAACGAAAGTGACGCAATTG
CTGGAGATGGTGCAACTGGCGCACCTCGCGGATCGCTTCCCCGCCCAGCTTTCCGGCGGA
CAAAAACAGCGCGTGGCGCTGGCGCGCGCGCTTGCCGTAGAACCGCAAATTCTACTGCTG
GATGAACCGTTTGGCGCGCTGGATGCCCAGGTACGTAAAGAGTTACGTCGCTGGTTGCGC
CAGCTACATGAAGAACTGAAATTCACCAGCGTCTTTGTCACCCACGATCAGGAAGAAGCG
ACGGAAGTGGCGGATCGGGTGGTGGTAATGAGTCAGGGCAATATCGAACAGGCTGACGCG
CCGGATCGGGTGTGGCGTGAACCGGCAACCCGCTTCGTACTGGAGTTTATGGGCGAGGTG
AACCGCCTGACAGGCACCGTCCGCGGCGGGCAGTTTCACGTTGGCGCGCATCGCTGGCCG
CTGGGTTATACGCCCGCGTACCAAGGGCCGGTCGATCTGTTCCTGCGTCCGTGGGAGGTG
GATATCAGCCGCCGCACCAGCCTGGATTCTCCGCTACCAGTACAGGTCATTGAGGCAAGC
CCGAAAGGTCACTATACACAGTTAGTGGTACAGCCGCTGGGGTGGTATCACGATCCGCTG
ACGGTGGTGATGGCGGGTGACGACGTCCCGCAGCGCGGCGAGCGTTTGTTTGTCGGCTTA
CAGAACGCACGTCTCTATCATGGCGACCAGCGTATTGAGCCC---CATGAGGCGCTTGCT
CTTGCGGAGTCTGCC
>ATCC9150  
ATGAGCATTGAGATCGCCAGAATTAAGAAATCGTTTGGTCGCACTCAGGTACTGAATGAT
ATCTCGCTGGATATTCCTTCCGGCCAGATGGTTGCCTTGTTGGGGCCGTCTGGTTCCGGC
AAAACGACGCTGCTGCGCATTATTGCCGGGCTGGAACATCAGTCCAGCGGTCATATTCGT
TTCCACGGTACGGACGTTAGCCGCCTGCACGCGCGTGAGCGTAAAGTCGGTTTTGTGTTT
CAGCACTATGCGCTGTTTCGCCATATGACGGTGTTTGACAACATCGCTTTTGGCCTGACG
GTGCTGCCGCGACGTGACCGCCCAACTGCGGCGGCGATTAAAACGAAAGTGACGCAATTG
CTGGAGATGGTGCAACTGGCGCACCTCGCGGATCGCTTCCCCGCCCAGCTTTCCGGCGGA
CAAAAACAGCGCGTGGCGCTGGCGCGCGCGCTTGCCGTGGAACCGCAAATTCTACTGCTG
GATGAACCGTTTGGCGCGCTGGATGCCCAGGTACGTAAAGAGTTACGTCGCTGGTTACGC
CAGCTACATGAAGAACTGAAATTCACCAGCGTCTTTGTCACCCACGATCAGGAAGAAGCG
ACGGAAGTGGCGGATCGGGTAGTGGTGATGAGTCAGGGCAATATCGAACAGGCTGATGCG
CCGGATCGGGTGTGGCGTGAACCGGCAACCCGCTTCGTACTGGAGTTTATGGGCGAGGTG
AACCGCCTGATAGGCACCGTCCGCGGCGGGCAGTTTCACGTTGGCGCGCATCGCTGGCCG
CTGGGTTATACGCCCGCGTACCAGGGGTCGGTCGATCTGTTCCTGCGTCCGTGGGAGGTG
GATATTAGCCGCCGCACCAGCCTGGATTCTCCGCTACCAGTACAGGTCATTGAGGCCAGC
CCGAAAGGTCACTATACACAGTTAGTGGTACAGCCGCTGGGGTGGTATCACGATCCGCTG
ACGGTGGTGATGGCGGGTGACGACGTCCCGCAGCGCGGCGAGCGTTTGTTTGTCGGCTTA
CAGAACGCACGTCTCTATCATGGCGACCAGCGTATTGAGCCC---CATGAGGCGCTTGCT
CTTGCGGAGTCTGCC
>ch        
ATGAGCATTGAGATCGCCAGAATTAAGAAATCGTTTGGTCGTACTCAGGTACTGAATGAT
ATCTCGCTGGATATTCCTTCCGGCCAGATGGTTGCCTTGTTGGGGCCGTCAGGTTCCGGC
AAAACGACGCTGCTGCGCATTATTGCCGGGCTGGAACATCAGTCCAGCGGCCATATTCGT
TTCCACGGTACGGACGTTAGCCGTCTGCACGCGCGTGAGCGTAAAGTCGGTTTTGTGTTT
CAGCACTATGCGCTGTTTCGCCATATGACGGTGTTTGACAACATTGCTTTTGGTCTGACG
GTGCTGCCGCGACGCGACCGCCCAACTGCGGCGGCGATTAAAACGAAAGTGACGCAATTG
CTGGAGATGGTGCAACTGGCGCACCTCGCGGATCGTTTCCCCGCCCAGCTTTCCGGCGGA
CAAAAACAGCGCGTGGCGCTGGCGCGCGCGCTTGCCGTGGAACCGCAAATTCTACTGCTG
GATGAACCCTTTGGCGCGCTGGATGCCCAGGTACGTAAAGAGTTACGTCGCTGGTTGCGC
CAGCTACATGAAGAACTGAAATTCACCAGCGTCTTTGTCACCCACGATCAGGAAGAAGCG
ACGGAAGTGGCGGATCGGGTAGTGGTGATGAGTCAGGGCAATATCGAACAGGCTGATGCG
CCGGATCGGGTGTGGCGTGAACCGGCAACCCGCTTCGTACTGGAGTTTATGGGCGAGGTG
AACCGCCTGACAGGCACCGTCCGCGGCGGGCAGTTTCACGTTGGCGCGCATCGCTGGCCG
CTGGGTTATACGCCCGCGTACCAGGGGCCGGTCGATCTGTTCCTGCGTCCGTGGGAGGTG
GATATTAGCCGCCGCACCAGCCTGGATTCTCCGCTACCAGTACAGGTCATTGAGGCCAGC
CCGAAAGGTCACTATACACAGCTAGTGGTGCAGCCGCTGGGGTGGTATCACGATCCGCTG
ACGGTGGTGATGGCGGGTGACGACGTCCCGCAGCGCGGCGAGCGTTTGTTTGTTGGACTG
CAAAAAGCGCGTCTGTATAACGGCGACCAGCGTATTGAAACGCGTGAAGAGGAACTTGCT
CTGGCGCAATCGGCC
>LT2       
ATGAGCATTGAGATCGCCAGAATTAAGAAATCCTTTGGTCGCACTCAGGTACTGAATGAT
ATCTCGCTGGATATTCCTTCCGGCCAGATGGTTGCCTTGTTGGGGCCGTCAGGTTCCGGC
AAAACGACGCTGCTGCGCATTATTGCCGGGCTGGAGCATCAGTCCAGCGGTCATATTCGT
TTCCACGGTACGGACGTTAGCCGCCTGCACGCGCGTGAGCGTAAAGTCGGTTTTGTGTTT
CAGCACTATGCGCTGTTTCGCCATATGACGGTGTTTGACAACATCGCTTTTGGCCTGACG
GTGCTGCCGCGACGCGACCGCCCAACTGCGGCGGCGATTAAAACGAAAGTGACGCAATTG
CTGGAGATGGTGCAACTGGCGCACCTCGCGGATCGCTTCCCCGCCCAGCTTTCCGGCGGA
CAAAAACAGCGCGTGGCGCTGGCGCGCGCGCTTGCCGTGGAACCGCAAATTCTACTGCTG
GATGAACCCTTTGGCGCGCTGGATGCCCAGGTACGTAAAGAGTTACGTCGCTGGTTGCGC
CAGCTACATGAAGAACTGAAATTCACCAGCGTCTTTGTCACCCACGATCAGGAAGAGGCG
ACGGAAGTGGCGGATCGGGTGGTGGTGATGAGTCAGGGCAATATCGAACAGGCTGATGCG
CCGGATCGGGTGTGGCGTGAACCGGCAACCCGCTTCGTACTGGAGTTTATGGGCGAGGTG
AACCGCCTGACAGGCACCGTCCGCGGCGGGCAGTTTCACGTTGGCGCGCATCGCTGGCCG
CTGGGTTATACGCCCGCGTACCAGGGGCCGGTCGATCTGTTCCTGCGTCCGTGGGAGGTG
GATATTAGCCGCCGCACCAGCCTGGATTCTCCTCTACCAGTACAGGTCATTGAGGCCAGC
CCGAAAGGTCACTATACACAGTTAGTGGTACAGCCGCTGGGGTGGTATCACGATCCGCTG
ACGGTGGTGATGGCGGGTGAGGATGTTCCGGTTCGCGGCGAGCGTTTGTTTGTTGGACTG
CAAAAAGCGCGTCTGTATAACGGCGACCAGCGTATTGAAACGCGTGAAGAGGAACTTGCT
CTGGCGCAATCGGCC
