# Supplementary material for: Genome wide evolutionary analyses reveal serotype specific patterns of positive selection in selected Salmonella serotypes
Source: BMC Evol Biol. 2009 Nov 14;9:264. doi: 10.1186/1471-2148-9-264 (PMC2784778; doi:10.1186/1471-2148-9-264)
Supplement: Additional file 6 — Alignments for genes under positive selection. [file 1471-2148-9-264-S6.ZIP › Additional file 5/STM2444.fas]

>CT18      
ATGGCCGTTAACTTACTGAAAAAGAGACTCCTGACGCTGGCAGCAATGCTGTTACTGGCA
GGGCAGGCGCAGGCAACGGAGCTGCTGAACAGCTCATACGATGTCTCCCGCGAGCTGTTT
GCCGCCCTTAACCCGCCGTTTGAGCAACAATGGGCGAAGGATAACGGCGGCGATAAGCTG
ACGATTAAGCAGTCTCATGCCGGGTCATCAAAACAGGCGCTGGCGATTTTGCAGGGACTG
AAGGCAGACGTCGTGACCTACAATCAGGTGACCGACGTACAGATTCTTCATGATAAAGGC
AAACTGATCCCTGCCGACTGGCAAAGCCGTCTGCCGAACAACAGTTCGCCATTCTATTCC
ACTATGGGCTTCCTAGTGCGCAAGGGGAACCCGAAAAATATTCACGACTGGAGCGATCTT
GTACGTTCCGACGTGAAGCTGATTTTCCCTAACCCGAAAACCTCCGGCAACGCCCGTTAC
ACGTATCTGGCGGCATGGGGCGCGGCGGATAACGCGGACGGCGGCGATAAAGCCAAAACC
GAACAGTTTATGACCCAGTTCCTGAAAAACGTCGAAGTGTTTGATACCGGCGGTCGCGGC
GCTACGACTACCTTTGCCGAGCGTGGTCTGGGCGATGTGCTGATTAGTTTTGAATCGGAA
GTGAACAACATCCGCAAACAATATGAAGCCCAGGGATTTGAAGTGGTGATCCCGAAAACG
AACATTCTTGCTGAATTCCCGGTTGCCTGGGTGGATAAATACGTGAAGGCCAACGGCACA
GAAAAAGCCGCCAAAGCTTACCTGAACTGGCTGTATAGCCCGCAGGCGCAGACCATCATT
ACCCATTACTACTACCGCGTGAATAACCCGGAAATCATGGGCAAGCAAGCAGATAAATTC
CCGCAAACCGGACTGTTCCGCGTGGAAGACAAGTTTGGCACGTGGCCTGAGGTGATGAAA
ACGCACTTTGCCAGCGGCGGCGAGCTGGACAAACTGTTGGCGGCGGGGCGTAAG
>Ty2       
ATGGCCGTTAACTTACTGAAAAAGAGACTCCTGACGCTGGCAGCAATGCTGTTACTGGCA
GGGCAGGCGCAGGCAACGGAGCTGCTGAACAGCTCATACGATGTCTCCCGCGAGCTGTTT
GCCGCCCTTAACCCGCCGTTTGAGCAACAATGGGCGAAGGATAACGGCGGCGATAAGCTG
ACGATTAAGCAGTCTCATGCCGGGTCATCAAAACAGGCGCTGGCGATTTTGCAGGGACTG
AAGGCAGACGTCGTGACCTACAATCAGGTGACCGACGTACAGATTCTTCATGATAAAGGC
AAACTGATCCCTGCCGACTGGCAAAGCCGTCTGCCGAACAACAGTTCGCCATTCTATTCC
ACTATGGGCTTCCTAGTGCGCAAGGGGAACCCGAAAAATATTCACGACTGGAGCGATCTT
GTACGTTCCGACGTGAAGCTGATTTTCCCTAACCCGAAAACCTCCGGCAACGCCCGTTAC
ACGTATCTGGCGGCATGGGGCGCGGCGGATAACGCGGACGGCGGCGATAAAGCCAAAACC
GAACAGTTTATGACCCAGTTCCTGAAAAACGTCGAAGTGTTTGATACCGGCGGTCGCGGC
GCTACGACTACCTTTGCCGAGCGTGGTCTGGGCGATGTGCTGATTAGTTTTGAATCGGAA
GTGAACAACATCCGCAAACAATATGAAGCCCAGGGATTTGAAGTGGTGATCCCGAAAACG
AACATTCTTGCTGAATTCCCGGTTGCCTGGGTGGATAAATACGTGAAGGCCAACGGCACA
GAAAAAGCCGCCAAAGCTTACCTGAACTGGCTGTATAGCCCGCAGGCGCAGACCATCATT
ACCCATTACTACTACCGCGTGAATAACCCGGAAATCATGGGCAAGCAAGCAGATAAATTC
CCGCAAACCGGACTGTTCCGCGTGGAAGACAAGTTTGGCACGTGGCCTGAGGTGATGAAA
ACGCACTTTGCCAGCGGCGGCGAGCTGGACAAACTGTTGGCGGCGGGGCGTAAG
>ATCC9150  
ATGGCCGTTAACTTACTGAAAAAGAGACCCCTAACGCTGGCAGCAATGCTGTTACTGGCA
GGGCAGGCGCAGGCAACGGAGCTGCTGAACAGCTCATACGATGTCTCCCGCGAGCTGTTT
GCCGCCCTTAACCCGCCGTTTGAGCAACAATGGGCAAAAGATAACGGCGGCGACAAACTG
ACGATTAAGCAGTCTCATGCCGGGTCATCAAAACAGGCGCTGGCGATTTTGCAGGGACTG
AAGGCAGACGTCGTGACCTACAATCAGGTGACCGACGTACAGATTCTTCATGATAAAGGC
AAACTGATCCCTGCCGACTGGCAAAGCCGTCTGCCGAACAACAGTTCGCCATTCTATTCC
ACGATGGGCTTCCTGGTGCGCAAGGGGAACCCGAAAAATATTCACGACTGGAGCGATCTT
GTACGTTCCGACGTGAAGCTGATTTTCCCTAACCCGAAAACCTCCGGCAACGCCCGTTAC
ACGTATCTGGCGGCATGGGGCGCGGCGGATAACGCAGACGGCGGCGATAAAGCCAAAACC
GAACAGTTTATGACCCAGTTCCTGAAAAACGTCGAAGTGTTTGATACCGGCGGCCGCGGC
GCTACGACTACCTTTGCCGAGCGTGGTCTGGGCGATGTGCTGATTAGTTTTGAATCGGAA
GTGAACAACATCCGCAAACAATATGAAGCCCAGGGATTTGAAGTGGTGATCCCGAAAACG
AACATTCTTGCTGAATTCCCGGTTGCCTGGGTGGATAAAAACGTGAAGGCCAACGGCACA
GAAAAAGCCGCCAAAGCTTACCTGAACTGGCTGTATAGCCCGCAGGCGCAGACCATCATC
ACCCATTACTACTACCGCGTGAATAACCCGGAAATCATAGGCAAGCAAGCAGATAAATTC
CCGCAGACCGAACTGTTCCGCGTGGAAGACAAGTTTGGTTCCTGGCCGGAAGTGATGAAA
ACGCACTTTGCCAGCGGCGGCGAGCTGGACAAACTGTTGGCGGCGGGGCGTAAG
>LT2       
ATGGCCGTTAACTTACTGAAAAAGAGACCCCTGACGCTGGCAGCAATGCTGTTACTGGCA
GGGCAGGCGCAGGCAACGGAGCTGCTGAACAGCTCATACGATGTCTCCCGCGAGCTGTTT
GCCGCCCTTAACCCGCCGTTTGAGCAACAATGGGCGAAGGATAACGGCGGCGATAAGCTG
ACGATTAAGCAGTCTCATGCCGGGTCATCAAAACAGGCGCTGGCGATTTTGCAGGGACTG
AAGGCAGACGTCGTCACCTACAATCAGGTGACCGACGTACAGATTCTTCATGATAAAGGC
AAACTGATCCCTGCCGACTGGCAAAGCCGTCTGCCGAACAACAGTTCGCCATTCTATTCC
ACGATGGGTTTCCTGGTGCGCAAGGGAAACCCGAAAAATATTCACGACTGGAGCGATCTT
GTACGTTCCGACGTGAAGCTGATTTTCCCTAACCCGAAAACCTCCGGCAACGCCCGTTAC
ACGTATCTGGCGGCATGGGGCGCGGCGGATAACGCGGACGGCGGCGATAAAGCCAAAACC
GAACAGTTTATGACCCAGTTCCTGAAAAACGTCGAAGTGTTTGATACCGGCGGTCGCGGC
GCTACGACTACCTTTGCCGAGCGTGGTCTGGGCGATGTGCTGATTAGTTTTGAGTCGGAA
GTGAACAATATCCGCAAACAATATGAAGCCCAGGGATTTGAAGTGGTGATCCCGAAAACG
AACATTCTTGCTGAATTCCCGGTTGCCTGGGTGGATAAAAACGTGCAGGCCAACGGCACA
GAAAAAGCCGCCAAAGCTTACCTGAACTGGCTGTATAGCCCGCAGGCGCAGACCATCATC
ACCCATTACTACTACCGCGTGAATAACCCGGAAATCATGGGCAAGCAAGCAGATAAATTC
CCGCAGACCGAACTGTTCCGCGTGGAAGAAAAGTTTGGTTCCTGGCCGGAAGTGATGAAA
ACGCACTTTGCCAGCGGCGGCGAGCTGGACAAACTGTTGGCGGCGGGGCGTAAG
>ch        
ATGGCCGTTAACTTCCTGAAAAAAAATGCTCTGACGCTGGCGGCGTCTCTGTTACTGGTC
GGTCAGGTACAGGCGACGGAACTGCTGAACAGCTCATACGATGTCTCCCGCGAGCTGTTT
GCCGCCCTTAACCCACCGTTTGAGCAACAATGGGCGAAGGATAACGGCGGCGATAAGCTG
ACGATTAAGCAGTCTCATGCCGGGTCATCAAAACAGGCGCTGGCGATTTTGCAGGGACTG
AAGGCAGACGTCGTGACCTACAATCAGGTGACCGATGTACAGATTCTCCATGATAAAGGC
AAACTGATCCCTGCCGACTGGCAAAGCCGTCTGCCGAACAACAGTTCGCCATTCTATTCC
ACGATGGGCTTCCTGGTGCGCAAGGGGAACCCGAAAAATATTCACGACTGGAGCGATCTT
GTACGTTCCGACGTGAAGCTGATTTTCCCTAACCCGAAAACCTCCGGCAACGCCCGTTAC
ACGTATCTGGCGGCATGGGGAGCGGCGGATAACGCGGACGGCGGCGATAAAGCCAAAACC
GAACAGTTTATGACCCAGTTCCTGAAAAACGTCGAAGTGTTTGATACCGGCGGTCGCGGC
GCTACGACTACCTTTGCCGAGCGTGGTCTGGGCGATGTGCTGATTAGTTTTGAATCGGAA
GTGAACAACATCCGCAAACAATATGAAGCCCAGGGATTTGAAGTGGTGATCCCGAAAACG
AACATTCTTGCTGAATTCCCGGTTGCCTGGGTGGATAAAAACGTGAAGGCCAACGGCACA
GAAAAAGCCGCCAAAGCTTACCTGAACTGGCTGTATAGCCCGCAGGCGCAGACCATCATC
ACCCATTACTACTACCGCGTGAATAACCCGGAAATCATGGGCAAGCAAGCAGATAAATTC
CCGCAGACCGAACTGTTCCGCGTGGAAGAAAAGTTTGGTTCCTGGCCGGAAGTGATGAAA
ACGCACTTTGCCAGCGGCGGCGAGCTGGACAAACTGTTGGCGGCGGGGCGTAAG
