# Supplementary material for: Genome wide evolutionary analyses reveal serotype specific patterns of positive selection in selected Salmonella serotypes
Source: BMC Evol Biol. 2009 Nov 14;9:264. doi: 10.1186/1471-2148-9-264 (PMC2784778; doi:10.1186/1471-2148-9-264)
Supplement: Additional file 6 — Alignments for genes under positive selection. [file 1471-2148-9-264-S6.ZIP › Additional file 5/STM2678.fas]

>LT2       
TTCAGCCTCGCGCTGATCGTTCCCGGACTGTTGCAAAAAAACAGCGGCTGGCGGCGTATG
GCTATTCTTTCTGCGGTCATCGCGCTGGTGTGCCATGCTGTCGCGCTGGAATCGCGTATT
CTGCCCGGCGGCGACAGTGGACAAAACCTGAGCCTGCTGAATGTCGGTTCGCTGGTCAGC
CTGATGATCTGCACGGTGATGACCATTGTCGCGTCGCGTAATCGCGGCTGGCTACTTCTG
CCTATTGTCTATGCTTTTGCGCTGATTAACCTGGCCTTCGCCACGTTCATGCCTAATGAA
TATATTACGCATCTGGAAGCGACCCCAGGCATGATGGTGCACATCGGTCTGTCGCTTTTC
TCTTACGCGACGCTGATAATCGCCGCTCTGTATGCGCTACAGCTGGCGTGGATCGACTAT
CAGTTGAAGAACAAAAAGCTGGCGTTTAGTAATGAAATGCCGCCATTGATGAGCATTGAG
CGCAAAATGTTTCATATCACGCAGATTGGCGTCGTACTGCTGACCCTTACTCTGTGTACC
GGCCTGTTTTACATGCATAACCTGTTCAGTACTGAAAATATTGATAAAGCCGTGCTCTCT
ATCGTGGCATGGTTTGTCTATATCGTTCTGCTGTGGGGGCATTACCATGAAGGCTGGCGG
GGTCGGCGGGTCGTGTGGTTTAACGTCGCAGGCGCGGGTATTCTGACGCTGGCCTATTTT
GGTAGCCGCATATTACAGCAATTTGTAAGC
>Ty2       
TTCAGCCTCGCGCTGATCGTTCCCGGACTGTTGCAAAAAAACAGCGGCTGGCGGCGTATG
GCTATTCTTTCTGCGGTCATCGCGCTGGTGTGCCATGCTGTCGCGCTGGAATCGCGTATT
CTGCCCGGCGGCGACAGTGGACAAAACCTGAGCCTGCTGAATGTCGGTTCGCTGGTCAGC
CTGATGATCTGCACGGTGATGACCATTGTCGCGTCGCGTAATCGCGGCTGGCTACTTCTG
CCCATTGTCTATGCTTTTGCGCTGATTAACCTGGCCTTCGCCACGTTCATGCCTAATGAA
TATATTACGCATCTGGAAGCGACCCCAGGCATGATGGTGCACATCGGTCTGTCGCTTTTC
TCTTACGCGACGCTGATAATCGCCGCGCTGTATGCGCTACAACTGGCGTGGATCGACTAT
CAGTTGAAGAACAAAAAGCTGGCGTTTAGTAATGAAATGCCGCCATTGATGAGCATTGAG
CGCAAAATGTTTCATATCACGCAGATTGGCGTCGTACTGCTGACCCTTACTCTGTGTACC
GGCCTGTTTTACATGCATAACCTGTTCAGTACTGAAAATATTGATAAAGCCGTGCTCTCT
ATCGTGGCATGGTTTGTCTATATCGTTCTGCTGTGGGGGCATTACCATGAAGGCTGGCGG
GGTCGTCGGGTCGTGTGGTTTAACGTCGCAGGCGCGGGTATTCTGACGCTGGCCTATTTT
GGTAGCCGCATATTACAGCAATTTGTAAGC
>CT18      
TTCAGCCTCGCGCTGATCGTTCCCGGACTGTTGCAAAAAAACAGCGGCTGGCGGCGTATG
GCTATTCTTTCTGCGGTCATCGCGCTGGTGTGCCATGCTGTCGCGCTGGAATCGCGTATT
CTGCCCGGCGGCGACAGTGGACAAAACCTGAGCCTGCTGAATGTCGGTTCGCTGGTCAGC
CTGATGATCTGCACGGTGATGACCATTGTCGCGTCGCGTAATCGCGGCTGGCTACTTCTG
CCCATTGTCTATGCTTTTGCGCTGATTAACCTGGCCTTCGCCACGTTCATGCCTAATGAA
TATATTACGCATCTGGAAGCGACCCCAGGCATGATGGTGCACATCGGTCTGTCGCTTTTC
TCTTACGCGACGCTGATAATCGCCGCGCTGTATGCGCTACAACTGGCGTGGATCGACTAT
CAGTTGAAGAACAAAAAGCTGGCGTTTAGTAATGAAATGCCGCCATTGATGAGCATTGAG
CGCAAAATGTTTCATATCACGCAGATTGGCGTCGTACTGCTGACCCTTACTCTGTGTACC
GGCCTGTTTTACATGCATAACCTGTTCAGTACTGAAAATATTGATAAAGCCGTGCTCTCT
ATCGTGGCATGGTTTGTCTATATCGTTCTGCTGTGGGGGCATTACCATGAAGGCTGGCGG
GGTCGTCGGGTCGTGTGGTTTAACGTCGCAGGCGCGGGTATTCTGACGCTGGCCTATTTT
GGTAGCCGCATATTACAGCAATTTGTAAGC
>ATCC9150  
TTCAGCCTCGCGCTGATCGTTCCCGGACTGTTGCAAAAAAACAGCGGCTGGCGGCGTATG
GCTATTCTTTCTGCGGTCATCGCGCTGGTGTGCCATGCTGTCGCGCTGGAATCGCGTATT
CTGCCCGGCGGCGACAGTGGACAAAACCTGAGCCTGCTGAATGTCGGTTCGCTGGTCAGC
CTGATGATCTGCACGGTGATGACCATTGTCGCGTCGCGTAATCGCGGCTGGCTACTTCTG
CCCATTGTCTATGCTTTTGCGCTGATTAACCTGGCCTTCGCCACGTTCATGCCTAATGAA
TATATTACGCATCTGGAAGCGACCCCAGGCATGATGGTGCACATCGGTCTGTCGCTTTTC
TCTTACGCGACGCTGATAATCGCCGCGCTGTATGCGCTACAACTGGCGTGGATCGACTAT
CAGTTGAAGAACAAAAAGCTGGCGTTTAGTAATGAAATGCCGCCATTGATGAGCATTGAG
CGCAAAATGTTTCATATCACGCAGATTGGCGTCGTACTGCTGACCCTTACTCTGTGTACC
GGCCTGTTTTACATGCATAACCTGTTCAGTACTGAAAATATTGATAAAGCCGTGCTCTCT
ATCGTGGCATGGTTTGTCTATATCGTTCTGCTGTGGGGGCATTACCATGAAGGCTGGCGG
GGTCGTCGGGTCGTGTGGTTTAACGTCGCAGGCGCGGGTATTCTGACGCTGGCCTATTTT
GGTAGCCGCATATTACAGCAATTTGTAAGC
>ch        
TCAGCCCTCGCGCTGATCGTTCCCGGACTGTTGCAAAAAAACAGCGGCTGGCGGCGTATG
GCTATTCTTTCTGCGGTCATCGCGCTGGTGTGCCATGCTGTCGCGCTGGAATCGCGTATT
CTGCCCGGCGGCGACAGTGGACAAAACCTGAGCCTGCTGAATGTCGGTTCGCTGGTCAGC
CTGATGATCTGCACGGTGATGACCATTGTCGCGTCGCGTAATCGCGGCTGGCTACTTCTG
CCTATTGTCTATGCTTTTGCGCTGATTAACCTGGCCTTCGCCACGTTCATGCCTAATGAA
TATATTACGCATCTGGAAGCGACCCCAGGCATGATGGTGCACATCGGTCTGTCGCTTTTC
TCTTACGCGACGCTGATAATCGCCGCTCTGTATGCGCTACAGCTGGCGTGGATCGACTAT
CAGTTGAAGAACAAAAAGCTGGCGTTTAGTAATGAAATGCCGCCATTGATGAGCATTGAG
CGCAAAATGTTTCATATCACGCAGATTGGCGTCGTACTGCTGACCCTTACTCTGTGTACC
GGCCTGTTTTACATGCATAACCTGTTCAGTACTGAAAATATTGATAAAGCCGTGCTCTCT
ATCGTGGCATGGTTTGTCTATATCGTTCTGCTGTGGGGGCATTACCATGAAGGCTGGCGG
GGTCGGCGGGTCGTGTGGTTTAACGTCGCAGGCGCGGGTATTCTGACGCTGGCCTATTTT
GGTAGCCGCATATTACAGCAATTTGTAAGC
