# Supplementary material for: Genome wide evolutionary analyses reveal serotype specific patterns of positive selection in selected Salmonella serotypes
Source: BMC Evol Biol. 2009 Nov 14;9:264. doi: 10.1186/1471-2148-9-264 (PMC2784778; doi:10.1186/1471-2148-9-264)
Supplement: Additional file 6 — Alignments for genes under positive selection. [file 1471-2148-9-264-S6.ZIP › Additional file 5/STM2801.fas]

>CT18      
ATGTATTTACGACCTGACGAGGTGGCGCGGGTACTGGAAAAGGCAGGGTTTACCGTCGAT
GTGGTGACGAATAAGACGTATGGTTATCGACGCGGCGAGAATTATGTTTATGTTAACCGC
GAGGCGCGTATGGGGCGTACCGCGCTGATCATTCACCCCAGATTAAAAGACCGTAGCTCA
TCACTGGCTGACCCGGCTTCGGATATTAAAACCTGCGATCACTACCAAAATTTTCCGCTC
TATTTAGGCGGCGAGACCCACGAACATTACGGTATTCCCCACGGCTTTAGCTCCCGAATA

>Ty2       
ATGTATTTACGACCTGACGAGGTGGCGCGGGTACTGGAAAAGGCAGGGTTTACCGTCGAT
GTGGTGACGAATAAGACGTATGGTTATCGACGCGGCGAGAATTATGTTTATGTTAACCGC
GAGGCGCGTATGGGGCGTACCGCGCTGATCATTCACCCCAGATTAAAAGACCGTAGCTCA
TCACTGGCTGACCCGGCTTCGGATATTAAAACCTGCGATCACTACCAAAATTTTCCGCTC
TATTTAGGCGGCGAGACCCACGAACATTACGGTATTCCCCACGGCTTTAGCTCCCGAATA

>ch        
ATGTATTTACGACCTGACGAGGTGGCGCGGGTACTGGAAAAGGCAGGGTTTACCGTCGAT
GTGGTGACGAATAAGACGTATGGTTATCGACGCGGCGAGAATTATGTTTATGTTAACCGC
GAGGCGCGTATGGGGCGTACCGCGCTGATCATTCATCCCAGATTAAAAGACCGTAGCTCA
TCACTGGCTGACCCGGCTTCGGATATTAAAACCTGCGATCACTATCAAAATTTTCCGCTC
TATTTAGGCGGCGAGACCCACGAACATTACGGTATTCCCCACGGCTTTAGCTCCCGAATA

>LT2       
ATGTATTTACGACCTGACGAGGTGGCGCGGGTACTGGAAAAGGCAGGGTTTACCGTCGAT
GTGGTGACGAATAAGACGTATGGTTATCGACGCGGCGAGAATTATGTTTATGTTAACCGC
GAGGCGCGTATGGGGCGTACCGCGCTGATCATTCACCCCAGATTAAAAGACCGTAGCTCA
TCACTGGCTGACCCGGCTTCGGATATTAAAACCTGCGATCATTACCAAAACTTTCCGCTC
TATTTAGGCGGCGAGACCCACGAACATTACGGTATTCCCCACGGCTTTAGCTCCCGAATA

>ATCC9150  
ATGTATTTACGACCTGACGAGGTGGCGCGGGTACTGGAAAAGGCAGGGTTTACCGTTGAT
GTGGTGACGAATAAGACGTATGGTTATCGACGCGGCGAGAATTATGTTTATGTTAACCGC
GAGGCGCGTATGGGGCGTACCGCGCTGATCATTCACCCCAGATTAAAAGACCGTAGCTCA
TCACTGGCTGACCCGGCTTCGGATATTAAGACCTGCGATCACTACCAAAATTTTCCGCTC
TATTTAGGCGGCGAGACCCACGAACATTACGGTATTCCCCACGGCTTTAGCTCCCGATAT
