# Supplementary material for: Genome wide evolutionary analyses reveal serotype specific patterns of positive selection in selected Salmonella serotypes
Source: BMC Evol Biol. 2009 Nov 14;9:264. doi: 10.1186/1471-2148-9-264 (PMC2784778; doi:10.1186/1471-2148-9-264)
Supplement: Additional file 6 — Alignments for genes under positive selection. [file 1471-2148-9-264-S6.ZIP › Additional file 5/STM2848.fas]

>LT2       
ATGTTTACCTTTATCAAAAAAGTTATCAAAACCGGCACGGCGACCTCGTCTTATCCGCTG
GAGCCGATTGCGGTTGATAAAAACTTCCGCGGCAAGCCGGAACATAATCCGCAGCAGTGC
ATCGGCTGCGCCGCCTGCGTTAATGCCTGCCCGTCGAACGCGCTGACGGTGGAAACCGAT
CTCGCGACCAATGAGCTGGCGTGGCAGTTCAATCTTGGCCGTTGTATCTTCTGCGGTCGC
TGCGAAGAGGTGTGCCCGACGGCGGCGATTAAACTGTCGCAAGAGTACGAACTGGCGGTG
TGGAAGAAAGAAGATTTCCTGCAACAGTCCCGCTTTGCGCTGTGCAACTGCCGCGTGTGC
AATCGTCCTTTCGCGGTACAGAAAGAGATCGACTACGCCATTGCGCTGCTTGCGCACAAC
GGCGACAGCCGCGCGGAAAACCACCGCGAAAGCTTTGAGACCTGCCCGGACTGTAAGCGT
CAGAAATGCCTGGTGCCGTCCGACCGTATTGAACTGACTCGCCATATGAAAGAGGTCAGC

>Ty2       
ATGTTTACCTTTATCAAAAAAGTTATCAAAACCGGCACGGCGACCTCGTCTTATCCGCTG
GAGCCGATTGCGGTTGATAAAAACTTCCGCGGCAAGCCGGAACATAATCCGCAGCAGTGC
ATCGGCTGCGCCGCCTGCGTTAATGCCTGCCCGTCGAACGCGCTGACGGTGGAAACCGAT
CTTGCGACCAATGAGCTGGCGTGGCAGTTCAATCTTGGCCGCTGCATCTTCTGCGGTCGC
TGCGAAGAGGTGTGCCCGACGGCGGCGATCAAACTGTCGCAAGAGTACGAACTGGCAGTG
TGGAAGAAAGAAGACTTCCTGCAACAGTCCCGCTTCGCGCTGTGCAACTGCCGCGTGTGC
AATCGTCCTTTCGCGGTACAGAAAGAGATCGACTACGCCATTGCGCTGCTTGCGCACAAC
GGCGACAGCCGAGCAGAAAACCACCGCGAAAGCTTTGAGACCTGCCCGGACTGTAAGCGT
CAGAAATGCCTGGTGCCGTCCGACCGTATTGAACTGACTCGCCATATGAAAGAGGTCAGC

>CT18      
ATGTTTACCTTTATCAAAAAAGTTATCAAAACCGGCACGGCGACCTCGTCTTATCCGCTG
GAGCCGATTGCGGTTGATAAAAACTTCCGCGGCAAGCCGGAACATAATCCGCAGCAGTGC
ATCGGCTGCGCCGCCTGCGTTAATGCCTGCCCGTCGAACGCGCTGACGGTGGAAACCGAT
CTTGCGACCAATGAGCTGGCGTGGCAGTTCAATCTTGGCCGCTGCATCTTCTGCGGTCGC
TGCGAAGAGGTGTGCCCGACGGCGGCGATCAAACTGTCGCAAGAGTACGAACTGGCAGTG
TGGAAGAAAGAAGACTTCCTGCAACAGTCCCGCTTCGCGCTGTGCAACTGCCGCGTGTGC
AATCGTCCTTTCGCGGTACAGAAAGAGATCGACTACGCCATTGCGCTGCTTGCGCACAAC
GGCGACAGCCGAGCAGAAAACCACCGCGAAAGCTTTGAGACCTGCCCGGACTGTAAGCGT
CAGAAATGCCTGGTGCCGTCCGACCGTATTGAACTGACTCGCCATATGAAAGAGGTCAGC

>ch        
ATGTTTACCTTTATCAAAAAAGTTATCAAAACCGGCACGGCGACCTCGTCTTATCCGCTG
GAGCCGATTGCGGTTGATAAAAACTTCCGCGGCAAGCCGGAACATAATCCGCAGCAGTGC
ATCGGCTGCGCCGCCTGCGTTAATGCCTGCCCGTCGAACGCGCTGACGGTGGAAACCTCA
CTGGCAACCAATGAGCTGGCGTGGCAGTTCAATCTTGGCCGCTGCATCTTCTGCGGTCGC
TGCGAAGAAGTTTGCCCGACGGCGGCGATCAAACTGTCGCAAGAATACGAACTGGCAGTG
TGGAAGAAAGAAGACTTCCTGCAACAGTCCCGCTTCGCGCTGTGCAACTGCCGCGTGTGT
AATCGTCCTTTCGCGGTACAGAAAGAGATCGACTACGCCATTGCGCTGCTTGCGCACAAC
GGCGACAGCCGCGCGGAAAACCACCGCGAAAGCTTTGAGACCTGCCCGGACTGTAAGCGT
CAGAAATGCCTGGTGCCGTCCGACCGTATTGAACTGACTCGCCATATGAAAGAGGTCAGC

>ATCC9150  
ATGTTTACCTTTATCAAAAAAGTTATCAAAACCGGCACGGCGACCTCGTCTTATCCGCTG
GAGCCGATTGCGGTTGATAAAAACTTCCGCGGCAAGCCGGAACATAATCCGCAGCAGTGC
ATCGGCTGCGCCGCCTGCGTTAATGCCTGCCCGTCGAACGCGCTGACGGTGGAAACCTTA
CTGGCAACCAATGAGCTGGCGTGGCAGTTCAACCTTGGCCGCTGCATCTTCTGCGGTCGC
TGCGAAGAGGTGTGCCCGACGGCGGCGATCAAACTGTCGCAAGAGTACGAACTGGCAGTG
TGGAAGAAAGAAGATTTCCTGCAACAGTCCCGCTTCGCGCTGTGCAACTGCCGCGTGTGC
AATCGTCCTTTCGTGGTACAGAAAGAGATCGACTACGCCATTGCGCTGCTTGCGCACAAC
GGCGACAGCCGCGCGGAAAACCACCGCGAAAGCTTTGAGACCTGCCCGGACTGTAAGCGT
CAGAAATGCCTGGTGCCGTCCGACCGTATTGAACTGACTCGCCATATGAAAGAGGTCAGC
