# Supplementary material for: Genome wide evolutionary analyses reveal serotype specific patterns of positive selection in selected Salmonella serotypes
Source: BMC Evol Biol. 2009 Nov 14;9:264. doi: 10.1186/1471-2148-9-264 (PMC2784778; doi:10.1186/1471-2148-9-264)
Supplement: Additional file 6 — Alignments for genes under positive selection. [file 1471-2148-9-264-S6.ZIP › Additional file 5/STM2960.fas]

>ch        
ATGAGTACTCAATTTACGACGCCTGTAGTGACTGAAATGCAGGTTATCCCGGTTGCGGGT
CATGACAGTATGCTGATGAACCTGAGCGGCGCGCACGCCCCGTTCTTCACGCGCAACATC
GTCATTATTAAAGATAACTCCGGTCATACCGGGGTCGGCGAGATTCCTGGCGGCGAAAAA
ATTCGCAAAACGCTGGAAGATGCGATCCCACTGGTGGTGGGAAAAACGCTGGGTGAATAT
AAAAATGTCCTGACCGCCGTTCGCAACCAGTTTGCCGATCGCGATGCGGGCGGACGCGGT
TTACAAACGTTCGATCTCCGTACCACTATCCATGTGGTGACGGGCATTGAAGCGGCAATG
CTTGACCTTTTGGGCCAACATCTGGGCGTCAACGTCGCTTCGCTGTTAGGCGACGGTCAG
CAGCGCAGCGAAGTCGAAATGCTGGGTTATCTGTTCTTTGTCGGCAATCGCAAGGCTACG
CCGCTGCCGTATCAGAGCCAGCCGGATGAGCAATGCGACTGGTATCGTTTGCGCCATGAA
GAGGCGATGACGCCGGAAACGGTAGTGCGTCTGGCGGAAGCCGCCTATGAAAAATACGGC
TTCAACGACTTCAAACTGAAAGGCGGCGTGCTGGCGGGCGAAGAAGAGGCCGAGTCAATC
GTGGCGCTGGCGAAACGTTTCCCACAAGCGCGCGTTACGCTCGATCCAAACGGTGCCTGG
TCGCTGAACGAAGCGATCAGCATTGGTAAATACCTGAAAGGTTCTCTGGCCTATGCAGAA
GATCCGTGCGGCGCGGAGCAGGGTTTTTCCGGACGTGAAGTGATGGCGGAATTCCGTCGC
GCGACCGGATTACCGACGGCCACCAATATGATAGCGACCGACTGGCGTCAAATGGGGCAT
ACGCTGTCGCTGCAATCCGTCGATATCCCGCTGGCGGACCCGCACTTCTGGACTATGCAA
GGCTCTGTACGCGTGGCGCAAATGTGTCATGAGTTCGGTCTGACCTGGGGCTCGCACTCT
AACAACCACTTTGATATTTCGTTGGCGATGTTTACCCATGTTGCCGCGGCGGCGCCGGGC
AAGATCACCGCGATCGATACCCACTGGATCTGGCAGGAAGGCAACCAACGTCTGACTAAA
GAACCGTTTGAAATTAAAGGCGGCATGGTGCAAGTACCGACCAAACCGGGGCTGGGCGTT
GAGCTCGATATGGATCAGGTGATGAAAGCGCATGAGCTCTATCAAAAACATGGCTTAGGC
GCGCGTGACGACGCGATGGGAATGCAGTACTTAATTCCTGGCTGGACGTTTGATAATAAG
CGTCCTTGCATGGTGCGT
>LT2       
ATGAGTACTCAATTTACGACGCCTGTAGTGACTGAAATGCAGGTTATCCCGGTTGCGGGT
CATGACAGTATGCTGATGAACCTGAGCGGCGCGCACGCCCCGTTCTTCACGCGCAACATC
GTCATTATTAAAGATAACTCCGGCCATACCGGGGTTGGCGAGATTCCGGGCGGCGAAAAA
ATTCGCAAAACGCTGGAAGATGCGATCCCACTGGTGGTGGGAAAAACGCTGGGTGAATAT
AAAAATGTCCTGACCGCCGTTCGCAACCAGTTTGCCGATCGCGATGCGGGCGGACGCGGC
TTACAAACGTTCGATCTCCGTACCACTATCCATGTGGTGACTGGCATTGAAGCGGCAATG
CTTGACCTTTTGGGCCAACACCTGGGCGTCAACGTCGCTTCGCTGTTAGGCGACGGTCAG
CAGCGCAGCGAAGTCGAAATGCTGGGTTATCTGTTCTTTGTCGGCAATCGCAAGGCCACG
CCGCTGCCGTATCAGAGCCAGCCGGATGAGCAATGCGACTGGTATCGTCTGCGCCATGAA
GAGGCGATGACGCCGGAAACGGTAGTGCGTCTGGCGGAAGCTGCCTATGAAAAATACGGC
TTCAACGACTTCAAACTGAAAGGCGGCGTGCTGGCGGGCGAAGAAGAGGCCGAGTCAATC
GTGGCGCTGGCGAAACGTTTCCCACAAGCGCGCGTTACGCTCGATCCAAACGGTGCCTGG
TCGCTGAACGAAGCGATCAGCATTGGTAAATACCTGAAAGGTTCTCTGGCCTATGCAGAA
GATCCGTGCGGCGCGGAGCAGGGTTTTTCTGGTCGTGAAGTGATGGCGGAATTCCGTCGC
GCGACCGGATTACCGACGGCCACCAATATGATAGCGACCGACTGGCGTCAAATGGGGCAT
ACGCTGTCGCTGCAATCCGTCGATATCCCGCTGGCGGACCCGCACTTCTGGACTATGCAA
GGCTCTGTACGCGTGGCGCAAATGTGCCATGAGTTCGGTCTGACCTGGGGCTCGCACTCT
AACAACCACTTTGATATTTCGTTGGCGATGTTTACCCATGTTGCCGCGGCGGCGCCGGGC
AAGATCACCGCGATCGATACCCACTGGATCTGGCAGGAAGGCAACCAACGTCTGACTAAA
GAACCGTTTGAAATTAAAGGCGGCATGGTGCAAGTACCGACCAAACCGGGTCTGGGCGTT
GAGCTCGATATGGATCAGGTGATGAAAGCGCATGAGCTCTATCAAAAACATGGCTTAGGC
GCGCGTGACGACGCGATGGGAATGCAGTACTTAATTCCTGGCTGGACGTTTGATAATAAG
CGTCCTTGCATGGTGCGT
>CT18      
ATGAGTACTCAATTTACCACGCCTGTAGTGACTGAAATGCAGGTTATCCCGGTTGCGGGT
CATGACAGTATGCTGATGAACCTGAGCGGCGCGCACGCCCCGTTCTTTACGCGCAACATC
GTCATTGTTAAAGATAACTCCGGTCATACTGGGGTCGGCGAGATTCCGGGCGGCGAAAAA
ATTCGCAAAACGCTGGAAGATGCGATTCCACTGGTGGTGGGAAAAACGCTGGATGAATAT
AAAAATGTCCTGACCGCCGTTCGCAACCAGTTTGCCGATCGCGATGCGGGCGGACGCGGT
TTACAAACGTTCGATCTCCGTACCACTATCCATGTGGTGACGGGCATTGAAGCGGCAATG
CTTGACCTTTTGGGCCAACATCTGGGCGTCAACGTCGCTTCGCTGTTAGGCGACGGTCAG
CAGCGCAGCGAAGTCGAAATGCTGGGTTATCTGTTCTTTGTCGGCAATCGCAAGGTTACG
CCGCTGCCGTATCAAAGCCAGCCGGATGAGCAATGCGACTGGTATCGTCTGCGCCATGAA
GAGGCGATGACGCCGGAAACGGTAGTGCGTCTGGCGGAAGCGGCGTATGAAAAATACGGC
TTCAACGACTTCAAACTGAAAGGCGGCGTGCTGGCGGGCGAAGAAGAGGCCGAGTCAATC
GTGGCGCTGGCGAAACGTTTCCCACAAGCGCGCGTCACGCTCGATCCAAACGGTGCCTGG
TCGCTGAACGAAGCGATCAGCATTGGTAAATACCTAAAAGGTTCTCTGGCCTATGCAGAA
GATCCGTGCGGCGCGGAGCAGGGTTTTTCCGGTCGTGAAGTGATGGCGGAATTCCGTCGC
GCGACCGGATTACCGACGGCCACCAATATGATCGCCACCGACTGGCGTCAGATGGGGCAT
ACGCTGTCGCTGCAATCCGTCGATATCCCGCTGGCGGACCCGCACTTCTGGACTATGCAA
GGCTCTGTACGCGTGGCGCAAATGTGTCATGAGTTCGGCCTGACTTGGGGCTCGCACTCT
AACAACCACTTTGATATTTCACTGGCGATGTTTACCCATGTTGCCGCGGCGGCGCCGGGC
AAGATCACTGCTATCGATACCCACTGGATCTGGCAGGAAGGCAACCAACGTCTGACTAAA
GAACCGTTTGAAATTAAAGGCGGCATGGTGCAAGTACCGACCAAACCGGGGCTGGGCGTT
GAGCTCGATATGGATCAGGTGATGAAAGCGCATGAGCTCTATCAAAAGCATGGCTTAGGC
GCGCGTGACGACGCGATGGGAATGCAGTACTTAATTCCTGGCTGGACGTTTGATAATAAG
CGCCCTTGCATGGTGCGT
>Ty2       
ATGAGTACTCAATTTACCACGCCTGTAGTGACTGAAATGCAGGTTATCCCGGTTGCGGGT
CATGACAGTATGCTGATGAACCTGAGCGGCGCGCACGCCCCGTTCTTTACGCGCAACATC
GTCATTGTTAAAGATAACTCCGGTCATACTGGGGTCGGCGAGATTCCGGGCGGCGAAAAA
ATTCGCAAAACGCTGGAAGATGCGATTCCACTGGTGGTGGGAAAAACGCTGGATGAATAT
AAAAATGTCCTGACCGCCGTTCGCAACCAGTTTGCCGATCGCGATGCGGGCGGACGCGGT
TTACAAACGTTCGATCTCCGTACCACTATCCATGTGGTGACGGGCATTGAAGCGGCAATG
CTTGACCTTTTGGGCCAACATCTGGGCGTCAACGTCGCTTCGCTGTTAGGCGACGGTCAG
CAGCGCAGCGAAGTCGAAATGCTGGGTTATCTGTTCTTTGTCGGCAATCGCAAGGTTACG
CCGCTGCCGTATCAAAGCCAGCCGGATGAGCAATGCGACTGGTATCGTCTGCGCCATGAA
GAGGCGATGACGCCGGAAACGGTAGTGCGTCTGGCGGAAGCGGCGTATGAAAAATACGGC
TTCAACGACTTCAAACTGAAAGGCGGCGTGCTGGCGGGCGAAGAAGAGGCCGAGTCAATC
GTGGCGCTGGCGAAACGTTTCCCACAAGCGCGCGTCACGCTCGATCCAAACGGTGCCTGG
TCGCTGAACGAAGCGATCAGCATTGGTAAATACCTAAAAGGTTCTCTGGCCTATGCAGAA
GATCCGTGCGGCGCGGAGCAGGGTTTTTCCGGTCGTGAAGTGATGGCGGAATTCCGTCGC
GCGACCGGATTACCGACGGCCACCAATATGATCGCCACCGACTGGCGTCAGATGGGGCAT
ACGCTGTCGCTGCAATCCGTCGATATCCCGCTGGCGGACCCGCACTTCTGGACTATGCAA
GGCTCTGTACGCGTGGCGCAAATGTGTCATGAGTTCGGCCTGACTTGGGGCTCGCACTCT
AACAACCACTTTGATATTTCACTGGCGATGTTTACCCATGTTGCCGCGGCGGCGCCGGGC
AAGATCACTGCTATCGATACCCACTGGATCTGGCAGGAAGGCAACCAACGTCTGACTAAA
GAACCGTTTGAAATTAAAGGCGGCATGGTGCAAGTACCGACCAAACCGGGGCTGGGCGTT
GAGCTCGATATGGATCAGGTGATGAAAGCGCATGAGCTCTATCAAAAGCATGGCTTAGGC
GCGCGTGACGACGCGATGGGAATGCAGTACTTAATTCCTGGCTGGACGTTTGATAATAAG
CGCCCTTGCATGGTGCGT
>ATCC9150  
ATGACAACGCAA---TCCAGTCCCGTTATTACGGACATGAAGGTCATTCCGGTTGCCGGA
CATGACAGTATGCTACTCAACATCGGCGGCGCGCATAACGCGTACTTCACCCGTAACATC
GTCGTCCTCACCGATAACGCCGGGCATACTGGGGTCGGCGAGATTCCGGGCGGCGAAAAA
ATTCGCAAAACGCTGGAAGATGCGATCCCACTGGTGGTGGGAAAAACGCTGGGTGAATAT
AAAAATGTCCTGACCGCCGTTCGCAACCAGTTTGCCGATCGCGATGCGGGCGGACGCGGT
TTACAAACGTTCGATCTCCGTACCACTATCCATGTGGTGACGGGCATTGAAGCGGCAATG
CTTGACCTTTTGGGCCAACATCTGGGCGTCAACGTCGCTTCGCTGTTAGGCGACAGTCAG
CAGCGCAGCGAAGTCGAAATGCTGGGTTATCTGTTCTTTGTCGGCAATCGCAAGGCCACG
CCGCTGCCGTATCAGAGCCAGCCGGATGAGCAATGCGACTGGTATCGTCTGCGCCATGAA
GAGGCGATGACGCCGGAAACGGTAGTGCGTCTGGCGGAAGCCGCCTATGAAAAATACGGC
TTCAACGACTTCAAACTGAAAGGCGGCGTGCTGGCGGGCGAAGAAGAGGCCGAGTCAATC
GTGGCGCTGGCGAAACGTTTCCCACAAGCGCGCGTCACGCTCGATCCAAACGGTGCCTGG
TCGCTGAACGAAGCGATCAGCATTGGTAAATACCTGAAAGGTTCTCTGGCCTATGCAGAA
GATCCGTGCGGCGCGGAGCAGGGTTTTTCCGGACGTGAAGTGATGGCGGAATTCCGTCGC
GCGACCGGATTACCGACGGCCACCAATATGATAGCGACCGACTGGCGTCAAATGGGGCAT
ACGCTGTCGCTGCAATCCGTCGATATCCCGCTGGCGGACCCGCACTTCTGGACTATGCAA
GGCTCTGTACGCGTGGCGCAAATGTGTCATGAGTTCGGTCTGACCTGGGGCTCGCACTCT
AACAACCACTTTGATATTTCGTTGGCGATGTTTACCCATGTTGCCGCGGCGGCGCCGGGC
AAGATCACTGCTATCGATACCCACTGGATCTGGCAGGAAGGCAACCAACGTCTGACTAAA
GAACCGTTTGAAATTAAAGGCGGCATGGTGCAAGTACCGACCAAACCGGGTCTGGGCGTT
GAGCTCGATATGGATCAGGTGATGAAAGCGCATGAGCTCTATCAAAAACATGGCTTAGGC
GCGCGTGACGATGCGATGGGAATGCAGTACTTAATTCCTGGCTGGACGTTTGATAATAAG
CGTCCTTGCATGGTGCGT
