# Supplementary material for: Genome wide evolutionary analyses reveal serotype specific patterns of positive selection in selected Salmonella serotypes
Source: BMC Evol Biol. 2009 Nov 14;9:264. doi: 10.1186/1471-2148-9-264 (PMC2784778; doi:10.1186/1471-2148-9-264)
Supplement: Additional file 6 — Alignments for genes under positive selection. [file 1471-2148-9-264-S6.ZIP › Additional file 5/STM3053.fas]

>CT18      
ATGCTGAATGCGGTTGGCGCCGAGTCGTTAAACGCGCTGACAGGTCAGATTGTGCCGAAA
GACATTCAGCTCGCGACTCCGCCGCAGGTTGGCGAGGCGGCAACCGAATATGCCGCACTG
GCGGAATTAAAAGCCATCGCCGGGCGTAACAAGCGCTTCACGTCCTACATTGGCATGGGC
TACACCGCCGTGCAGCTACCGCCGGTTATCCTGCGCAACATGCTGGAAAATCCAGGCTGG
TATACCGCCTACACTCCTTATCAGCCGGAAGTCTCTCAGGGGCGCCTGGAAGCGCTGCTC
AACTTCCAACAGGTGACGCTGGATCTGACCGGACTGGATATGGCTTCGGCTTCTCTTCTT
GACGAAGCCACCGCTGCCGCCGAAGCAATGGCGATGGCAAAGCGCGTCAGCAAACTGAAA
AATGCCAACCGTTTCTTTGTGGCGGCTGACGTCCATCCGCAAACGCTGGACGTGGTACGT
ACACGCGCCAAAACCTTTGGCTTTGACGTGATTGTCGATGACGCGGACAAAGTGCTGGAT
CATCAGGACGTATTTGGCGTGCTGTTACAACAGGTAGGCACCACGGGCGAAATTCACGAC
TACGGCACGCTGATTAGCGAACTCAAAGCCCGTAAGGTGATTGTCAGCGTCGCCGCCGAT
TTTATGGCGTTGGTGCTGCTTACCGCGCCGGGCAAACAGGGCGCGGATATTGTTTTCGGC
TCTGCGCAACGTTTTGGCGTACCGATGGGTTACGGTGGCCCGCACGCGGCGTTCTTTGCC
GCCAAAGACGAATTTAAACGCTCCATGCCAGGCCGTATTATCGGCGTCTCAAAAGATGCG
GCGGGCAATACCGCACTGCGCATGGCGATGCAGACTCGCGAGCAGCATATCCGCCGTGAG
AAAGCGAACTCCAACATTTGTACCTCGCAGGTACTGCTGGCTAACATCGCCAGTCTGTAT
GCCGTTTATCATGGACCGGTTGGCCTGAAACGCATTGCGAATCGTATCCACCGCCTGACC
GATATTCTGGCGGCCGGTCTGCAACAGAAAGGCTTAAAGCTGCGTCATGCGCACTACTTT
GACACGCTGTGTGTGGAAGTAGCTGATAAAGCTGCGGTACTGGCGCGTGCGGAAGCGGCA
GAGATCAATCTGCGCAGCGATATTCATAACGCGGTGGGTATTACCCTTGATGAAACCACC
ACCCGTGAGAATGTGGCGCAGTTGTTCAATGTTTTGCTGGGCGACAGCCACGGTCTGAAC
ATTGAAACACTGGATAAAGACGTGGCGCTTGATAGCCGTTCCATTCAGCAAGGTATGCTG
CGTGACGATGCGATTCTGACGCATCCGGTATTTAACCGCTACCACAGCGAAACCGAGATG
ATGCGCTATATGCACTCGCTGGAGCGTAAAGATCTGGCGCTGAACCAGGCGATGATCCCG
CTGGGTTCCTGCACCATGAAGCTGAACGCCGCCGCCGAGATGATCCCTATCACCTGGCCG
GAATTCGCTGAACTGCACCCGTTCTGCCCGCCGGAGCAGGCCGAAGGATATCATCAGATG
ATTAGCCAGCTTTCTGACTGGCTGGTGAAACTCACCGGGTACGACGCCGTCTGTATGCAG
CCGAACTCCGGCGCGCAGGGGGAGTACGCGGGGCTGCTGGCGATTCGTCATTATCACGGA
AGCCGCAACGAAGGGCATCGCGATATCTGCCTGATTCCGGCCTCTGCTCACGGCACTAAC
CCTGCTTCTGCACATATGGCAGGAATGCAGGTGGTGGTTGTGGCGTGTGATAAGAACGGC
AACATCGACCTGGACGATCTGCGGGCCAAAGCAGAACAACATGCTGCGAACCTCTCTTGC
ATCATGGTGACCTATCCGTCCACCCACGGCGTCTATGAAGAAACGATCCGTGAAGTGTGT
GAAGTTGTGCACCAGTTCGGCGGTCAGGTTTACCTTGACGGCGCGAACATGAACGCTCAG
GTCGGCATTACCTCACCGGGCTTTATTGGCGCGGACGTTTCGCATCTTAACCTGCATAAA
ACTTTCTGCATTCCGCACGGCGGCGGTGGCCCAGGCATGGGACCGATCGGCGTGAAAGCG
CATCTGGCGCCATTCGTACCGGGTCATAGCGTGGTGCAAATTGAAGGGATGCTCACCCGT
CAGGGCGCGGTGTCTGCGGCGCCGTTCGGCAGCGCCTCCATTTTGCCGATTAGTTGGATG
TACATCCGCATGATGGGCGCAGAAGGCCTGAAGCAGGCAAGTCAGGTCGCGATTCTTAAC
GCTAACTACATTGCCAGCCGTCTGAAAGACGCGTACCCGGTACTGTATACCGGTCGCGAT
GGCCGAGTGGCGCACGAATGTATTCTTGATATTCGCCCATTGAAAGAAGAAACCGGCATC
AGCGAGCTGGATATTGCCAAGCGTCTGATCGACTATGGTTTCCATGCGCCAACCATGTCG
TTCCCGGTGGCGGGCACGCTGATGGTAGAGCCGACGGAATCTGAAGGTAAGGCTGAGCTG
GATCGCTTTATCGATGCGATGCTGGCTATCCGCGCAGAGATTGACCAGGTGAAAGCCGGT
GTCTGGCCGCTGGAAGATAACCCGCTGGTGAACGCGCCGCACATTCAGAGCGAACTGGTC
GCCGAGTGGGCGCATCCGTACAGCCGTGAAGTTGCCGTATTCCCGGCAGGCGTGGCAGAC
AAATACTGGCCGACGGTGAAACGTCTGGATGATGTTTATGGCGACCGTAACCTGTTCTGC
TCCTGCGTACCGATTAGCGACTACCAG
>Ty2       
ATGCTGAATGCGGTTGGCGCCGAGTCGTTAAACGCGCTGACAGGTCAGATTGTGCCGAAA
GACATTCAGCTCGCGACTCCGCCGCAGGTTGGCGAGGCGGCAACCGAATATGCCGCACTG
GCGGAATTAAAAGCCATCGCCGGGCGTAACAAGCGCTTCACGTCCTACATTGGCATGGGC
TACACCGCCGTGCAGCTACCGCCGGTTATCCTGCGCAACATGCTGGAAAATCCAGGCTGG
TATACCGCCTACACTCCTTATCAGCCGGAAGTCTCTCAGGGGCGCCTGGAAGCGCTGCTC
AACTTCCAACAGGTGACGCTGGATCTGACCGGACTGGATATGGCTTCGGCTTCTCTTCTT
GACGAAGCCACCGCTGCCGCCGAAGCAATGGCGATGGCAAAGCGCGTCAGCAAACTGAAA
AATGCCAACCGTTTCTTTGTGGCGGCTGACGTCCATCCGCAAACGCTGGACGTGGTACGT
ACACGCGCCAAAACCTTTGGCTTTGACGTGATTGTCGATGACGCGGACAAAGTGCTGGAT
CATCAGGACGTATTTGGCGTGCTGTTACAACAGGTAGGCACCACGGGCGAAATTCACGAC
TACGGCACGCTGATTAGCGAACTCAAAGCCCGTAAGGTGATTGTCAGCGTCGCCGCCGAT
TTTATGGCGTTGGTGCTGCTTACCGCGCCGGGCAAACAGGGCGCGGATATTGTTTTCGGC
TCTGCGCAACGTTTTGGCGTACCGATGGGTTACGGTGGCCCGCACGCGGCGTTCTTTGCC
GCCAAAGACGAATTTAAACGCTCCATGCCAGGCCGTATTATCGGCGTCTCAAAAGATGCG
GCGGGCAATACCGCACTGCGCATGGCGATGCAGACTCGCGAGCAGCATATCCGCCGTGAG
AAAGCGAACTCCAACATTTGTACCTCGCAGGTACTGCTGGCTAACATCGCCAGTCTGTAT
GCCGTTTATCATGGACCGGTTGGCCTGAAACGCATTGCGAATCGTATCCACCGCCTGACC
GATATTCTGGCGGCCGGTCTGCAACAGAAAGGCTTAAAGCTGCGTCATGCGCACTACTTT
GACACGCTGTGTGTGGAAGTAGCTGATAAAGCTGCGGTACTGGCGCGTGCGGAAGCGGCA
GAGATCAATCTGCGCAGCGATATTCATAACGCGGTGGGTATTACCCTTGATGAAACCACC
ACCCGTGAGAATGTGGCGCAGTTGTTCAATGTTTTGCTGGGCGACAGCCACGGTCTGAAC
ATTGAAACACTGGATAAAGACGTGGCGCTTGATAGCCGTTCCATTCAGCAAGGTATGCTG
CGTGACGATGCGATTCTGACGCATCCGGTATTTAACCGCTACCACAGCGAAACCGAGATG
ATGCGCTATATGCACTCGCTGGAGCGTAAAGATCTGGCGCTGAACCAGGCGATGATCCCG
CTGGGTTCCTGCACCATGAAGCTGAACGCCGCCGCCGAGATGATCCCTATCACCTGGCCG
GAATTCGCTGAACTGCACCCGTTCTGCCCGCCGGAGCAGGCCGAAGGATATCATCAGATG
ATTAGCCAGCTTTCTGACTGGCTGGTGAAACTCACCGGGTACGACGCCGTCTGTATGCAG
CCGAACTCCGGCGCGCAGGGGGAGTACGCGGGGCTGCTGGCGATTCGTCATTATCACGGA
AGCCGCAACGAAGGGCATCGCGATATCTGCCTGATTCCGGCCTCTGCTCACGGCACTAAC
CCTGCTTCTGCACATATGGCAGGAATGCAGGTGGTGGTTGTGGCGTGTGATAAGAACGGC
AACATCGACCTGGACGATCTGCGGGCCAAAGCAGAACAACATGCTGCGAACCTCTCTTGC
ATCATGGTGACCTATCCGTCCACCCACGGCGTCTATGAAGAAACGATCCGTGAAGTGTGT
GAAGTTGTGCACCAGTTCGGCGGTCAGGTTTACCTTGACGGCGCGAACATGAACGCTCAG
GTCGGCATTACCTCACCGGGCTTTATTGGCGCGGACGTTTCGCATCTTAACCTGCATAAA
ACTTTCTGCATTCCGCACGGCGGCGGTGGCCCAGGCATGGGACCGATCGGCGTGAAAGCG
CATCTGGCGCCATTCGTACCGGGTCATAGCGTGGTGCAAATTGAAGGGATGCTCACCCGT
CAGGGCGCGGTGTCTGCGGCGCCGTTCGGCAGCGCCTCCATTTTGCCGATTAGTTGGATG
TACATCCGCATGATGGGCGCAGAAGGCCTGAAGCAGGCAAGTCAGGTCGCGATTCTTAAC
GCTAACTACATTGCCAGCCGTCTGAAAGACGCGTACCCGGTACTGTATACCGGTCGCGAT
GGCCGAGTGGCGCACGAATGTATTCTTGATATTCGCCCATTGAAAGAAGAAACCGGCATC
AGCGAGCTGGATATTGCCAAGCGTCTGATCGACTATGGTTTCCATGCGCCAACCATGTCG
TTCCCGGTGGCGGGCACGCTGATGGTAGAGCCGACGGAATCTGAAGGTAAGGCTGAGCTG
GATCGCTTTATCGATGCGATGCTGGCTATCCGCGCAGAGATTGACCAGGTGAAAGCCGGT
GTCTGGCCGCTGGAAGATAACCCGCTGGTGAACGCGCCGCACATTCAGAGCGAACTGGTC
GCCGAGTGGGCGCATCCGTACAGCCGTGAAGTTGCCGTATTCCCGGCAGGCGTGGCAGAC
AAATACTGGCCGACGGTGAAACGTCTGGATGATGTTTATGGCGACCGTAACCTGTTCTGC
TCCTGCGTACCGATTAGCGACTACCAG
>ATCC9150  
ATGCTGAATGCGGTTGGCGCCGAGTCGTTAAACGCGCTGACAGGTCAGATTGTGCCGAAA
GACATTCAGCTCGCGACTCCGCCGCAGGTTGGCGAGGCGGCAACCGAATATGCCGCACTG
GCGGAATTAAAAGCCATCGCCGGGCGTAACAAGCGCTTCACGTCGTACATTGGCATGGGC
TACACCGCCGTGCAGCTACCGCCGGTTATCCCGCGCAACATGCTGGAAAATCCGGGCTGG
TACACCGCCTACACTCCTTATCAGCCGGAAGTGTCTCAGGGGCGCCTGGAAGCGCTGCTC
AACTTCCAACAGGTCACGCTGGATCTGACCGGACTGGATATGGCTTCGGCTTCTCTTCTT
GACGAAGCCACCGCTGCCGCCGAAGCAATGGCGATGGCAAAGCGCGTCAGCAAACTGAAA
AATGCCAACCGTTTCTTTGTGGCGGCTGACGTCCATCCGCAAACGCTGGACGTGGTACGT
ACACGCGCCAAAACCTTTGGCTTTGACGTGATTGTCGATGACGCGGACAAAGTGCTGGAT
CATCAGGACGTATTTGGCGTGCTGTTACAACAGGTAGGCACCACGGGCGAAATTCACGAC
TACGGCGCACTGATTAGTGAACTCAAAGCCCGTAAAGTGATTGTCAGCGTCGCCGCCGAT
TTTATGGCGTTGGTGCTGCTGACGGCTCCGGGCAAACAGGGCGCGGACATTGTTTTCGGC
TCTGCGCAACGTTTTGGCGTACCGATGGGGTACGGTGGCCCGCACGCGGCGTTCTTTGCC
GCCAAAGACGAATTTAAACGCTCCATGCCAGGCCGTATTATCGGCGTCTCAAAAGATGCG
GCGGGCAATACCGCACTGCGCATGGCGATGCAGACTCGCGAGCAGCATATCCGTCGTGAG
AAAGCGAACTCCAACATTTGTACCTCGCAGGTACTGCTGGCTAACATCGCCAGCCTGTAT
GCCGTTTATCATGGTCCGGTCGGTCTGAAGCGCATCGCTAATCGTATCCACCGCCTGACC
GATATTCTGGCGGCAGGTCTGCAACAAAAAGGACTGAAGCTGCGTCATGCGCACTACTTC
GACACCCTGTGTGTGGAAGTGGCTGATAAAGCTGCGGTACTGGCGCGTGCGGAAGCGGCA
GAGATCAACCTGCGCAGCGATATTCATAACGCGGTGGGTATTACCCTCGATGAAACCACC
ACCCGTGAGAATGTGGCGCAGTTGTTCAATGTTTTGCTGGGCGACAGCCACGGTCTGAAC
ATTGAAACACTGGATAAAGACGTGGCGCTTGATAGCCGTTCTATTCAGCAAAGTATGCTG
CGTGACGATGCGATTCTGACGCATCCGGTATTTAACCGTTACCACAGCGAAACCGAGATG
ATGCGCTATATGCACTCGCTGGAGCGTAAAGATCTGGCGCTGAACCAGGCGATGATCCCG
CTGGGTTCCTGCACCATGAAGCTGAACGCCGCCGCCGAGATGATTCCTATCACCTGGCCG
GAATTCGCTGAACTGCATCCGTTCTGCCCGCCGGAACAGGCCGAAGGATATCATCAGATG
ATTAGCCAGCTTTCGGACTGGTTGGTGAAACTCACCGGGTACGACGCCGTCTGTATGCAG
CCGAACTCCGGCGCGCAGGGGGAATACGCGGGGCTGCTGGCGATTCGTCACTATCACGAA
AGCCGCAACGAAGGGCATCGCGATATCTGCCTGATCCCGGCTTCTGCTCACGGCACTAAC
CCTGCTTCTGCACATATGGCAGGAATGCAGGTGGTGGTTGTGGCGTGTGATAAAAATGGC
AACATTGATCTGACTGATCTGCGCGCGAAAGCCGAACAGGCGGGTGATAATCTCTCCTGC
ATCATGGTGACCTATCCGTCCACCCACGGCGTCTATGAAGAAACGATCCGCGAAGTGTGT
GAAGTTGTGCACCAGTTCGGCGGTCAGGTTTACCTTGATGGCGCGAACATGAACGCCCAG
GTCGGCATCACCTCACCGGGCTTTATTGGCGCGGACGTTTCGCACCTCAACCTGCATAAA
ACCTTCTGCATTCCGCACGGCGGCGGCGGCCCAGGCATGGGACCGATCGGCGTGAAAGCG
CATCTGGCACCGTTTGTGCCGGGTCATAGCGTGGTGCAAATTGAAGGGATGCTCACCCGT
CAGGGCGCGGTGTCTGCGGCGCCGTTCGGCAGCGCCTCCATTCTGCCGATTAGTTGGATG
TACATCCGCATGATGGGCGCAGAAGGCCTGAAGCAGGCAAGTCAGGTAGCGATTCTTAAC
GCTAACTACATTGCCAGCTGTCTGAAAGACGCGTACCCGGTACTGTATACTGGTCGCGAT
GGCCGTGTGGCGCACGAATGTATTCTTGATATTCGTCCGCTGAAAGAAGAAACCGGCATC
AGCGAGCTGGATATTGCCAAGCGTCTGATCGACTACGGTTTCCATGCGCCAACCATGTCG
TTCCCGGTGGCGGGCACGCTGATGGTAGAGCCGACGGAATCTGAAGGTAAGGCCGAGCTG
GATCGCTTTATCGATGCGATGCTGGCTATACGCGCAGAGATTGACCAGGTGAAAGCCGGT
GTCTGGCCGCTGGAAGATAACCCGCTGGTGAACGCGCCGCACATTCAGAGCGAACTGGTC
GCCGAGTGGGCGCATCCGTACAGCCGTGAAGTTGCCGTATTCCCGGCAGGCGTGGCAGAC
AAATACTGGCCGACGGTGAAACGTCTGGATGATGTTTATGGCGACCGTAACCTGTTCTGC
TCCTGCGTACCGATTAGCGACTACCAG
>ch        
ATGCTGAATGCGGTTGGCGCCGAGTCGTTAAACGCGCTGACAGGTCAGATTGTGCCGAAA
GACATTCAGCTCGCGACTCCGCCGCAGGTTGGAGAGGCGGCAACCGAATATGCCGCACTG
GCGGAATTAAAAGCCATCGCCGGGCGTAACAAGCGCTTCACGTCGTACATTGGCATGGGC
TACACCGCCGTGCAGCTACCGCCGGTTATCCTGCGCAACATGCTGGAAAATCCAGGCTGG
TACACCGCCTACACTCCTTATCAGCCGGAAGTCTCTCAGGGGCGTCTGGAAGCGCTGCTC
AACTTCCAACAGGTGACGCTGGACCTGACAGGGCTGGACATGGCTTCCGCCTCGCTGCTG
GATGAAGCGACCGCCGCCGCTGAAGCGATGGCGATGGCAAAGCGCGTCAGCAAACTGAAA
AATGCCAACCGGTTCTTTGTCGCCTCTGATGTCCATCCGCAAACTCTGGACGTCGTGCGT
ACGCGTGCCGAAACCTTTGGCTTTGACGTCATTGTGGATGACGCGGCGAAAGCACTGGAT
CACCAGGATGTGTTTGGCGTGCTGTTACAACAGGTAGGCACCACGGGCGAAATTCACGAC
TACAGCGCACTGATTACTGAGCTGAAATCCCGTAAAGTTGTGGTCAGCGTCGCCGCCGAT
TTTATGGCGCTGGTGCTGCTGACGGCTCCGGGCAAACAGGGCGCGGACATTGTTTTCGGC
TCTGCGCAACGCTTCGGCGTACCGATGGGGTACGGTGGCCCGCATGCGGCGTTCTTTGCC
GCCAAAGACGAATTTAAACGCTCCATGCCAGGCCGTATTATCGGCGTCTCAAAAGATGCG
GCGGGCAATACCGCACTGCGCATGGCGATGCAGACTCGCGAGCAGCATATCCGCCGTGAG
AAAGCGAACTCCAACATTTGTACCTCGCAGGTACTGCTGGCTAACATCGCCAGTCTGTAT
GCCGTTTATCATGGTCCGGTCGGTCTGAAGCGCATTGCGAATCGTATCCACCGCCTGACC
GATATTCTGGCGGCAGGTCTGCAACAGAAAGGCTTAAAGCTGCGTCATGCGCACTACTTC
GACACCCTGTGTGTGGAAGTGGCTGATAAAGCTGCGGTACTGGCGCGTGCGGAAGCGGCA
GAGATCAATCTGCGCAGCGATATTCATAACGCGGTGGGTATTACGCTCGATGAAACCACC
ACCCGTGAGAATGTGGCGCAGTTGTTCAATGTTTTGCTGGGCGACAGCCACGGTCTGAAC
ATTGAAACACTGGATAAAGACGTGGCGCTTGATAGCCGTTCCATTCAGCAAAGTATGCTG
CGTGACGATGCGATTCTGACGCATCCGGTATTTAACCGTTACCACAGCGAAACCGAGATG
ATGCGCTATATGCACTCGCTGGAGCGTAAAGATCTGGCGCTGAACCAGGCGATGATCCCG
CTGGGTTCCTGCACCATGAAGCTGAACGCCGCCGCCGAGATGATTCCTATCACCTGGCCG
GAATTCGCTGAACTGCATCCGTTCTGCCCGCCGGAACAGGCCGAAGGATATCATCAGATG
ATTAGCCAGCTTTCTGACTGGCTGGTGAAACTCACCGGGTACGACGCCGTCTGTATGCAG
CCTAACTCCGGCGCACAGGGGGAATACGCGGGGCTGCTGGCGATTCGTCACTATCACGAA
AGCCGCAACGAAGGGCATCGCGATATCTGCCTGATTCCGGCCTCTGCTCACGGCACTAAC
CCTGCTTCTGCACATATGGCAGGAATGCAGGTGGTGGTAGTCGCCTGTGATAGGAACGGC
AACATCGACCTGGACGATCTGCGGGCCAAAGCAGAACAACATGCTGCGAACCTTTCTTGC
ATCATGGTGACCTATCCGTCCACCCACGGCGTGTATGAAGAAACGATCCGTGAGGTGTGT
GAAGTTGTGCACCAGTTCGGCGGTCAGGTTTACCTTGACGGCGCGAACATGAACGCTCAG
GTCGGCATTACCTCACCGGGCTTTATTGGCGCGGACGTTTCGCATCTTAACCTGCATAAA
ACTTTCTGCATTCCGCACGGCGGCGGTGGCCCAGGCATGGGACCGATCGGCGTGAAAGCG
CATCTGGCACCGTTCGTACCGGGTCATAGCGTGGTGCAAATCGAAGGCATGTTAACCCGT
CAGGGCGCGGTTTCTGCGGCGCCGTTCGGTAGTGCCTCTATCCTGCCAATCAGCTGGATG
TACATCCGCATGATGGGCGCAGAAGGCCTGAAGCAGGCAAGCCAGGTCGCGATTCTTAAC
GCTAACTACATTGCCAGCCGTCTGAAAGATGCCTATCCGGTACTGTATACCGGTCGCGAT
GGCCGTGTGGCGCACGAATGTATTCTTGATATTCGCCCATTGAAAGAAGAAACCGGCATC
AGCGAGCTGGATATTGCCAAGCGTCTGATCGACTACGGTTTCCATGCGCCAACCATGTCG
TTCCCGGTGGCGGGCACGCTGATGGTAGAGCCGACGGAATCTGAAGGTAAGGCTGAGCTG
GATCGCTTTATCGATGCGATGCTGGCTATTCGCGCAGAGATTGACCAGGTGAAAGCGGGT
GTCTGGCCGCTGGAAGATAACCCGCTGGTGAACGCGCCGCACATTCAGAGCGAACTGGTC
GCCGAGTGGGCACATCCGTACAGCCGTGAAGTTGCCGTATTCCCGGCAGGCGTGGCAGAC
AAATACTGGCCGACGGTGAAACGTCTGGATGATGTTTATGGCGACCGTAACCTGTTCTGC
TCCTGCGTACCGATTAGCGACTACCAG
>LT2       
ATGCTGAATGCGGTTGGCGCCGAGTCGTTAAACGCGCTGACAGGTCAGATTGTGCCGAAA
GACATTCAGCTCGCGACTCCGCCGCAGGTTGGAGAGGCGGCAACCGAATATGCCGCACTG
GCGGAATTAAAAGCCATCGCCGGGCGTAACAAGCGCTTCACGTCGTACATTGGCATGGGC
TACACCGCCGTGCAGCTACCGCCGGTTATCCTGCGCAACATGCTGGAAAATCCAGGCTGG
TACACCGCCTACACTCCTTATCAGCCGGAAGTCTCTCAGGGGCGTCTGGAAGCGCTGCTC
AACTTCCAACAGGTGACGCTGGACCTGACAGGGCTGGACATGGCTTCCGCCTCGCTGCTG
GATGAAGCGACCGCCGCCGCTGAAGCGATGGCGATGGCAAAGCGCGTCAGCAAACTGAAA
AATGCCAACCGGTTCTTTGTCGCCTCTGATGTCCATCCGCAAACTCTGGACGTCGTGCGT
ACTCGCGCCGAAACCTTTGGCTTTGACGTCATTGTGGATGACGCGGCGAAAGCACTGGAT
CACCAGGATGTGTTTGGCGTGCTGTTACAACAGGTAGGCACCACGGGCGAAATTCACGAC
TACAGCGCACTGATTACTGAGCTGAAATCCCGTAAAGTTGTGGTCAGCGTCGCCGCCGAT
TTTATGGCGCTGGTGCTGCTGACGGCTCCGGGCAAACAGGGCGCGGACATTGTTTTCGGC
TCTGCGCAACGCTTCGGCGTACCGATGGGGTACGGTGGCCCGCATGCGGCGTTCTTTGCC
GCCAAAGACGAATTTAAACGCTCCATGCCAGGCCGTATTATCGGCGTCTCAAAAGATGCG
GCGGGCAATACCGCACTGCGCATGGCGATGCAGACTCGCGAGCAGCATATCCGCCGTGAG
AAAGCGAACTCCAACATTTGTACCTCGCAGGTACTGCTGGCTAACATCGCCAGTCTGTAT
GCCGTTTATCATGGTCCGGTCGGTCTGAAGCGCATTGCGAATCGTATCCACCGCCTGACC
GATATTCTGGCGGCAGGTCTGCAACAGAAAGGCTTAAAGCTGCGTCATGCGCACTACTTC
GACACCCTGTGTGTGGAAGTGGCTGATAAAGCTGCGGTACTGGCGCGTGCGGAAGCGGCA
GAGATCAATCTGCGCAGCGATATTCATAACGCGGTGGGTATTACGCTCGATGAAACCACC
ACCCGTGAGAATGTGGCGCAGTTGTTCAATGTTTTGCTGGGCGACAGCCACGGTCTGAAC
ATTGAAACACTGGATAAAGACGTGGCGCTTGATAGCCGTTCCATTCAGCAAAGTATGCTG
CGTGACGATGCGATTCTGACGCATCCGGTATTTAACCGTTACCACAGCGAAACCGAGATG
ATGCGCTATATGCACTCGCTGGAGCGTAAAGATCTGGCGCTGAACCAGGCGATGATCCCG
CTGGGTTCCTGCACCATGAAGCTGAACGCCGCCGCCGAGATGATTCCTATCACCTGGCCG
GAATTCGCTGAACTGCATCCGTTCTGCCCGCCGGAACAGGCCGAAGGATATCATCAGATG
ATTAGCCAGCTTTCTGACTGGCTGGTGAAACTCACCGGGTACGACGCCGTCTGTATGCAG
CCTAACTCCGGCGCACAGGGGGAATACGCGGGGCTGCTGGCGATTCGTCACTATCACGAA
AGCCGCAACGAAGGTCATCGCGATATCTGCCTGATTCCGGCCTCTGCTCACGGCACTAAC
CCTGCTTCTGCACATATGGCAGGAATGCAGGTGGTGGTAGTCGCCTGTGATAAGAACGGC
AACATCGACCTGGACGATCTGCGGGCAAAAGCAGAACAACATGCTGCGAACCTTTCTTGC
ATCATGGTGACCTATCCGTCCACCCACGGCGTGTATGAAGAAACGATCCGTGAGGTGTGT
GAAGTTGTGCACCAGTTCGGCGGTCAGGTTTACCTTGACGGCGCGAACATGAACGCTCAG
GTCGGCATTACCTCACCGGGCTTTATTGGCGCGGACGTTTCGCATCTTAACCTGCATAAA
ACTTTCTGCATTCCGCACGGCGGCGGTGGCCCAGGCATGGGACCGATCGGCGTGAAAGCG
CATCTGGCACCGTTCGTACCGGGTCATAGCGTGGTGCAAATTGAAGGGATGCTCACCCGT
CAGGGCGCGGTGTCTGCGGCGCCGTTCGGCAGCGCCTCCATTCTGCCAATCAGCTGGATG
TACATCCGCATGATGGGCGCAGAAGGCCTGAAGCAGGCAAGTCAGGTCGCGATTCTTAAC
GCTAACTACATTGCCAGCCGTCTGAAAGATGCCTATCCGGTACTGTATACCGGTCGCGAT
GGCCGTGTGGCGCACGAATGTATTCTTGATATTCGCCCATTGAAAGAAGAAACCGGCATC
AGCGAGCTGGATATTGCCAAGCGTCTGATCGACTATGGTTTCCATGCGCCAACCATGTCG
TTCCCGGTGGCGGGCACGCTGATGGTAGAGCCGACGGAATCTGAAGGTAAGGCCGAGCTG
GATCGCTTTATCGATGCGATGCTGGCTATTCGCGCAGAGATTGACCAGGTGAAAGCGGGT
GTCTGGCCGCTGGAAGATAACCCGCTGGTGAACGCGCCGCACATTCAGAGCGAACTGGTC
GCCGAGTGGGCGCATCCGTACAGCCGTGAAGTTGCCGTATTCCCGGCAGGCGTGGCAGAC
AAATACTGGCCGACGGTGAAACGTCTGGATGATGTTTATGGTGACCGCAACCTGTTCTGC
TCCTGCGTACCGATTAGCGACTACCAG
