# Supplementary material for: Genome wide evolutionary analyses reveal serotype specific patterns of positive selection in selected Salmonella serotypes
Source: BMC Evol Biol. 2009 Nov 14;9:264. doi: 10.1186/1471-2148-9-264 (PMC2784778; doi:10.1186/1471-2148-9-264)
Supplement: Additional file 6 — Alignments for genes under positive selection. [file 1471-2148-9-264-S6.ZIP › Additional file 5/STM3057.fas]

>CT18      
ATGAGCGTCATTATCGTTGGCGGCGGCATGGCAGGCGCAACGCTGGCGCTGGCCATCTCT
CAGTTCAGTCATGGGACGTTGCCGGTACACCTGATTGAAGCGAAAGCGCCTGAAGCCGAC
GGTCATCCCGGCTTTGACGCCAGAGCGATTGCGCTGGCGGCGGGCACTTGCCAGCAACTG
GCGCGAATTGGCGTCTGGCAGGCGATTTCCGATTGCGCAACGGCAATCAACACCGTACAC
GTCAGCGATCGCGGTCATGCCGGATTTGTGACTCTAGACGCGCAGGATTACAGCCTGGCA
GCGTTGGGTCACGTTGCGGAGCTGCATGATATCGGGCTGCGTCTGTTTGCGCTCTTGCGT
AAAGCGCCAGGCGTTACGCTGCACTGCCCGGAGCGCGTAGCCAGCGTGTCGCGTACCCAA
CAGCAGGTTAACGTCACTCTGGAAAACGGCAATGTGATAGCTGGCAGCGTGCTGGTGGCG
GCTAACGGTACCCACTCCGCGCTGGCATCAGCCTGCGGCGTTGACTGGCATCAGGAGCCT
TACGAACAGTTAGCGGTGATAGCGAATGTCGCGACCGCTATCCCGCACCAGGGACGCGCC
TTTGAACGTTTTACCCCCAATGGCCCGCTGGCGATGTTGCCGATGTCGCATGGCCGATGT
TCGCTGGTTTGGTGTCACCCGCTCGACCAGCGCGATGAGGTGCTGAGCTGGTCCGACGCG
CAGTTCTGTCATGCGTTGCAGGCCGCGTTCGGCTGGCGGCTGGGGCGAATTACTCAGGCG
GGTAAGCGCAGCGCGTATCCGCTTGCCCTGACTACGGCGGCGAAAGTGTTTACTCACCGG
ACTGTCGTGGTCGGCAATGCGGCGCAGACGTTGCATCCTATCGCCGGACAAGGGTTTAAT
CTCGGTCTGCGCGATGTCATGAGCCTGGCGGAAACGCTGGTCGCGGCACAGGACGCGGGC
GAGGATATTGGCGCCTGGCACGTGTTATCGCGCTATCAGCAGCGTCGTCAGGTTGACCGG
GATACGACGATTGGCGTAACGAACGGTCTGGTCCATCTGTTTGCAAATCGTTGGGCGCCG
CTGGTTATTGGGCGCAATATCGGTTTAATGGCGATGGAATTATTACCACCTGCGCGCGAT
GCGCTGGCACAGCGAACCTTAGGTTGGGTTGCGCGT
>Ty2       
ATGAGCGTCATTATCGTTGGCGGCGGCATGGCAGGCGCAACGCTGGCGCTGGCCATCTCT
CAGTTCAGTCATGGGACGTTGCCGGTACACCTGATTGAAGCGAAAGCGCCTGAAGCCGAC
GGTCATCCCGGCTTTGACGCCAGAGCGATTGCGCTGGCGGCGGGCACTTGCCAGCAACTG
GCGCGAATTGGCGTCTGGCAGGCGATTTCCGATTGCGCAACGGCAATCAACACCGTACAC
GTCAGCGATCGCGGTCATGCCGGATTTGTGACTCTAGACGCGCAGGATTACAGCCTGGCA
GCGTTGGGTCACGTTGCGGAGCTGCATGATATCGGGCTGCGTCTGTTTGCGCTCTTGCGT
AAAGCGCCAGGCGTTACGCTGCACTGCCCGGAGCGCGTAGCCAGCGTGTCGCGTACCCAA
CAGCAGGTTAACGTCACTCTGGAAAACGGCAATGTGATAGCTGGCAGCGTGCTGGTGGCG
GCTAACGGTACCCACTCCGCGCTGGCATCAGCCTGCGGCGTTGACTGGCATCAGGAGCCT
TACGAACAGTTAGCGGTGATAGCGAATGTCGCGACCGCTATCCCGCACCAGGGACGCGCC
TTTGAACGTTTTACCCCCAATGGCCCGCTGGCGATGTTGCCGATGTCGCATGGCCGATGT
TCGCTGGTTTGGTGTCACCCGCTCGACCAGCGCGATGAGGTGCTGAGCTGGTCCGACGCG
CAGTTCTGTCATGCGTTGCAGGCCGCGTTCGGCTGGCGGCTGGGGCGAATTACTCAGGCG
GGTAAGCGCAGCGCGTATCCGCTTGCCCTGACTACGGCGGCGAAAGTGTTTACTCACCGG
ACTGTCGTGGTCGGCAATGCGGCGCAGACGTTGCATCCTATCGCCGGACAAGGGTTTAAT
CTCGGTCTGCGCGATGTCATGAGCCTGGCGGAAACGCTGGTCGCGGCACAGGACGCGGGC
GAGGATATTGGCGCCTGGCACGTGTTATCGCGCTATCAGCAGCGTCGTCAGGTTGACCGG
GATACGACGATTGGCGTAACGAACGGTCTGGTCCATCTGTTTGCAAATCGTTGGGCGCCG
CTGGTTATTGGGCGCAATATCGGTTTAATGGCGATGGAATTATTACCACCTGCGCGCGAT
GCGCTGGCACAGCGAACCTTAGGTTGGGTTGCGCGT
>ATCC9150  
ATGAGCGTCATTATCGTTGGCGGCGGCATGGCAGGCGCGACGCTGGCGCTGGCCATCTCT
CAGTTCAGTCATGGGACGTTGCCGGTACACCTGATTGAAGCGAAAGCGCCTGAAGCCGAC
GGTCATCCCGGCTTTGACGCCAGAGCGATTGCGCTGGCGGCGGGCACTTGCCAGCAACTG
GCGCGAATTGGCGTCTGGCTGGCGATTTCCGATTGCGCAACGGCAATCAACACCGTACAC
GTCAGCGATCGCGGTCATGCCGGATTTGTGACTCTTGACGCGCAGGATTACAGCCTGGCA
GCGTTGGGTCACGTTGCGGAGTTGCATGATATCGGGCTGCGTCTGTTTGCGCTCTTGCGT
AAAGCGCCAGGCGTTACGCTGCACTGCCCGGAGCGCGTAGCCAGCGTGTCGCGTACCCAA
CAGCAGGTTAACGTCACTCTGGAAAACGGCAATGTGATAGCTGGCAGCGTGCTGGTGGCG
GCTAACGGTACCCACTCCGCGCTGGCATCAGCCTGCGGCGTTGACTGGCATCAGGAGCCT
TATGAACAGTTAGCGGTGATAGCGAATGTCGCAACCGCTATCCCGCATCAGGGACGCGCC
TTTGAACGTTTTACCCCCAATGGCCCGCTGGCGATGTTGCCGATGTCACATGGCCGATGC
TCGCTGGTTTGGTGTCACCCGCTCGACCAGCGTGATGAGGTGCTGAGCTGGTCCGACGCG
CAGTTCTGTCATGCGTTGCAGGCCGCGTTCGGCTGGCGGCTGGGGCGAATTACTCAGGCG
GGTAAGCGCAGCGCGTATCCGCTTGCCCTGACTACGGCGGCGAAAGTGTTTACTCACCGG
ACTGTCGTGGTCGGCAATGCGGCGCAGACGTTGCATCCTATCGCCGGACAAGGGTTTAAT
CTCGGTCTGCGCGATGTCATGAGCCTGGCGGAAACGCTGGTCGCGGCACAGGACGCGGGC
GAGGATATTGGCGCCTGGCACGTGTTATCGCGCTATCAGCAGCGTCGTCAGGTTGACCGG
GATACGACGATTGGCGTAACGAACGGTCTGGTCCATCTGTTTGCAAATCGTTGGGCGCCG
CTGGTTATTGGGCGCAATATCGGTTTAATGGCGATGGAATTATTACCGCCTGCGCGCGAT
GCGCTGGCACAGCGGACCTTAGGTTGGGTTGCGCGT
>ch        
ATGAGCGTCATTATCGTTGGCGGGGGCATGGCAGGCGCGACGCTGGCGCTGGCCATCTCT
CAGTTCAGTCATGGGACGTTGCCGGTACACCTGATTGAAGCGAAAGCGCCTGAAGCCGAC
GGTCATCCCGGCTTTGACGCCAGAGCGATTGCGCTGGCGGCGGGCACTTGTCAGCAACTG
GCGCGAATTGGCGTCTGGCAGGCGATTTCCGATTGCGCAACGGCAATCAACACCGTACAC
GTCAGCGATCGCGGCCATGCCGGATTTGTGACTCTCGACGCGCAGGACTACAGTCTGGCA
GCGTTGGGGCACGTTGCGGAGCTGCATGATATCGGGCTGCGTCTGTTTGCGCTCTTGCGT
AAAGCGCCAGGCGTTACGCTGCACTGCCCGGAGCGCGTAGCCAGCGTGTCGCGTACCCAA
CAGCAGGTTAACGTCACTCTGGAAAACGGCAATGTGATAGCTGGCAGTGTGCTGGTGGCG
GCTAACGGTACCCACTCCGCGCTCGCGTCAGCCTGCGGCGTTGACTGGCATCAGGAGCCT
TACGAACAGTTAGCGGTGATAGCGAATGTCGCAACCGCTATCCCGCACCAGGGACGCGCC
TTTGAACGTTTTACCCCCAATGGCCCGCTGGCGATGTTGCCGATGTCGCATGGCCGATGT
TCGCTGGTTTGGTGTCACCCGCTCGACCAGCGCGATGAGGTGCTGAGCTGGTCCGACGCG
CAGTTCTGCCATGCATTGCAGGCCGCGTTCGGCTGGCGGCTGGGGCGAATTACTCAGGCC
GGTAAGCGCAGCGCGTATCCGCTTGCCCTGACTACGGCGGCGAAAGTGTTTTCTCACCGG
ACTGTCGTGGTCGGCAATGCGGCGCAGACGTTGCATCCTATCGCCGGACAAGGGTTTAAT
CTCGGTCTGCGCGATGTCATGAGCCTGGCGGAAACGCTGGTCGCGGCACAGGACGCGGGC
GAGGATATTGGCGCCTGGCACGTGTTATCGCGCTATCAGCAGCGTCGTCAGGTTGACCGG
GATACGACGATTGGCGTAACGAACGGTCTGGTCCATCTGTTTGCAAATCGTTGGGCGCCG
CTGGTTATTGGGCGCAATATCGGTTTAATGGCGATGGAATTATTACCGCCTGCACGCGAT
GCGCTGGCACAGCGGACCTTAGGTTGGGTTGCGCGT
>LT2       
ATGAGCGTCATTATCGTTGGCGGCGGCATGGCAGGCGCGACGCTGGCGCTGGCCATCTCT
CAGTTCAGTCATGGGACGTTGCCGGTACACCTGATTGAAGCGAAAGCGCCTGAAGCCGAC
GGTCATCCCGGCTTTGACGCCAGAGCGATTGCGCTGGCGGCGGGCACTTGTCAGCAACTG
GCGCGAATTGGCGTCTGGCAGGCGATTTCCGATTGCGCAACGGCAATCAACACCGTACAC
GTCAGCGATCGCGGCCATGCCGGATTTGTGACTCTCGACGCGCAGGACTACAGTCTGGCA
GCGTTGGGGCACGTTGCGGAGCTGCATGATATCGGGCTGCGTCTGTTTGCGCTCTTGCGT
AAAGCGCCAGGCGTTACGCTGCACTGCCCGGAGCGCGTAGCCAGCGTGTCGCGTACCCAA
CAGCAGGTTAACGTCACTCTGGAAAACGGCAATGTGATAGCTGGCAGCGTGCTGGTGGCG
GCTAACGGTACCCACTCCGCGCTCGCGTCACGCTGCGGCGTTGACTGGCATCAGGAGCCT
TACGAACAGTTAGCGGTGATAGCGAATGTCGCAACCGCTATCCCGCACCAGGGACGCGCC
TTTGAACGTTTTACCCCCAATGGCCCGCTGGCGATGTTGCCGATGTCGCATGGCCGATGT
TCGCTGGTTTGGTGTCACCCGCTCGACCAGCGCGATGAGGTGCTGAGCTGGTCCGACGCG
CAGTTCTGCCATGCATTGCAGGCCGCGTTCGGCTGGCGGCTGGGGCGAATTACTCAGGCC
GGTAAGCGCAGCGCGTATCCGCTTGCCCTGACTACGGCGGCGAAAGTGTTTTCTCACCGG
ACTGTCGTGGTCGGCAATGCGGCGCAGACGTTGCATCCTATCGCCGGACAAGGGTTTAAT
CTCGGTCTGCGCGATGTCATGAGCCTGGCGGAAACGCTGGTCGCGGCACAGGACGCGGGC
GAGGATATTGGCGCCTGGCACGTGTTATCGCGCTATCAGCAGCGTCGTCAGGTTGACCGG
GATACGACGATTGGCGTAACGAACGGTCTGGTCCATCTGTTTGCAAATCGTTGGGCGCCG
CTGGTTATTGGGCGCAATATCGGTTTAATGGCGATGGAATTATTACCACCTGCGCGCGAT
GCGCTGGCACAGCGGACCTTAGGTTGGGTTGCGCGT
