# Supplementary material for: Genome wide evolutionary analyses reveal serotype specific patterns of positive selection in selected Salmonella serotypes
Source: BMC Evol Biol. 2009 Nov 14;9:264. doi: 10.1186/1471-2148-9-264 (PMC2784778; doi:10.1186/1471-2148-9-264)
Supplement: Additional file 6 — Alignments for genes under positive selection. [file 1471-2148-9-264-S6.ZIP › Additional file 5/STM3258.fas]

>ATCC9150  
ATGAGCCAACTATTTGTCCGAACCGGAATCACATTCGACTCGAGCCAACAGGCGCTGGCG
CACATTGGCAAAGAGATGCTGGCGAAAGGCGTGGTACATGATAGTTATCCGCAGGCGCTG
GTGGAACGTGAAGCGTCTTTTCCTACCGGCATTGCGCTGGAGCGTCACGCCGTCGCTATC
CCTCATTGCGAGGCGGTTCATGCGAAATCACCCGCTATCTATCTGATTCGTCCAGATAAG
CCGGTCATGTTTCAACAGGCGGATGATGACGAAGAGATTGCCGTTTCGTTAATCATCGCC
TTAATCGTTGAAAACCCGGCGGCACAGCTAAAACTTCTGCGCCGCCTGTTTAGTGAGCTA
CAGAACCCGAGCACCCTCGATGCCCTGTTAAGCGCGCCGGATGCCGAACTGGCGATACGC
TTTCAGGAAACCATCCTTGAGCCTGAGCAGTGCGTCCAGGTT
>ch        
ATGAGCCAACTATTTGTCCGAACCGGAATCACATTCGACTCGAGCCAACAGGCGCTGGCG
CACATTGGCAAAGAGATGCTGGCGAAAGGCGTGGTACATGATAGTTATCCGCAGGCGCTG
GTGGAACGTGAAGCGTCTTTTCCTACCGGCATTGCGCTGGAGCGTCACGCCGTCGCTATC
CCTCATTGCGAGGCGGTTCATGCGAAATCACCCGCTATCTATCTGATTCGTCCAGATAAG
CCGGTCATGTTTCAACAGGCGGATGATGACGAAGAGATTGCCGTTTCGTTAATCATCGCC
TTAATCGTTGAAAACCCGGCGGCACAGCTAAAACTTCTGCGCCGCCTGTTTAGTGAGCTA
CAGAACCCAAGCACCCTCGATGCCCTGTTAAGCGCGCCGGATGCCGAACTGGCGATACGC
TTTCAGGAAACCATCCTTGAGCCTGAGCAGTGCGTCCAGGTT
>LT2       
ATGAGCCAACTATTTGTCCGAACCGGAATCACATTCGACTCGAGCCAACAGGCGCTGGCG
CACATTGGCAAAGAGATGCTGGCGAAAGGCGTGGTACATGATAGTTATCCGCAGGCGCTG
GTGGAACGTGAAGCGTCTTTTCCTACCGGCATTGCGCTGGAGCGTCACGCCGTCGCTATC
CCTCATTGCGAGGCCGTTCATGCGAAATCACCCGCTATCTATCTGATTCGTCCAGATAAG
CCGGTCATGTTTCAACAGGCGGATGATGACGAAGAGATTGCCGTTTCGTTAATCATCGCC
TTAATCGTTGAAAACCCGGCGGCACAGCTAAAACTTCTGCGCCGCCTGTTTAGTGAGCTA
CAGAACCCAAGCACCCTCGATGCCCTGTTAAGCGCGCCGGATGCCGAACTGGCGATACGC
TTTCAGGAAACCATCCTTGAGCCTGAGCAGTGCGTCCAGGTT
>CT18      
ATGAGCCAATTATTTGTCCGAACCGGAATCACATTCGACTCGAGCCAACAGGCGCTGGCG
CACATTGGCAAAGAGATGCTGGCGAAAGGCGTGGTACATGATAGTTATCCGCAGGCACTG
GTGGAACGTGAAGCGTCCTTTCCCACCGGCATTGCGCTGGAGCGCCACGCCGTCGCTATC
CCTCATTGCGAGGCAGTTCATGCGAAATCACCCGCTATCTATCTGATTCGTCCAGATAAG
CCGGTCATGTTTCAACAGGCGGATGATGACGAAGAGATTGCCGTTTCGTTAATCATCGCC
TTAATCGTTGAAAACCCGGCGGCACAGCTAAAACTTCTGCGCCGTCTGTTCGGGGCATTA
CAAATCCCGGACACCATAGAAGCCTTACTGAGCGCCCCGGATGCCGAACTGGCGTCGTGC
TTTGAGCACAAAGTCCTTACGGCTGAGCAGTGCGTCCAGGTT
>Ty2       
ATGAGCCAATTATTTGTCCGAACCGGAATCACATTCGACTCGAGCCAACAGGCGCTGGCG
CACATTGGCAAAGAGATGCTGGCGAAAGGCGTGGTACATGATAGTTATCCGCAGGCACTG
GTGGAACGTGAAGCGTCCTTTCCCACCGGCATTGCGCTGGAGCGCCACGCCGTCGCTATC
CCTCATTGCGAGGCAGTTCATGCGAAATCACCCGCTATCTATCTGATTCGTCCAGATAAG
CCGGTCATGTTTCAACAGGCGGATGATGACGAAGAGATTGCCGTTTCGTTAATCATCGCC
TTAATCGTTGAAAACCCGGCGGCACAGCTAAAACTTCTGCGCCGTCTGTTCGGGGCATTA
CAAATCCCGGACACCATAGAAGCCTTACTGAGCGCCCCGGATGCCGAACTGGCGTCGTGC
TTTGAGCACAAAGTCCTTACGGCTGAGCAGTGCGTCCAGGTT
