# Supplementary material for: Genome wide evolutionary analyses reveal serotype specific patterns of positive selection in selected Salmonella serotypes
Source: BMC Evol Biol. 2009 Nov 14;9:264. doi: 10.1186/1471-2148-9-264 (PMC2784778; doi:10.1186/1471-2148-9-264)
Supplement: Additional file 6 — Alignments for genes under positive selection. [file 1471-2148-9-264-S6.ZIP › Additional file 5/STM3262.fas]

>ATCC9150  
ATGAACTCATTTGAGCGAAGAAATAAAATTGTCGACCTGATTAATACGCAAGGCAGCGTG
CTGGTGATGGATCTTTCAAATACCTTTGGTATTTCTGAAGTGACTATCCGTGCTGACCTG
CGTCTGCTGGAAGAGAAAGGCCTTGTCACCCGTTTTCATGGCGGCGCGGCAAAACCGGGA
AGTCATCTGGCGGAAGGCGACAATCAGGAAGTCATTCTGGAAGATCGGTATCAACTCGCC
AGCGATCCGAAAAAGCGGATTGCCCAGGCGGCTGCGGCAATGGTTGAAGAAGGAATGACC
ATCATTCTGGATAGCGGGAGCACAACATTACTGATTGCGGAAGCGCTCGCGCGAAAAAGC
AATATTACGGTGATCACTAACAGCTTGCCTGCCGCTTTTACGCTATCAGAAAATAAAGAT
CTCACGCTGGTGGTCTGCGGCGGTACGGTACGGCATAAAACCCACTCAATGCACGGCACG
ATTGCGGAACGATCGCTACACGGCATCAGCGCCGATGTCATGTTTGTCGGGGCGGATGGC
ATTGATGCGACAAACGGTATTACCACGTTTAACGAAGGTTATTCCATTAGCGGCGTCATG
GCGGCGGCGGCACACAAAGTTATCGCGGTACTGGACGCGACCAAATTTAACCGTCGCGGC
TTTAACCAGGTATTGCCGATGGACAAGATCGACTGTGTGATAACCGATGACACCATCAGC
AAACAGGATAAAGCGGCATTAGCGAAAACAGGCGTGGAACTAATGATCGTC
>ch        
ATGAACTCATTTGAGCGAAGAAATAAAATTGTCGACCTGATTAATACGCAAGGCAGCGTG
CTAGTGATGGACCTTTCAAATACCTTTGGTATTTCTGAAGTGACTATCCGTGCTGACCTG
CGTCTGCTGGAAGAGAAAGGCCTTGTCACCCGTTTTCATGGCGGCGCGGCAAAACCGGGA
AGTCATCTGGCGGAAGGCGACAATCAGGAAGTCATTCTGGAAGATCGGTATCAACTCGCC
AGCGATCCGAAAAAGCGGATTGCCCAAGCGGCTGCGGCAATGGTTGAAGAAGGAATGACC
ATCATTCTGGATAGCGGGAGCACAACATTACTGATTGCGGAAGCGCTCGCGCGAAAAAGC
AATATTACGGTGATCACTAACAGCTTGCCTGCCGCTTTTACGCTATCAGAAAATAAAGAT
CTCACGCTGGTGGTCTGCGGCGGTACGGTACGGCATAAAACCCACTCAATGCACGGCACG
ATTGCGGAACGATCGCTACACGGCATCAGCGCCGATGTCATGTTTGTCGGGGCGGATGGT
ATTGATGCGACAAACGGTATTACCACGTTTAACGAAGGTTATTCCATTAGCGGCGTCATG
GCGGCGGCGGCACACAAAGTTATCGCGGTACTGGACGCGACCAAATTTAACCGTCGCGGC
TTTAACCAGGTATTGCCGATGGACAAGATCGACTGTGTGATAACCGATGACACCATCAGC
AAACAGGATAAAGCGGCATTAGCGAAAACAGGCGTGGAATTAATGATCGTC
>CT18      
ATGAACTCATTTGAGCGAAGAAATAAAATTGTCGACCTGATTAATACGCAAGGCAGCGTG
CTGGTGATGGACCTTTCAAATACCTTTGGTATTTCTGAAGTGACTATCCGTGCTGACCTG
CGTCTGCTGGAAGAGAAAGGCCTTGTCACCCGTTTTCATGGCGGCGCGGCAAAACCGGGA
AGTCATCTGGCGGAAGGCGACAATCAGGAAGTCATTCTGGAAGATCGGTATCAACTCGCC
AGCGATCCGAAAAAGCGGATTGCCCAGGCGGCTGCGGCAATGGTTGAAGAAGGAATGACC
ATCATTCTGGATAGCGGGAGCACAACATTACTAATTGCGGAAGCGCTCGCGCGAAAAAGC
AATATTACGGTGATCACTAACAGCTTGCCTGCCGCTTTTACGCTATCAGAAAATAAAGAT
CTCACGCTGGTGGTTTGCGGCGGTACGGTACGGCATAAAACCCACTCAATGCACGGCACG
ATTGCGGAACGATCGCTACACGGCATCAGCGCCGATGTCATGTTTGTCGGGGCGGATGGC
ATTGATGCGACAAACGGTATTACCACGTTTAACGAAGGTTATTCCATTAGCGGCGTCATG
GCGGCGGCGGCGCACAAAGTTATCGCGGTACTGGACGCGACCAAATTTAACCGTCGCGGC
TTTAACCAGGTATTGCCGATGGACAAGATCGACTGTGTGATAACCGATGACACCATCAGC
AAACAGGATAAAGCGGCATTAGCGAAAACAGGCGTGGAATTAATGATCGTC
>Ty2       
ATGAACTCATTTGAGCGAAGAAATAAAATTGTCGACCTGATTAATACGCAAGGCAGCGTG
CTGGTGATGGACCTTTCAAATACCTTTGGTATTTCTGAAGTGACTATCCGTGCTGACCTG
CGTCTGCTGGAAGAGAAAGGCCTTGTCACCCGTTTTCATGGCGGCGCGGCAAAACCGGGA
AGTCATCTGGCGGAAGGCGACAATCAGGAAGTCATTCTGGAAGATCGGTATCAACTCGCC
AGCGATCCGAAAAAGCGGATTGCCCAGGCGGCTGCGGCAATGGTTGAAGAAGGAATGACC
ATCATTCTGGATAGCGGGAGCACAACATTACTAATTGCGGAAGCGCTCGCGCGAAAAAGC
AATATTACGGTGATCACTAACAGCTTGCCTGCCGCTTTTACGCTATCAGAAAATAAAGAT
CTCACGCTGGTGGTTTGCGGCGGTACGGTACGGCATAAAACCCACTCAATGCACGGCACG
ATTGCGGAACGATCGCTACACGGCATCAGCGCCGATGTCATGTTTGTCGGGGCGGATGGC
ATTGATGCGACAAACGGTATTACCACGTTTAACGAAGGTTATTCCATTAGCGGCGTCATG
GCGGCGGCGGCGCACAAAGTTATCGCGGTACTGGACGCGACCAAATTTAACCGTCGCGGC
TTTAACCAGGTATTGCCGATGGACAAGATCGACTGTGTGATAACCGATGACACCATCAGC
AAACAGGATAAAGCGGCATTAGCGAAAACAGGCGTGGAATTAATGATCGTC
>LT2       
ATGAACTCATTTGAGCGAAGAAATAAAATTGTCGACCTGATTAATACGCAAGGCAGCGTG
CTGGTGATGGACCTTTCAAATACCTTTGGTATTTCTGAAGTGACTATCCGTGCTGACCTG
CGTCTGCTGGAAGAGAAAGGCCTTGTCACCCGTTTTCATGGCGGCGCGGCAAAACCGGGA
AGTCATCTGGCGGAAGGCGACAATCAGGAAGTCATTCTGGAAGATCGGTATCAACTCGCC
AGCGATCCGAAAAAGCGGATTGCCCAGGCGGCTGCGGCAATGGTTGAAGAAGGAATGACC
ATCATTCTGGATAGCGGGAGCACAACATTACTGATTGCGGAAGCGCTCGCGCGAAAAAGC
AATATTACGGTGATCACTAACAGCTTGCCTGCCGCTTTTACGCTATCAGAAAATAAAGAT
CTCACGCTGGTGGTCTGCGGCGGTACGGTACGGCATAAAACCCACTCAATGCACGGCACG
ATTGCGGAACGATCGCTACACGGCATCAGCGCCGATTTAATGTTTGTCGGGGCGGATGGC
ATTGATGCGACAAACGGTATTACCACGTTTAACGAAGGTTATTCCATTAGCGGCGTCATG
GCGGCGGCGGCACACAAAGTTATCGCGGTACTGGACGCGACCAAATTTAACCGTCGCGGC
TTTAACCAGGTATTGCCGATGGACAAGATCGACTGTGTGATAACCGATGACACCATCAGC
AAACAGGATAAAGCGGCATTAGCGAAAACAGGCGTGGAATTAATGATCGTC
