# Supplementary material for: Genome wide evolutionary analyses reveal serotype specific patterns of positive selection in selected Salmonella serotypes
Source: BMC Evol Biol. 2009 Nov 14;9:264. doi: 10.1186/1471-2148-9-264 (PMC2784778; doi:10.1186/1471-2148-9-264)
Supplement: Additional file 6 — Alignments for genes under positive selection. [file 1471-2148-9-264-S6.ZIP › Additional file 5/STM3329.fas]

>LT2       
ATGCAGTTACAGAAATTAGTCAATATGTTTGGTGGGGATCTTTTACGTCGGTATGGGCAA
AAGGTTCATAAGCTGACGCTTCATGGCGGTTTTAGCTGCCCTAATCGCGACGGCACCATC
GGGCGTGGCGGTTGCACCTTCTGTAATGTCGCCTCTTTTGCCGATGAGGCGCAGCAGCAT
CATTCGATTGCCGAGCAGCTTGCGCATCAGGCGCATCTGGTGAACCGCGCTAAACGCTAT
CTGGCCTATTTCCAGGCCTACACCAGCACCTTTGCAGAAGTGCAGGTGCTGCGTTCCATG
TATCAACAGGCGGTCAGCCAGGCCAGTATCGTCGGGTTATGCGTCGGTACGCGTCCGGAT
TGCGTCCCGCAGGCAGTAGTAGATTTACTGTGTGAATATAAAGATCAAGGCTACGAGGTG
TGGCTGGAACTGGGATTGCAAACCGCACACGATAAAACCCTGCGCCGAATTAACCGCGGG
CATGACTTCGCCTGCTATCAGCGTACCACCCGGATTGCCCGGGAGCGCGGGCTGAAAGTG
TGTGCGCATCTGATTGTGGGGCTGCCGGGCGAAGGGCAGGCAGAATGCCTGCAAACCATG
GAGCGTGTGGTGGAGACGGGCGTTGATGGTATTAAACTGCATCCGCTGCATATTGTGAAA
GGCAGTACGATGGCCAAAGCCTGGGAAGCGGGGCGGCTGAACGGCATCGAACTGGACGAC
TACACGCTAACGGCAGGTGAGATGATTCGTCATACGCCGCCGGAGGTAATTTATCACCGA
ATTTCAGCCAGCGCTCGCCGTCCGACGCTGCTTGCCCCGCTGTGGTGCGAGAATCGCTGG
ACGGGGATGGTTGAGCTGGACAAATACCTGAATGAGCATGGCGTACAGGGCTCTGCGCTG
GCCCGTCCCTGGATACCACCTGTAGCG
>Ty2       
ATGCAGTTACAGAAATTAGTCAATATGTTTGGTGGGGATCTTTTACGTCGGTATGGGCAA
AAGGTTCATAAGCTGACGCTTCATGGCGGTTTTAGCTGCCCTAATCGCGACGGCACCATC
GGGCGTGGCGGTTGCACCTTCTGTAATGTCGCCTCTTTTGCCGATGAGGCGCAGCAGCAT
CATTCGATTGCCGAGCAGCTTGCGCATCAGGCGCATCTGGTGAACCGCGCTAAACGCTAT
CTGGCCTATTTCCAGGCCTACACCAGCACCTTTGCAGAAGTGCAGGTGCTGCGTTCCATG
TATCAACAGGCGGTCAGCCAGGCCAGTATCGTCGGGTTATGCGTCGGTACGCGTCCGGAT
TGCGTCCCGCAGGCAGTAGTAGATTTACTGTGTGAATATAAAGATCAAGGCTACGAGGTG
TGGCTGGAACTGGGATTGCAAACCGCGCACGATAAAACCCTGCGCCGAATTAACCGCGGG
CATGACTTCGCCTGCTATCAGCGTACCACCCGGATTGCCCGGGAGCGCGGGCTGAAAGTG
TGCGCGCATCTGATTGTGGGGCTGCCGGGAGAAGGGCAGGCAGAATGCCTGCAAACCATG
GAGCGTGTGGTGGAGACGGGCGTTGACGGTATTAAACTGCATCCGCTGCATATTGTGAAA
GGCAGTACGATGGCCAAAGCCTGGGAAGCGGGGCGGCTGAACGGCATCGAACTGGACGAC
TACACGCTAACGGCAGGTGAGATGATTCGTCATACGCCGCCGGAGGTAATTTATCACCGA
ATTTCAGCCAGCGCTCGCCGTCCGACGCTGCTTGCCCCGCTGTGGTGCGAGAATCGCTGG
ACGGGGATGGTTGAGCTGGACAAATACCTGAATGAGCATGGCGTGCAGGGCTCTGCGCTG
GCCCGTCCCTGGATACCACCTGTAGCG
>CT18      
ATGCAGTTACAGAAATTAGTCAATATGTTTGGTGGGGATCTTTTACGTCGGTATGGGCAA
AAGGTTCATAAGCTGACGCTTCATGGCGGTTTTAGCTGCCCTAATCGCGACGGCACCATC
GGGCGTGGCGGTTGCACCTTCTGTAATGTCGCCTCTTTTGCCGATGAGGCGCAGCAGCAT
CATTCGATTGCCGAGCAGCTTGCGCATCAGGCGCATCTGGTGAACCGCGCTAAACGCTAT
CTGGCCTATTTCCAGGCCTACACCAGCACCTTTGCAGAAGTGCAGGTGCTGCGTTCCATG
TATCAACAGGCGGTCAGCCAGGCCAGTATCGTCGGGTTATGCGTCGGTACGCGTCCGGAT
TGCGTCCCGCAGGCAGTAGTAGATTTACTGTGTGAATATAAAGATCAAGGCTACGAGGTG
TGGCTGGAACTGGGATTGCAAACCGCGCACGATAAAACCCTGCGCCGAATTAACCGCGGG
CATGACTTCGCCTGCTATCAGCGTACCACCCGGATTGCCCGGGAGCGCGGGCTGAAAGTG
TGCGCGCATCTGATTGTGGGGCTGCCGGGAGAAGGGCAGGCAGAATGCCTGCAAACCATG
GAGCGTGTGGTGGAGACGGGCGTTGACGGTATTAAACTGCATCCGCTGCATATTGTGAAA
GGCAGTACGATGGCCAAAGCCTGGGAAGCGGGGCGGCTGAACGGCATCGAACTGGACGAC
TACACGCTAACGGCAGGTGAGATGATTCGTCATACGCCGCCGGAGGTAATTTATCACCGA
ATTTCAGCCAGCGCTCGCCGTCCGACGCTGCTTGCCCCGCTGTGGTGCGAGAATCGCTGG
ACGGGGATGGTTGAGCTGGACAAATACCTGAATGAGCATGGCGTGCAGGGCTCTGCGCTG
GCCCGTCCCTGGATACCACCTGTAGCG
>ATCC9150  
ATGCAGTTACAGAAATTAGTCAATATGTTTGGTGGGGATCTTTTACGTCGGTATGGGCAA
AAGGTTCATAAGCTGACGCTTCATGGCGGTTTTAGCTGCCCTAATCGCGACGGCACCATC
GGGCGTGGCGGTTGCACCTTCTGTAATGTCGCCTCTTTTGCCGATGAGGCGCAGCAGCAT
CATTCGATTGCCGAGCAGCTTGCGCATCAGGCGCATCTGGTGAACCGCGCTAAACGCTAT
CTGGCCTATTTCCAGGCCTACACCAGCACCTTTGCAGAAGTGCAGGTGCTGCGTTCCATG
TATCAACAGGCGGTCAGCCAGGCCAGTATCGTCGGGTTATGCGTCGGTACGCGTCCGGAT
TGCGTCCCGCAGGCAGTAGTAGATTTACTGTGTGAATATAAAGATCAAGGCTACGAGGTG
TGGCTGGAACTGGGATTGCAAACCGCGCACGATAAAACCCTGCGCCGAATTAACCGCGGG
CATGACTTCGCCTGCTATCAGCGTACCACCCGGATTGCCCGGGAGCGCGGGCTGAAAGTG
TGCGCGCATCTGATTGTGGGGCTGCCGGGAGAAGGGCAGGCAGAATGCCTGCAAACCATG
GAGCGTGTGGTGGAGACGGGCGTTGACGGTATTAAACTGCATCCGCTGCATATTGTGAAA
GGCAGTACGATGGCCAAAGCCTGGGAAGCGGGGCGGCTGAACGGCATCGAACTGGACGAC
TACACGCTAACGGCAGGTGAGATGATTCGTCATACGCCGCCGGAGGTAATTTATCACCGA
ATTTCAGCCAGCGCTCGCCGTCCGACGCTGCTTGCCCCGCTGTGGTGCGAGAATCGCTGG
ACGGGGATGGTTGAGCTGGACAAATACCTGAATGAGCATGGCGTGCAGGGCTCTGCGCTG
GCCCGTCCCTGGATACCACATGTAGCG
>ch        
ATGCAGTTACAGAAATTAGTCAATATGTTTGGTGGGGATCTTTTACGTCGGTATGGGCAA
AAGGTTCATAAGCTGACGCTTCATGGCGGTTTTAGCTGCCCTAATCGCGACGGCACCATC
GGGCGTGGCGGTTGCACCTTCTGTAATGTCGCCTCTTTTGCCGATGAGGCGCAGCAGCAT
CATTCGATTGCCGAGCAGCTTGCGCATCAGGCGCATCTGGTGAACCGCGCTAAACGCTAT
CTGGCCTATTTCCAGGCCTACACCAGCACCTTTGCGGAAGTGCAGGTGCTGCGTTCGATG
TATCAACAGGCGGTCAGCCAGGCCAGTATCGTCGGGTTATGCGTCGGTACGCGTCCGGAT
TGCGTCCCGCAGGCAGTAGTAGATTTACTGTGTGAATATAAAGATCAAGGCTACGAGGTG
TGGCTGGAACTGGGATTGCAAACCGCGCACGATGAAACCCTGCGCCGAATTAACCGCGGG
CATGACTTCGCCTGCTATCAGCGTACCACCCGGATTGCCCGGGAGCGCGGGCTGAAAGTG
TGCGCGCATCTGATTGTGGGGCTGCCGGGCGAAGGCCAGAGTGAATGCCTGCAAACCATG
GAGCGTGTGGTGGAGACGGGCGTTGATGGTATTAAACTGCATCCGCTGCATATTGTGAAA
GGCAGTACGATGGCCAAAGCCTGGGAAGCGGGGCGGCTGAACGGCATCGAACTGGACGAC
TACACGCTAACGGCAGGTGAGATGATTCGTCATACGCCGCCGGAGGTGATTTATCACCGA
ATTTCAGCCAGCGCTCGCCGTCCGACGCTGCTTGCCCCGCTGTGGTGCGAGAATCGCTGG
ACGGGGATGGTTGAGCTGGACAAATACCTGAATGAGCATGGCGTACAGGGCTCTGCGCTG
GCCCGTCCCTGGATACCACCTGTAGCG
