# Supplementary material for: Genome wide evolutionary analyses reveal serotype specific patterns of positive selection in selected Salmonella serotypes
Source: BMC Evol Biol. 2009 Nov 14;9:264. doi: 10.1186/1471-2148-9-264 (PMC2784778; doi:10.1186/1471-2148-9-264)
Supplement: Additional file 6 — Alignments for genes under positive selection. [file 1471-2148-9-264-S6.ZIP › Additional file 5/STM3463.fas]

>ATCC9150  
CAGGGGCTCGCCCCCGACACGCTGGACAACCTGATCGAAAGCTTTGTGTTGCGCGAAGGC
ACCGATTATGGTGAACATGAACGTTCGCTTGAACAAAAAGTCGCTGACGTAAAACGCCAA
CTGCAATCCGGCGAGGCCGTACTGGTATGGTCTGAATTACATGAAACGGTCAATATTATG
CCGAAAAAGCAGTTTCGCGAA
>ch        
CAGGGGCTCGCCCCCGACACGCTGGACAACCTGATCGAAAGCTTTGTGTTGCGCGAAGGC
ACCGATTATGGTGAACATGAACGTTCGCTTGAACAAAAAGTCGCTGACGTAAAACGCCAA
CTGCAATCCGGCGAGGCCGTGCTGGTATGGTCTGAATTACATGAAACGGTCAATATTATG
CCGAAAAAGCAGTTTCGCGAA
>CT18      
CAGGGGCTCGCCCCCGACACGCTGGACAACCTGATCGAAAGCTTTGTGTTGCGCGAAGGC
ACCGATTATGGTGAACATGAACGTTCGCTTGAACAAAAAGTCGCTGACGTAAAACGCCAA
CTGCAATCCGGCGAGGCCGTGCTGGTATGGTCTGAATTACATGAAACGGTCAATATTATG
CCGAAAAAGCAGTTTCGCGAA
>Ty2       
CAGGGGCTCGCCCCCGACACGCTGGACAACCTGATCGAAAGCTTTGTGTTGCGCGAAGGC
ACCGATTATGGTGAACATGAACGTTCGCTTGAACAAAAAGTCGCTGACGTAAAACGCCAA
CTGCAATCCGGCGAGGCCGTGCTGGTATGGTCTGAATTACATGAAACGGTCAATATTATG
CCGAAAAAGCAGTTTCGCGAA
>LT2       
GCAGGGCTCGCCCCCGACACGCTGGACAACCTGATCGAAAGCTTTGTGTTGCGCGAAGGC
ACCGATTATGGTGAACATGAACGTTCGCTTGAACAAAAAGTCGCTGACGTAAAACGCCAA
CTGCAATCCGGCGAGGCCGTGCTGGTATGGTCTGAATTACATGAAACGGTCAATATTATG
CCGAAAAAGCAGTTTCGCGAA
