# Supplementary material for: Genome wide evolutionary analyses reveal serotype specific patterns of positive selection in selected Salmonella serotypes
Source: BMC Evol Biol. 2009 Nov 14;9:264. doi: 10.1186/1471-2148-9-264 (PMC2784778; doi:10.1186/1471-2148-9-264)
Supplement: Additional file 6 — Alignments for genes under positive selection. [file 1471-2148-9-264-S6.ZIP › Additional file 5/STM3476.fas]

>ATCC9150  
ATGTTTACAGACACTATTAATAAGTGTGCGGCTAACGCTGCGCGCATCGCACGCCTGTCG
GCGAATAATCCGCTCGGCTTCTGGGTCAGTTCGGCAATGGCCGGGGCTTATGTCGGTCTC
GGCATCATTCTTATTTTCACCCTCGGCAATCTGCTCGACCCGTCCGTGCGTCCTTTGGTG
ATGGGAGCGACCTTCGGTATCGCCTTAACGCTGGTCATCATCGCCGGTTCCGAACTGTTT
ACCGGCCACACCATGTCCCTGACGCTGGGCGTCAAAGCAGGCACCATCAGCCACGGTCAA
ATGTGGGCTATCCTGCCGCAAACCTGGCTCGGCAACCTGGTTGGTTCCGTGTTTGTCGCC
CTGCTTTACAGCTGGGGCGGCGGCAGTTTGTTGCCGGTCGATACCAGTATCGTTCACTCA
GTCGCGCTGGCAAAAACCACCGCGCCCGCCACGGTACTGTTCTTCAAAGGCGCGCTGTGT
AACTGGCTGGTTTGTCTGGCAATCTGGATGGCGATTCGCACCGAAGGCACGGCAAAATTT
CTTGCTATCTGGTGGTGTCTGCTGGCCTTTATCGCTTCCGGCTACGAGCACTCCGTCGCG
AATATGACGCTGTTCGCCCTCTCCTGGTTTGGCCATCACAGCGACGCCTATACCCTGTCC
GGAATCGGACACAACCTGTTATGGGTCACTCTGGGTAATACTTTGTCCGGCGTCGTGTTC
ATGGGATTGGGTTATTGGTATGCTACGCCGAAATCGGAGCGTCCTGTTCCGCAAAAAACC
AACCAAATTAAGGTTACAGCCAACCAT
>ch        
ATGTTTACAGACACTATCAATAAGTGTGCGGCTAACGCTGCGCGCATCGCACGCCTGTCG
GCGAATAATCCGCTCGGCTTCTGGGTCAGTTCGGCAATGGCCGGGGCTTATGTCGGTCTC
GGCATCATTCTTATTTTCACCCTCGGCAATCTGCTCGACCCGTCCGTACGTCCTCTGGTG
ATGGGAGCCACCTTCGGTATCGCCTTAACGCTGGTCATCATCGCCGGTTCCGAACTGTTT
ACCGGCCACACCATGTTCCTGACGCTGGGCGTCAAAGCAGGCACTATCAGCCACGGTCAA
ATGTGGGCTATCCTGCCGCAAACCTGGCTCGGCAACCTGGTCGGTTCCGTGTTTGTCGCC
CTGCTTTACAGCTGGGGCGGCGGCAGTTTGTTGCCGGTCGATACCAGCATCGTTCACTCA
GTCGCGCTGGCGAAAACCACCGCGCCCGCCACGGTACTGTTCTTCAAAGGCGCGCTGTGT
AACTGGCTGGTTTGTCTGGCAATCTGGATGGCAATCCGCACCGAAGGCACGGCAAAATTT
CTTGCTATCTGGTGGTGTCTGCTGGCGTTTATCGCTTCCGGCTACGAGCACTCCGTCGCG
AATATGACGCTGTTCGCCCTCTCCTGGTTTGGTCATCACAGCGACGCCTATACCCTGTCC
GGAATCGGACACAACCTGTTATGGGTCACTCTGGGTAATACTTTGTCCGGCGTCGTGTTC
ATGGGATTGGGTTATTGGTATGCTACGCCGAAATCGGAGCGTCCTGTTCCGCAAAAAACC
AACCAAATTAAGGTTACAGCCAACCAT
>CT18      
ATGTTTACAGACACTATTAATAAGTGTGCGGCTAACGCTGCGCGCATCGCACGCCTGTCG
GCGAATAATCCGCTCGGCTTCTGGGTCAGTTCGGCAATGGCCGGGGCTTATGTCGGTCTC
GGCATCATTCTTATTTTCACCCTCGGCAATCTGCTCGACCCGTCCGTGCGTCCTTTGGTG
ATGGGAGCCACCTTCGGTATCGCCTTAACGCTGGTCATCATCGCCGGTTCCGAACTGTTT
ACCGGCCACACCATGTTCCTGACGCTGGGCGTCAAAGCGGGCACCATCAGCCACGGTCAA
ATGTGGGCTATCCTGCCGCAAACCTGGCTCGGCAACCTGGTTGGTTCCGTGTTTGTCGCC
CTGCTTTACAGCTGGGGCGGCGGCAGTTTGTTGCCGGTCGATACCAGTATCGTTCACTCA
GTCGCGCTGGCGAAAACCACCGCGCCCGCCACGGTACTGTTCTTCAAAGGCGCGCTGTGT
AACTGGCTGGTTTGTCTGGCAATCTGGATGGCGATCCGCACCGAAGGCACGGCAAAATTT
CTTGCTATCTGGTGGTGTCTGCTGGCGTTTATCGCTTCCGGCTACGAGCACTCCGTCGCG
AATATGACGCTGTTCGCCCTCTCCTGGTTTGGCCATCACAGCGATGCCTATACCCTGTCC
GGAATCGGACACAATCTGTTATGGGTCACTCTGGGCAATACTTTGTCCGGCGTCGTGTTC
ATGGGATTGGGTTATTGGTATGCTACGCCGAAATCGGAGCGCCCTGTTCCGCAAAAAACC
AACCAAATTAAGGCTACAGCCAACCAT
>Ty2       
ATGTTTACAGACACTATTAATAAGTGTGCGGCTAACGCTGCGCGCATCGCACGCCTGTCG
GCGAATAATCCGCTCGGCTTCTGGGTCAGTTCGGCAATGGCCGGGGCTTATGTCGGTCTC
GGCATCATTCTTATTTTCACCCTCGGCAATCTGCTCGACCCGTCCGTGCGTCCTTTGGTG
ATGGGAGCCACCTTCGGTATCGCCTTAACGCTGGTCATCATCGCCGGTTCCGAACTGTTT
ACCGGCCACACCATGTTCCTGACGCTGGGCGTCAAAGCGGGCACCATCAGCCACGGTCAA
ATGTGGGCTATCCTGCCGCAAACCTGGCTCGGCAACCTGGTTGGTTCCGTGTTTGTCGCC
CTGCTTTACAGCTGGGGCGGCGGCAGTTTGTTGCCGGTCGATACCAGTATCGTTCACTCA
GTCGCGCTGGCGAAAACCACCGCGCCCGCCACGGTACTGTTCTTCAAAGGCGCGCTGTGT
AACTGGCTGGTTTGTCTGGCAATCTGGATGGCGATCCGCACCGAAGGCACGGCAAAATTT
CTTGCTATCTGGTGGTGTCTGCTGGCGTTTATCGCTTCCGGCTACGAGCACTCCGTCGCG
AATATGACGCTGTTCGCCCTCTCCTGGTTTGGCCATCACAGCGATGCCTATACCCTGTCC
GGAATCGGACACAATCTGTTATGGGTCACTCTGGGCAATACTTTGTCCGGCGTCGTGTTC
ATGGGATTGGGTTATTGGTATGCTACGCCGAAATCGGAGCGCCCTGTTCCGCAAAAAACC
AACCAAATTAAGGCTACAGCCAACCAT
>LT2       
ATGTTTACAGACACTATCAATAAGTGTGCGGCTAACGCTGCGCGCATCGCACGCCTGTCG
GCGAATAATCCGCTCGGCTTCTGGGTCAGTTCGGCAATGGCCGGGGCTTATGTCGGTCTC
GGCATCATTCTTATTTTCACCCTCGGCAATCTGCTCGACCCGTCCGTACGTCCTCTGGTG
ATGGGAGCCACCTTCGGTATCGCCTTAACGCTGGTCATCATCGCCGGTTCCGAACTGTTT
ACCGGCCACACCATGTTCCTGACGCTGGGCGTCAAAGCAGGCACCATCAGCCACGGTCAA
ATGTGGGCTATCCTGCCGCAAACCTGGCTCGGCAACCTGGTCGGTTCCGTGTTTGTCGCC
CTGCTTTACAGCTGGGGCGGCGGCAGTTTATTGCCGGTCGATACCAGCATCGTTCACTCA
GTCGCGCTGGCGAAAACCACCGCGCCCGCCACGGTACTGTTCTTCAAAGGCGCGCTGTGT
AACTGGCTGGTTTGTCTGGCAATCTGGATGGCAATCCGCACCGAAGGCACGGCAAAATTT
CTTGCTATCTGGTGGTGTCTGCTGGCGTTTATCGCTTCCGGCTACGAGCACTCCGTCGCG
AATATGACGCTGTTCGCCCTCTCCTGGTTTGGTCATCACAGCGACGCCTATACCCTGGCC
GGAATTGGTCATAACCTGTTGTGGGTGACACTCGGTAATACTTTGTCCGGTGTCGTATTC
ATGGGATTGGGTTATTGGTATGCTACGCCAAAATCGGAGCGTCCGGCTCCGGCAAAAATC
AATCAGCCAGAGGCTGCTGCCAATAAT
