# Supplementary material for: Genome wide evolutionary analyses reveal serotype specific patterns of positive selection in selected Salmonella serotypes
Source: BMC Evol Biol. 2009 Nov 14;9:264. doi: 10.1186/1471-2148-9-264 (PMC2784778; doi:10.1186/1471-2148-9-264)
Supplement: Additional file 6 — Alignments for genes under positive selection. [file 1471-2148-9-264-S6.ZIP › Additional file 5/STM3515.fas]

>ATCC9150  
ATGTTGATTCCGTCTAAATTAAGTCGTCCGGTTCGTCTCGACCATACCGTGGTTCGTGAG
CGGCTGTTGGCTAAACTTTCCGGCGCGAACAATTTCAGGCTCGCCCTGGTAACCAGTCCT
GCTGGCTATGGCAAAACCACGCTTGTCTCACAGTGGGCGGCGGGCAAAAATGAATTGGGC
TGGTACTCTCTCGACGAAGGCGATAACCAGCAAGAGCGATTCGCCAGTTACTTAATTGCC
GCTATCCAACAGGCCACCGGCGGACACTGCTCTACCAGCGAAGCGATGGCGCAAAAACGT
CAGTACGCCAGCCTGACGTCCCTCTTCGCGCAGCTCTTTATTGAACTGGCGCAGTGGCAT
CGCCCGCTTTATCTGGTGATTGACGACTACCATTTGATTACCAATCCGGTGATTCACGAC
GCGATGCGCTTTTTCTTACGGCATCAGCCGGAAAATTTCACCCTGGTGGTGTTATCGCGT
AATTTGCCGCAATTGGGCATCGCTAACCTGCGCGTGCGCGATCAGCTGTTGGAAATCGGT
AGCCAGCAGTTGGCTTTTAACCATCAGGAAGCAAAGCAATTTTTTGACCGTCGTCTTTCG
TCGCCCATTGAAGCCGCTGAGAGCAGCCGCATGTGCGACGATGTGGCCGGTTGGGCCACT
GCGCTACAGTTGATCGCCCTCTCCGCGCGCCAGAACCATACCTCTGCGCATCACTCCGCC
CGCCGTCTTGCCGGGATTAATGCCAGCCACCTTTCTGATTATCTGGTGGACGAAGTACTG
GATAACGTGGATGTCAGCACCCGACATTTTTTACTTAAAAGCGCGATCTTACGCTCAATG
AATGACGCGTTGATCGTGCGCGTGACCGGCGAAGAAAACGGCCAGATGCGGCTGGAGGAG
ATTGAGCGCCAGGGGCTATTCCTGCAACGCATGGACGACACGGGCGAATGGTTCAGCTAT
CACCCGTTGTTTGGTAGCTTTCTGCGCCAGCGTTGCCAGTGGGAACTGGCGGCGGAACTG
CCGGAGATCCACCGCGCGGCCGCGGAAAGCTGGATGGAACAGGGTTTTCCCAGCGAAGCT
ATTCATCATGCGCTGGCGGCAGGTGACGCGCAAATGCTGCGCGATATCCTGCTTAACCAT
GCGTGGGGGTTGTTTAATCACAGTGAACTGGCGCTGCTGGAAGAGTCATTAAAAGCGCTG
CCGTGGGAAAGCCTGCTGGAAAATCCGCGGCTGGTGTTGTTACAGGCCTGGCTGATGCAA
AGCCAACACCGCTACAGCGAAGTGAATACGTTGCTGGCGCGCGCCGAGCAAGAGATCAAA
GGGGTCATGGACGGCACGCTGCATGCTGAATTTAACGCGCTGCGCGCCCAGGTCGCCATC
AACGACGGCAATCCGGAAGAGGCAGAGCGGCTGGCGAAACTGGCGCTGGATGAGCTTCCT
CTCGCCTGGTTTTATAGCCGCATTGTCGCGACCTCCGTTCACGGCGAAGTGCTGCACTGT
AAAGGCGATCTCAGCCAGTCTTTATCGCTGATGCAGCAAACCGAACAAATGGCGCGCCAT
CATGACGTCTGGCATTACGCGCTGTGGAGCTTAATTCAACAAAGCGAAATTCAGTTCGCC
CAGGGATTCCTGCAGGCCGCATGGGAAACGCAGGAGAGAGCCTTCCAGTTGATCAAAGAG
CAACATCTGGAACAACTGCCGATGCATGAGTTTCTGGTACGTATCCGCGCGCAATTGCTG
TGGGCGTGGGCGCGCCTTGACGAAGCGGAAGCCTCGGCGCGCAGCGGTATCGCTGTGCTG
TCCACCTTCCAGCCGCAACAACAGTTGCAGTGCCTGACGTTACTGGTGCAGTGCTCGCTG
GCGCGCGGCGATCTGGATAATGCCCGTAGTCAGCTTAACCGACTGGAAAACTTATTAGGC
AATGGTCGTTATCACTGCGACTGGATCTCTAACGCCGATAAGGTGCGTGTCATTTACTGG
CAGTTAACCGGCGACAAGAAATCCGCCGCCAACTGGTTACGCCATACGCCAAAACCGGCG
TTTGCCAATAACCATTTTCTGCAAGGCCAGTGGCGCAATATCGCCCGCGCGCAGATCCTG
CTGGGCGAATTCGAGCCTGCGGAAATCGTGCTGGAAGAGTTAAATGAGAATGCCCGTAGC
CTGCGCTTAATGAGCGATTTAAACCGCAATCTGCTGTTACTCAATCAGCTTTACTGGCAA
TCCGGGCGGAAAAACGACGCCCAGCGCGTATTGCTTGATGCCTTACAGCTCGCCAACCGC
ACCGGATTTATCAGCCATTTTGTGATTGAAGGAGAAGCCATGGCGCAACAATTGCGTCAG
CTTATCCAGCTCAATACGCTGCCGGAGATGGAGCAGCATCGCGCGCAGCGCATCCTGCGA
GAGATTAACCAACATCACCGGCATAAATTCGCCCATTTTGACGAAGGCTTCGTCGAGCGT
CTGCTTAACCATCCGGATGTCCCGGAGCTTATTCGCACCAGCCCGCTCACCCAGCGTGAA
TGGCAGGTGTTAGGACTTATCTATTCCGGTTACAGCAACGAACAGATTGCCGGCGAACTG
GCGGTGGCCGCGACCACCATTAAGACGCATATCCGCAACCTCTACCAGAAACTCGGCGTC
GCGCACCGTCAGGACGCGGTACAGCACGCGCAGCAGTTGCTGAAGATGATGGGGTATGGG
GTT
>LT2       
ATGTTGATTCCGTCTAAATTAAGTCGTCCGGTTCGTCTCGACCATACCGTGGTTCGTGAG
CGGCTGTTGGCTAAACTTTCCGGCGCGAACAATTTCAGGCTCGCCCTGGTAACCAGTCCT
GCTGGCTATGGGAAAACCACGCTTGTCTCACAGTGGGCGGCGGGCAAAAATGAATTAGGC
TGGTACTCTCTCGACGAAGGCGATAACCAGCAAGAGCGATTCGCCAGTTACTTAATTGCC
GCTATCCAACAGGCCACTGGCGGACACTGCTCGACCAGCGAAGCGATGGCGCAAAAACGT
CAGTACGCCAGCCTGACGTCTCTCTTCGCACAGCTCTTTATTGAACTGGCGCAGTGGCAT
CGCCCGCTTTATCTGGTGATTGACGACTACCATTTGATTACCAATCCGGTGATTCACGAC
GCGATGCGCTTTTTCTTACGGCATCAGCCGGAAAATTTCACCCTGGTGGTATTATCGCGT
AATTTGCCGCAACTGGGCATCGCTAACCTGCGCGTGCGCGATCAGCTGTTGGAAATCGGC
AGCCAGCAGTTGGCTTTTAACCATCAGGAAGCAAAGCAATTTTTTGACCGTCGTCTTTCG
TCGCCCATTGAAGCCGCTGAGAGCAGCCGCATGTGCGACGATGTGGCAGGTTGGGCCACT
GCGCTACAGTTGATCGCCCTCTCCGCGCGCCAGAACCATACCTCTGCGCATCACTCCGCC
CGCCGTCTTGCCGGGATTAATGCCAGCCACCTTTCTGATTATCTGGTGGACGAAGTACTG
GATAACGTGGATGTCAGCACCCGACATTTTTTACTTAAAAGCGCGATCTTACGCTCAATG
AATGACGCGTTGATTGTGCGCGTGACCGGCGAAGAAAACGGCCAGATGCGGCTGGAGGAG
ATTGAGCGCCAGGGGTTATTCCTGCAACGCATGGACGACACGGGCGAATGGTTCAGCTAT
CACCCGTTGTTTGGTAGCTTTCTGCGCCAGCGTTGCCAGTGGGAACTGGCGGCGGAACTG
CCGGAGATCCACCGTGCGGCCGCGGAAAGCTGGATGGAACAAGGTTTTCCCAGCGAAGCT
ATACATCATGCGCTGGCGGCGGGTGACGCGCAAATGCTGCGCGATATCCTGCTTAACCAT
GCGTGGGGGCTGTTTAATCACAGTGAACTGGCGCTGCTGGAAGAGTCATTAAAAGCGCTG
CCGTGGGAAAGCCTGCTGGAAAATCCGCGGCTGGTGTTGTTACAGGCCTGGCTGATGCAA
AGCCAACACCGCTACAGCGAAGTGAATACGCTGCTGGCGCGCGCCGAGCAAGAGATCAAA
GGGGTCATGGACGGCACACTGCATGCTGAATTTAACGCGCTGCGCGCCCAGGTCGCCATC
AACGACGGCAATCCGGAAGAGGCTGAGCGGCTGGCGAAACTGGCGCTGGATGAGCTTCCT
CTCGCCTGGTTTTATAGCCGTATTGTCGCGACCTCCGTTCACGGTGAAGTGCTGCACTGT
AAAGGCGATCTCAGCCAGTCTTTATCGCTGATGCAGCAAACCGAACAAATGGCGCGTCAT
CATGACGTCTGGCATTACGCGCTGTGGAGCTTAATTCAACAAAGCGAAATTCAGTTCGCC
CAGGGATTCCTGCAGGCCGCATGGGAAACGCAGGAGAGAGCCTTCCAGTTGATCAAAGAG
CAACATCTGGAACAACTGCCGATGCATGAGTTTCTGGTACGTATCCGCGCGCAATTGCTG
TGGGCGTGGGCGCGCCTTGACGAAGCGGAGGCCTCGGCGCGCAGCGGTATCGCTGTGCTG
TCCACCTTCCAGCCGCAACAACAGTTGCAGTGCCTGACGTTACTGGTGCAGTGCTCGCTG
GCGCGCGGCGATCTGGATAATGCCCGTAGTCAGCTTAACCGACTGGAAAATTTATTAGGC
AATGGCCGTTATCACTGCGACTGGATCTCTAACGCCGATAAGGTGCGTGTCATTTACTGG
CAGTTAACCGGCGACAAAAAATCCGCCGCCAACTGGTTACGTCATACGCCCAAACCGGCG
TTTGCCAATAACCATTTTCTGCAAGGGCAATGGCGGAATATCGCCCGCGCGCAGATCCTG
CTGGGCGAATTCGAGCCTGCGGAAATCGTGCTGGAAGAGTTAAATGAGAATGCCCGTAGC
CTGCGCTTAATGAGCGATTTAAACTGCAATCTGCTGTTACTCAATCAGCTTTACTGGCAA
TCCGGGCGGAAAAACGACGCCCAGCGCGTATTGCTTGATGCCTTACAGCTCGCCAACCGC
ACCGGATTTATCAGCCATTTTGTGATTGAAGGCGAAGCCATGGCGCAACAATTGCGTCAG
CTTATCCAGCTCAATACGCTGCCGGAGATGGAGCAGCATCGCGCGCAGCGCATCCTGCGA
GAGATTAACCAACATCACCGACATAAATTCGCCCATTTTGACGAAGGCTTCGTCGAGCGC
CTGCTTAACCATCCGGATGTCCCGGAGCTTATTCGCACCAGCCCGCTCACCCAGCGTGAA
TGGCAGGTGTTAGGGCTTATCTATTCCGGTTACAGCAACGAACAGATTGCCGGCGAACTG
GCGGTGGCCGCGACCACCATTAAGACGCATATCCGCAACCTCTACCAGAAACTCGGCGTC
GCGCACCGTCAGGACGCGGTACAGCACGCGCAGCAGTTGCTGAAGATGATGGGGTACGGG
GTT
>ch        
ATGTTGATTCCGTCTAAATTAAGTCGTCCGGTTCGTCTCGACCATACCGTGGTTCGTGAG
CGGCTGTTGGCTAAACTTTCCGGCGCGAACAATTTCAGGCTCGCCCTGGTAACCAGTCCT
GCTGGCTATGGGAAAACCACGCTTGTCTCACAGTGGGCGGCGGGCAAAAATGAATTAGGC
TGGTACTCTCTCGACGAAGGCGATAACCAGCAAGAGCGATTCGCCAGTTACTTAATTGCC
GCTATCCAACAGGCCACCGGCGGACACTGCTCTACCAGCGAAGCGATGGCGCAAAAACGT
CAGTACGCCAGCCTGACGTCCCTCTTCGCACAGCTCTTTATTGAACTGGCGCAATGGCAT
CGCCCGCTTTATCTGGTGATTGACGACTACCATTTGATTACCAATCCGGTGATTCACGAC
GCGATGCGCTTTTTCTTACGGCATCAGCCGGAAAATTTCACCCTGGTGGTGTTATCGCGT
AATTTGCCGCAACTGGGCATCGCTAATCTGCGCGTGCGCGATCAGCTGTTGGAAATCGGC
AGCCAGCAGTTGGCTTTTAACCATCAGGAAGCAAAGCAATTTTTTGACCGTCGTCTTTCG
TCGCCCATTGAAGCCGCTGAGAGCAGCCGCATGTGCGACGATGTGGCCGGTTGGGCCACT
GCGCTACAGTTGATCGCCCTCTCCGCGCGCCAGAACCATACCTCTGCGCATCACTCCGCC
CGCCGTCTTGCCGGGATTAATGCCAGCCACCTTTCTGATTATCTGGTGGACGAAGTACTG
GATAACGTGGATGTCAGCACCCGACATTTTTTACTTAAAAGCGCGATCTTACGCTCAATG
AATGACGCGTTGATTGTGCGCGTGACCGGCGAAGAAAACGGCCAGATGCGGCTGGAGGAG
ATTGAGCGCCAGGGGTTATTCCTGCAACGCATGGACGACACGGGCGAATGGTTCAGCTAT
CACCCGTCGTTTGGTAGCTTTCTGCGCCAGCGTTGCCAGTGGGAACTGGCGGCGGAACTG
TCGGAGATCCACCGTGCGGCCGCGGAAAGCTGGATGGAACAAGGTTTTCCCAGCGAAGCT
ATACATCATGCGCTGGCGGCGGGTGACGCGCAAATGCTGCGCGATATCCTGCTTAACCAT
GCGTGGGGGCTGTTTAATCACAGTGAACTGGCGCTGCTGGAAGAGTCATTAAAAGCGCTG
CCGTGGGAAAGCCTGCTGGAAAATCCGCGGCTGGTGTTGTTACAGGCCTGGCTGATGCAA
AGCCAACACCGCTACAGCGAAGTGAATACGCTGCTGGCGCGCGCCGAGCAAGAGATCAAA
GGGGTCATGGACGGCACGCTACATGCTGAATTTAACGCGCTGCGCGCCCAGGTCGCTATC
AACGACGGCAATCCGGAAGAGGCAGAGCGGCTGGCGAAACTGGCGCTGGATGAGCTTCCT
CTCGCCTGGTTTTATAGCCGTATTGTCGCGACCTCCGTTCACGGCGAAGTGCTGCACTGT
AAAGGCGATCTCAGCCAGTCTTTATCGCTGATGCAGCAAACCGAACAAATGGCGCGCCAT
CATGACGTCTGGCATTACGCGCTGTGGAGCTTAATTCAACAAAGCGAAATTCAGTTCGCC
CAGGGATTCCTGCAGGCCGCATGGGAAACGCAGGAGAGAGCCTTCCAGTTGATCAAAGAG
CAACATCTGGAACAACTGCCGATGCATGAGTTTCTGGTACGTATCCGCGCGCAATTGCTG
TGGGCGTGGGCGCGCCTTGACGAAGCGGAGGCCTCGGCGCGCAGCGGTATCGCTGTGCTG
TCCACCTTCCAGCCGCAACAACAGTTGCAGTGCCTGACGTTACTGGTGCAGTGCTCGCTG
GCGCGCGGCGATCTGGATAATGCCCGTAGTCAGCTTAACCGACTGGAAAATTTATTAGGC
AATGGCCGTTATCACTGCGACTGGATCTCTAACGCCGATAAGGTGCGTGTCATTTACTGG
CAGTTAACCGGCGACAAAAAATCCGCCGCCAACTGGTTACGTCATACTCCCAAACCGGCG
TTTGCCAATAACCATTTTCTGCAAGGGCAATGGCGGAATATCGCCCGCGCGCAGATCCTG
CTGGGCGAATTCGAGCCTGCGGAAATCGTGCTGGAAGAGTTAAATGAGAATGCCCGTAGC
CTGCGCTTAATGAGCGATTTAAACCGCAATCTGCTGTTACTCAATCAGCTTTACTGGCAA
TCCGGGCGGAAAAACGACGCCCAGCGCGTATTGCTTGATGCCTTACAGCTCGCCAACCGC
ACCGGATTTATCAGCCATTTTGTGATTGAAGGCGAAGCCATGGCGCAACAATTGCGTCAG
CTTATCCAGCTCAATACGCTGCCGGAGATGGAGCAGCATCGCGCGCAGCGCATCCTGCGA
GAGATTAACCAACATCACCGGCATAAATTCGCCCATTTTGACGAAGGCTTCGTCGAGCGC
CTGCTTAACCATCCGGATGTCCCGGAGCTTATTCGCACCAGCCCGCTCACCCAGCGTGAA
TGGCAGGTGTTAGGGCTTATCTATTCCGGTTACAGCAACGAACAGATTGCCGGCGAACTG
GCGGTGGCCGCGACCACCATTAAGACGCATATCCGCAACCTCTACCAGAAACTCGGCGTC
GCGCACCGTCAGGACGCGGTACAGCACGCACAACAGTTGCTGAAGATGATGGGGTACGGG
GTT
>CT18      
ATGTTGATTCCGTCTAAATTAAGTCGTCCGGTTCGTCTCGACCATACCGTGGTTCGTGAG
CGGCTGTTGGCTAAACTTTCCGGCGCGAACAATTTCAGGCTCCTCCTGGTAACCAGTCCT
GCTGGCTATGGGAAAACCACGCTTGTCTCACAGTGGGCGGCGGGCAAAAATGAATTAGGC
TGGTACTCTCTCGACGAAGGCGATAACCAGCAAGAGCGATTCGCCAGTTACTTAATCGCC
GCTATCCAACAGGCCACCGGCGGACACTGCTCTACCAGCGAAGCGATGGCGCAAAAACGT
CAGTACGCCAGCCTGACGTCTCTCTTCGCACAGCTCTTTATTGAACTGGCGCAGTGGCAT
CGCCCGCTTTATCTGGTGATTGACGACTACCATTTGATTACCAATCCGGTGATTCACGAC
GCGATGCGCTTTTTCTTACGGCATCAGCCGGAAAATTTCACCCTGGTGGTGTTATCGCGT
AATTTGCCGCAACTGGGCATCGCTAACCTGCGCGTGCGCGATCAGCTGTTGGAAATCGGC
AGCCAGCAGTTGGCTTTTAACCATCAGGAAGCAAAGCAATTTTTTGACCGTCGTCTTTCG
TCGCCCATTGAAGCCGCTGAGAGCAGCCGCATGTGCGATGATGTGGCCGGTTGGGCCACT
GCGCTACAGTTGATCGCCCTCTCCGCGCGCCAGAACCATACCTCTGCGCATCACTCCGCC
CGCCGTCTTGCCGGGATTAATGCCAGCCACCTTTCTGATTATCTGGTGGACGAAGTACTG
GATAACGTGGATGTCAGCACCCGACATTTCTTACTTAAAAGCGCGATCTTACGCTCAATG
AATGACGCGTTGATCGTGCGCGTGACCGGCGAAGAAAACGGCCAGATGCGGCTGGAGGAG
ATTGAGCGCCAGGGGTTATTCCTGCAACGCATGGACGACACGGGCGAATGGTTTAGCTAT
CACCCGTTGTTTGGTAGCTTTCTGCGCCAGCGTTGCCAGTGGGAACTGGCGGCGGAACTG
CCGGAGATCCACCGTGCGGCCGCGGAAAGCTGGATGGAACAGGGTTTTCCCAGCGAAGCT
ATACATCATGCGCTGGCGGCGGGTGACGCGCAAATGCTGCGCGATATCCTGCTTAACCAT
GCGTGGGGGCTGTTTAATCACAGTGAACTGGCGCTGCTGGAAGAGTCATTAAAAGCGCTG
CCGTGGGAAAGCCTGCTGGAAAATCCGCGGCTGGTGTTGTTACAGGCCTGGCTGATGCAA
AGCCAACACCGCTACAGCGAAGTGAATACGCTGCTGGCGCGCGCCGAGCAAGAGATCAAA
GGGGTCATGGACGGCACGCTGCATGCTGAATTTAACGCGCTGCGCGCCCAGGTCGCCATC
AACGACGGCAATCCGGAAGAGGCAGAGCGGCTGGCGAAACTGGCGCTGGATGAGCTTCCT
CTCGCCTGGTTTTATAGCCGCATTGTCGCGACCTCCGTTCACGGCGAAGTGCTGCACTGT
AAAGGCAATCTCAGCCAGTCTTTATCGCTGATGCAGCAAACCGAACAAATGGCGCGCCAT
CATGACGTCTGGCATTACGCGCTGTGGAGCTTAATTCAACAAAGCGAAATTCAGTTCGCC
CAGGGATTCCTGCAGGCCGCATGGGAAACGCAGGAGAGAGCCTTCCAGTTGATCAAAGAG
CAACATCTGGAACAACTGCCGATGCATGAGTTTCTGGTACGTATCCGCGCGCAATTGCTG
TGGGCGTGGGCGCGCCTTGACGAAGCGGAAGCCTCGGCGCGCAGCGGTATCGCTGTGCTG
TCCACCTTCCAGCCGCAACAACAGTTGCAGTGCCTGACGTTACTGGTGCAGTGCTCGCTG
GCGCGCGGCGATCTGGATAATGCCCGTAGTCAGCTTAACCGACTGGAAAAATTATTAGGC
AATGGTCGTTATCACTGCGACTGGATCTCTAACGCCGATAAGGTGCGTGTCATTTACTGG
CAGTTAACCGGCGACAAGAAATCCGCCGCCAACTGGTTACGCCATACGCCAAAACCGGCG
TTTGCCAATAACCATTTTCTGCAAGGCCAGTGGCGCAATATCGCCCGCGCGCAGATCCTG
CTGGGCGAATTCGAGCCTGCGGAAATCGTGCTGGAAGAGTTAAATGAGAATGCCCGTAGC
CTGCGCTTAATGAGCGATTTAAACCGCAATCTGCTGTTACTCAATCAGCTTTACTGGCAA
TCCGGGCGGAAAAACGACGCCCAGCGCGTATTGCTTGATGCCTTACAGCTCGCCAACCGC
ACCGGATTTATCAGCCATTTTGTGATTGAAGGAGAAGCCATGGCGCAACAATTGCGTCAG
CTTATCCAGCTCAATACGCTGCCGGAGATGGAGCAGCATCGCGCGCAGCGCATCCTGCGA
TATATTAACCAACATCACCGGCATAAATTCGCCCATTTTGACGAAGGCTTCGTCGAGCGT
CTGCTTAACCATCCGGATGTCCCGGAGCTTATTCGCACCAGCCCGCTCACCCAGCGTGAA
TGGCAGGTGTTAGGACTTATCTATTCCGGTTACAGCAACGAACAGATTGCCGGCGAACTG
GCGGTGGCCGCGACCACCATTAAGACGCATATCCGCAACCTCTACCAGAAACTCGGCGTC
GCGCACCGTCAGGACGCGGTACAGCACGCGCAGCAGTTGCTGAAGATGATGGGGTATGGG
GTT
>Ty2       
ATGTTGATTCCGTCTAAATTAAGTCGTCCGGTTCGTCTCGACCATACCGTGGTTCGTGAG
CGGCTGTTGGCTAAACTTTCCGGCGCGAACAATTTCAGGCTCCTCCTGGTAACCAGTCCT
GCTGGCTATGGGAAAACCACGCTTGTCTCACAGTGGGCGGCGGGCAAAAATGAATTAGGC
TGGTACTCTCTCGACGAAAGCGATAACCAGCAAGAGCGATTCGCCAGTTACTTAATCGCC
GCTATCCAACAGGCCACCGGCGGACACTGCTCTACCAGCGAAGCGATGGCGCAAAAACGT
CAGTACGCCAGCCTGACGTCTCTCTTCGCACAGCTCTTTATTGAACTGGCGCAGTGGCAT
CGCCCGCTTTATCTGGTGATTGACGACTACCATTTGATTACCAATCCGGTGATTCACGAC
GCGATGCGCTTTTTCTTACGGCATCAGCCGGAAAATTTCACCCTGGTGGTGTTATCGCGT
AATTTGCCGCAACTGGGCATCGCTAACCTGCGCGTGCGCGATCAGCTGTTGGAAATCGGC
AGCCAGCAGTTGGCTTTTAACCATCAGGAAGCAAAGCAATTTTTTGACCGTCGTCTTTCG
TCGCCCATTGAAGCCGCTGAGAGCAGCCGCATGTGCGATGATGTGGCCGGTTGGGCCACT
GCGCTACAGTTGATCGCCCTCTCCGCGCGCCAGAACCATACCTCTGCGCATCACTCCGCC
CGCCGTCTTGCCGGGATTAATGCCAGCCACCTTTCTGATTATCTGGTGGACGAAGTACTG
GATAACGTGGATGTCAGCACCCGACATTTCTTACTTAAAAGCGCGATCTTACGCTCAATG
AATGACGCGTTGATCGTGCGCGTGACCGGCGAAGAAAACGGCCAGATGCGGCTGGAGGAG
ATTGAGCGCCAGGGGTTATTCCTGCAACGCATGGACGACACGGGCGAATGGTTTAGCTAT
CACCCGTTGTTTGGTAGCTTTCTGCGCCAGCGTTGCCAGTGGGAACTGGCGGCGGAACTG
CCGGAGATCCACCGTGCGGCCGCGGAAAGCTGGATGGAACAGGGTTTTCCCAGCGAAGCT
ATACATCATGCGCTGGCGGCGGGTGACGCGCAAATGCTGCGCGATATCCTGCTTAACCAT
GCGTGGGGGCTGTTTAATCACAGTGAACTGGCGCTGCTGGAAGAGTCATTAAAAGCGCTG
CCGTGGGAAAGCCTGCTGGAAAATCCGCGGCTGGTGTTGTTACAGGCCTGGCTGATGCAA
AGCCAACACCGCTACAGCGAAGTGAATACGCTGCTGGCGCGCGCCGAGCAAGAGATCAAA
GGGGTCATGGACGGCACGCTGCATGCTGAATTTAACGCGCTGCGCGCCCAGGTCGCCATC
AACGACGGCAATCCGGAAGAGGCAGAGCGGCTGGCGAAACTGGCGCTGGATGAGCTTCCT
CTCGCCTGGTTTTATAGCCGCATTGTCGCGACCTCCGTTCACGGCGAAGTGCTGCACTGT
AAAGGCAATCTCAGCCAGTCTTTATCGCTGATGCAGCAAACCGAACAAATGGCGCGCCAT
CATGACGTCTGGCATTACGCGCTGTGGAGCTTAATTCAACAAAGCGAAATTCAGTTCGCC
CAGGGATTCCTGCAGGCCGCATGGGAAACGCAGGAGAGAGCCTTCCAGTTGATCAAAGAG
CAACATCTGGAACAACTGCCGATGCATGAGTTTCTGGTACGTATCCGCGCGCAATTGCTG
TGGGCGTGGGCGCGCCTTGACGAAGCGGAAGCCTCGGCGCGCAGCGGTATCGCTGTGCTG
TCCACCTTCCAGCCGCAACAACAGTTGCAGTGCCTGACGTTACTGGTGCAGTGCTCGCTG
GCGCGCGGCGATCTGGATAATGCCCGTAGTCAGCTTAACCGACTGGAAAAATTATTAGGC
AATGGTCGTTATCACTGCGACTGGATCTCTAACGCCGATAAGGTGCGTGTCATTTACTGG
CAGTTAACCGGCGACAAGAAATCCGCCGCCAACTGGTTACGCCATACGCCAAAACCGGCG
TTTGCCAATAACCATTTTCTGCAAGGCCAGTGGCGCAATATCGCCCGCGCGCAGATCCTG
CTGGGCGAATTCGAGCCTGCGGAAATCGTGCTGGAAGAGTTAAATGAGAATGCCCGTAGC
CTGCGCTTAATGAGCGATTTAAACCGCAATCTGCTGTTACTCAATCAGCTTTACTGGCAA
TCCGGGCGGAAAAACGACGCCCAGCGCGTATTGCTTGATGCCTTACAGCTCGCCAACCGC
ACCGGATTTATCAGCCATTTTGTGATTGAAGGAGAAGCCATGGCGCAACAATTGCGTCAG
CTTATCCAGCTCAATACGCTGCCGGAGATGGAGCAGCATCGCGCGCAGCGCATCCTGCGA
TATATTAACCAACATCACCGGCATAAATTCGCCCATTTTGACGAAGGCTTCGTCGAGCGT
CTGCTTAACCATCCGGATGTCCCGGAGCTTATTCGCACCAGCCCGCTCACCCAGCGTGAA
TGGCAGGTGTTAGGACTTATCTATTCCGGTTACAGCAACGAACAGATTGCCGGCGAACTG
GCGGTGGCCGCGACCACCATTAAGACGCATATCCGCAACCTCTACCAGAAACTCGGCGTC
GCGCACCGTCAGGACGCGGTACAGCACGCGCAGCAGTTGCTGAAGATGATGGGGTATGGG
GTT
