# Supplementary material for: Genome wide evolutionary analyses reveal serotype specific patterns of positive selection in selected Salmonella serotypes
Source: BMC Evol Biol. 2009 Nov 14;9:264. doi: 10.1186/1471-2148-9-264 (PMC2784778; doi:10.1186/1471-2148-9-264)
Supplement: Additional file 6 — Alignments for genes under positive selection. [file 1471-2148-9-264-S6.ZIP › Additional file 5/STM3565.fas]

>LT2       
ATGAAGCTGACCATTCTTCGTTTAGAACACTTTAGCGCTCAGGATCAGATCGATCTGGGC
AAAATCTGGCCGGAATATTCCGCCTCCTCATTAAGCGTAGATGAAACGCACCGGATTTAT
GCCGCGCGGTTTAATGAGCGTTTGTTGGGCGCCGTAAGAGTGACGCTGAGCGGAACGCAG
GGCGCGCTGGATTCCTTACGCGTGCGTGAAATCACCCGTCGCCGCGGCGTCGGGCAATAC
CTGGTAGAAGAAGTCATCCGCGATAATCCCAACGTCTCGTCGTGGTGGATGGCGGATGTC
GGTGTTGAAGACCGCAGCGTGATGGCCGCGTTTATGCAGGCGTTAGGTTTTACCGCCCAG
CATGACGGCTGGGAGAAGCGC
>Ty2       
ATGAAGCTGACCATTCTTCGTTTAGAACACTTTAGCGCTCAGGATCAGATCGATCTGGGC
AAAATCTGGCCGGAATATTCCGCCTCCTCATTAAGCGTAGATGAAACGCACCGGATTTAT
GCCGCGCGGTTTAACGAGCGTTTGTTGGGCGCCGTAAGAGTGACGCTGAGCGGAACGCAG
GGCGCGCTGGATTCCTTACGCGTGCGTGAAATCACCCGTCGCCGCGGCGTCGGGCAATAC
CTGGTAGAAGAGGTCATCCGCGATAATCCCAACGTCTCGTCGTGGTGGATGGCGGATGTC
GGTGTTGAAGACCGCAGCGTGATGGCCGCGTTTATGCAGGCGTTAGGTTTTACCGCCCAG
CATGACGGCTGGGAGAAGCGC
>CT18      
ATGAAGCTGACCATTCTTCGTTTAGAACACTTTAGCGCTCAGGATCAGATCGATCTGGGC
AAAATCTGGCCGGAATATTCCGCCTCCTCATTAAGCGTAGATGAAACGCACCGGATTTAT
GCCGCGCGGTTTAACGAGCGTTTGTTGGGCGCCGTAAGAGTGACGCTGAGCGGAACGCAG
GGCGCGCTGGATTCCTTACGCGTGCGTGAAATCACCCGTCGCCGCGGCGTCGGGCAATAC
CTGGTAGAAGAGGTCATCCGCGATAATCCCAACGTCTCGTCGTGGTGGATGGCGGATGTC
GGTGTTGAAGACCGCAGCGTGATGGCCGCGTTTATGCAGGCGTTAGGTTTTACCGCCCAG
CATGACGGCTGGGAGAAGCGC
>ch        
ATGAAGCTGACCATTCTTCGTTTAGAACACTTTAGCGCTCAGGATCAGATCGATCTGGGC
AAAATCTGGCCGGAATATTCCGCCTCCTCATTAAGCGTAGATGAAACGCACCGGATTTAT
GCCGCGCGGTTTAATGAGCGTTTGTTGGGCGCCGTAAGAGTGACGCTGAGCGGAACGCAG
GGCGCGCTGAATTCCTTACGCGTGCGTGAAATCACCCGTCGCCGCGGCATCGGGCAATAC
CTGGTAGAAGAAGTCATCCGCGATAATCCCAACGTCTCGTCGTGGTGGATGGCGGATGTC
GGTGTTGAAGACCGCAGCGTGATGGCCGCGTTTATGCAGGCGTTAGGTTTTACCGCCCAG
CATGACGGCTGGGAGAAGCGC
>ATCC9150  
ATGAAGCTGACCATTCTTCGTTTAGAACACTTTAGCGCTCAGGATCAGATCGATCTGGGC
AAAATCTGGCCGGAATATTCCGCCTCCTCATTAAGCGTAGATGAAACGCACCGGATTTAT
GCCGCGCGGTTTAACGAGCGTTTGTTGGGCGCCGTAAGAGTGACGCTGAGCGGAACGCAG
GGCGCGCTGGATTCCTTACGCGTGCGTGAAATCACCCGTCGCCGCGGCGTCGGGCAATAC
CTGGTAGAAGAAGTCATTCGCAATAATCCCAACGTCTCGTCGTGGTGGATGGCAGATGTC
GGTGTTGAAGACCGTAGCGTGATGGCCGCGTTTATGCAGGCGTTAGGCTTTACCGCACAG
GCGGATGGCTGGGAAAAAAGA
