# Supplementary material for: Genome wide evolutionary analyses reveal serotype specific patterns of positive selection in selected Salmonella serotypes
Source: BMC Evol Biol. 2009 Nov 14;9:264. doi: 10.1186/1471-2148-9-264 (PMC2784778; doi:10.1186/1471-2148-9-264)
Supplement: Additional file 6 — Alignments for genes under positive selection. [file 1471-2148-9-264-S6.ZIP › Additional file 5/STM3592.fas]

>ch        
ATGAATACAACTGCACCTACGGGCTTGCTGCAGCAACCTCGTCCATTTTTCATGATCTTT
TTTGTAGAATTATGGGAACGATTTGGCTATTACGGCGTCCAGGGCATCCTGGCGGTCTTT
TTCGTTAAACAATTGGGTTTTTCTCAGGAACAGGCCTTTATTACCTTTGGCGCTTTTGCG
GCGCTGGTTTATGGCCTAATCTCTATCGGCGGCTATGTTGGCGACCATCTGTTAGGGACT
AAACGCACCCTAGTCCTGGGCGCGATTGTGCTGGCGATTGGCTATTTTATGACCGGCATG
TCGCTATTAAATCCCGATCTGATTTTTATCGCACTGGGTACGATTGCCGTGGGCAACGGG
TTATTTAAAGCCAATCCCGCCAGCCTGCTCTCTAAATGCTATCAGCCTAAAGATCCCCGG
CTGGATGGCGCTTTCACCCTGTTTTATATGTCGATTAACATCGGTTCTTTGTTATCGCTA
TCGCTGACGCCGGTGATTGCCGATAAATTTGGCTATGCGGTGACTTATAATCTGTGCGGC
GCTGGTTTAATTGTTGCGCTTCTGGTGTACTTCGCCTGCCGTGGCATGGTGAAAAATATC
GGTTCTGAACCGGATCATAAACCGCTACGTTTTCGCAATTTGCTGCTAGTACTACTCGGC
ACCGTCGTCATGATTTTCCTCTGCGCCTGGCTGATGCACAACGTTAAGATTGCCAATCTG
GTGCTCATCGTCCTTTCTATCGTCGTCACTATTTTCTTCTTTCGCGAAGCGTTTCGTCTG
GATAAAACCGGCCGCAATAAAATGTTCGTGGCGTTTATTCTGATGATTGAAGCCGTGCTG
TTTTACATTCTGTATGCGCAGATGCCTACCTCGCTGAACTTCTTTGCGATTAATAACGTG
CATCATGAAATTCTTGGATTCGCCATTAACCCGGTGAGTTTTCAGGCGCTGAACCCATTC
TGGGTGGTCGTCGCCAGTCCGGTACTGGCAGCGATTTACACCCGACTGGGTAGCAAAGGC
AAAGATCTGACTATGCCGATGAAGTTTACGCTCGGCATGTTCCTCTGCGCGCTGGGTTTT
CTGACCGCCGCCGCCGCCGGGATGTGGTTTGCCGATGCGCAAGGACTGACGTCACCGTGG
TTTATCGTGCTGGTGTATCTGTTCCAGAGTCTGGGCGAGTTGCTGATTAGCGCGCTGGGA
CTGGCAATGGTCGCCGCTCTGGTGCCGCAGCATCTGATGGGCTTTATTCTGGGAATGTGG
TTCCTGACCCAGGCCGCCGCCTTCCTGCTCGGCGGTTATGTGGCAACCTTCACTGCCGTA
CCGGAAAACATCACCGATCCGTTGCAGACGCTGCCCATTTATACCGGCGTCTTTAGCAAA
ATTGGTCTGGTAACGCTGGCGGTCACCGTGGTGATGGCCATTATGGTGCCGTGGTTAAAC
CGAATGATTAATACGCCAGGTACCGAACAG
>LT2       
ATGAATACAACTGCACCTACGGGCTTGCTGCAGCAACCTCGTCCATTCTTCATGATCTTT
TTTGTAGAATTATGGGAACGATTTGGCTATTACGGCGTCCAGGGCATCCTGGCGGTCTTT
TTCGTTAAACAATTGGGTTTTTCTCAGGAACAGGCCTTTATTACCTTTGGCGCTTTTGCA
GCACTGGTTTATGGCCTGATCTCCATCGGCGGCTATGTTGGCGACCATCTGTTAGGGACT
AAACGCACCCTGGTCCTGGGCGCAATTGTGCTGGCGATTGGCTATTTTATGACCGGCATG
TCGCTATTAAATCCCGATCTGATTTTTATCGCACTGGGTACGATTGCCGTGGGCAACGGG
TTATTTAAAGCCAATCCCGCCAGCCTGCTCTCTAAATGCTATCAGCCTAAAGATCCCCGG
CTGGATGGCGCTTTCACCCTGTTTTATATGTCGATTAACATCGGTTCTTTGTTATCGCTA
TCGCTGGCGCCGGTGATTGCCGATAAATTTGGCTATGCGGTGACCTATAATCTGTGCGGC
GCTGGTTTAATTGTTGCGCTTCTGGTGTACTTCGCCTGCCGTGGCATGGTGAAAAATATC
GGTTCTGAACCGGATCATAAACCGCTACGTTTTCGCAATTTGCTGCTGGTACTACTCGGC
ACCGTCGTCATGATTTTCCTCTGCGCCTGGCTGATGCACAACGTTAAGATTGCCAATCTG
GTGCTCATCGTCCTTTCTATCGTCGTCACTATTTTCTTCTTTCGCGAAGCGTTTCGTCTG
GATAAAACCGGCCGCAATAAAATGTTCGTGGCGTTTATTCTGATGATTGAAGCCGTGCTG
TTTTACATTCTGTATGCGCAGATGCCTACCTCGCTGAACTTCTTTGCGATTAATAACGTG
CATCATGAAATTCTTGGATTCGCCATTAACCCGGTGAGTTTTCAGGCGCTGAACCCATTC
TGGGTGGTCGTCGCCAGTCCGGTACTGGCAGCGATTTACACCCGGCTGGGTAGCAAAGGC
AAAGATCTGACTATGCCGATGAAGTTTACGCTCGGCATGTTCCTCTGCGCGCTGGGTTTT
CTGACCGCCGCCGCCGGG---ATGTGGTTTGCCGATGCGCAAGGATTGACGTCGCCGTGG
TTTATCGTGCTGGTGTATCTGTTCCAGAGTCTGGGCGAGTTGTTGATTAGCGCGCTGGGG
CTGGCAATGGTCGCCGCTCTGGTGCCGCAGCATCTGATGGGCTTTATTCTGGGAATGTGG
TTCCTGACCCAGGCCGCCGCCTTCCTGCTCGGCGGTTATGTGGCGACCTTCACTGCCGTA
CCGGAAAACATCACCGATCCGTTGCAGACGCTGCCCATTTATACCGGCGTCTTTAGCAAA
ATTGGTCTGGTAACGCTGGCGGTCACCGTGGTGATGGCCATTATGGTGCCGTGGTTAAAC
CGAATGATTAATACGCCAGGTACCGAACAG
>CT18      
ATGAATACAACTGCACCTACGGGCTTGCTGCAGCAACCTCGTCCATTCTTCATGATCTTT
TTTGTAGAATTATGGGAACGATTTAGCTATTACGGCGTCCAGGGCATCCTGGCGGTCTTT
TTCGTTAAACAATTGGGTTTTTCTCAGGAACAGGCCTTTATTACTTTTGGCGCTTTTGCG
GCGCTGGTTTATGGCCTGATCTCCATCGGCGGCTATGTTGGCGACCATCTGTTAGGGACT
AAACGCACCCTGGTCCTGGGCGCGATTGTGCTGGCGATTGGCTATTTTATGACTGGTATG
TCGCTATTAAATCCCGATCTGATTTTTATCGCACTGGGTACGATTGCCGTGGGCAACGGG
TTATTTAAAGCCAATCCCGCCAGCCTGCTCTCTAAATGCTATCAGCCTAAAGATCCCCGG
CTGGATGGCGCTTTCACCCTGTTTTATATGTCGATTAACATCGGTTCTTTGTTATCGCTA
TCGCTGGCGCCGGTGATTGCCGATAAATTTGGCTATGCGGTGACCTATAATCTGTGCGGC
GCTGGTTTAATTGTTGCGCTTCTGGTGTACTTCGCCTGCCGTGGCATGGTGAAAAATATC
GGTTCTGAACCGGATCATAAACCGCTACGTTTTCGCAATTTGCTGCTGGTACTACTCGGC
ACCGTCGTCATGATTTTCCTCTGCGCCTGGCTGATGCACAACGTTAAGATTGCCAATCTG
GTGCTCATCGTCCTTTCTATCGTCGTCACTATTTTCTTCTTTCGCGAAGCGTTTCGTCTG
GATAAAACCGGCCGCAATAAAATGTTCGTGGCGTTTATTCTGATGATTGAAGCCGTGCTG
TTTTACATTCTGTATGCGCAGATGCCTACCTCACTGAACTTCTTTGCGATTAATAACGTG
CATCATGAAATTCTTGGATTCGCCATTAACCCGGTGAGTTTTCAGGCGCTGAACCCATTC
TGGGTGGTCGTCGCCAGTCCGGTACTGGCAGCGATTTACACCCGACTGGGTAGCAAAGGC
AAAGATCTGACTATGCCGATGAAGTTTACGCTCGGCATGTTCCTCTGCGCGCTGGGTTTT
CTGACCGCCGCCGCCGGG---ATGTGGTTTGCCGATGCGCAAGGATTGACGTCGCCGTGG
TTTATCGTGCTAGTGTATCTGTTCCAGAGTCTGGGCGAGTTGCTGATTAGCGCGCTGGGA
CTGGCAATGGTCGCCGCTCTGGTGCCGCAGCATCTGATGGGCTTTATTCTGGGAATGTGG
TTCCTGACCCAGGCCGCCGCCTTCCTGCTCGGCGGTTATGTGGCGACCTTCACTGCCGTA
CCGGAAAACATCACCGATCCGTTACAGACGCTGCCCATTTATACCGGCGTCTTTAGCAAA
ATTGGTCTGGTAACGCTGGCGGTCACCGTGGTGATGGCCATTATGGTGCCGTGGTTAAAC
CGAATGATTAATACGCAAGGTACCGAACAG
>Ty2       
ATGAATACAACTGCACCTACGGGCTTGCTGCAGCAACCTCGTCCATTCTTCATGATCTTT
TTTGTAGAATTATGGGAACGATTTAGCTATTACGGCGTCCAGGGCATCCTGGCGGTCTTT
TTCGTTAAACAATTGGGTTTTTCTCAGGAACAGGCCTTTATTACTTTTGGCGCTTTTGCG
GCGCTGGTTTATGGCCTGATCTCCATCGGCGGCTATGTTGGCGACCATCTGTTAGGGACT
AAACGCACCCTGGTCCTGGGCGCGATTGTGCTGGCGATTGGCTATTTTATGACTGGTATG
TCGCTATTAAATCCCGATCTGATTTTTATCGCACTGGGTACGATTGCCGTGGGCAACGGG
TTATTTAAAGCCAATCCCGCCAGCCTGCTCTCTAAATGCTATCAGCCTAAAGATCCCCGG
CTGGATGGCGCTTTCACCCTGTTTTATATGTCGATTAACATCGGTTCTTTGTTATCGCTA
TCGCTGGCGCCGGTGATTGCCGATAAATTTGGCTATGCGGTGACCTATAATCTGTGCGGC
GCTGGTTTAATTGTTGCGCTTCTGGTGTACTTCGCCTGCCGTGGCATGGTGAAAAATATC
GGTTCTGAACCGGATCATAAACCGCTACGTTTTCGCAATTTGCTGCTGGTACTACTCGGC
ACCGTCGTCATGATTTTCCTCTGCGCCTGGCTGATGCACAACGTTAAGATTGCCAATCTG
GTGCTCATCGTCCTTTCTATCGTCGTCACTATTTTCTTCTTTCGCGAAGCGTTTCGTCTG
GATAAAACCGGCCGCAATAAAATGTTCGTGGCGTTTATTCTGATGATTGAAGCCGTGCTG
TTTTACATTCTGTATGCGCAGATGCCTACCTCACTGAACTTCTTTGCGATTAATAACGTG
CATCATGAAATTCTTGGATTCGCCATTAACCCGGTGAGTTTTCAGGCGCTGAACCCATTC
TGGGTGGTCGTCGCCAGTCCGGTACTGGCAGCGATTTACACCCGACTGGGTAGCAAAGGC
AAAGATCTGACTATGCCGATGAAGTTTACGCTCGGCATGTTCCTCTGCGCGCTGGGTTTT
CTGACCGCCGCCGCCGGG---ATGTGGTTTGCCGATGCGCAAGGATTGACGTCGCCGTGG
TTTATCGTGCTAGTGTATCTGTTCCAGAGTCTGGGCGAGTTGCTGATTAGCGCGCTGGGA
CTGGCAATGGTCGCCGCTCTGGTGCCGCAGCATCTGATGGGCTTTATTCTGGGAATGTGG
TTCCTGACCCAGGCCGCCGCCTTCCTGCTCGGCGGTTATGTGGCGACCTTCACTGCCGTA
CCGGAAAACATCACCGATCCGTTACAGACGCTGCCCATTTATACCGGCGTCTTTAGCAAA
ATTGGTCTGGTAACGCTGGCGGTCACCGTGGTGATGGCCATTATGGTGCCGTGGTTAAAC
CGAATGATTAATACGCAAGGTACCGAACAG
>ATCC9150  
ATGAATACAACTGCACCTACGGGCTTGCTGCAGCAACCTCGTCCATTCTTCATGATCTTT
TTTGTAGAATTATGGGAACGATTTGGCTATTACGGCGTCCAGGGCATCCTGGCGGTCTTT
TTCGTTAAACAATTGGGTTTTTCTCAGGAACAGGCCTTTATTACTTTTGGCGCTTTTGCG
GCGCTGGTTTATGGCCTGATCTCCATCGGCGGCTATGTTGGCGACCATCTGTTAGGGACT
AAACGCACCCTGGTCCTGGGCGCGATTGTGCTGGCGATTGGCTATTTTATGACTGGTATG
TCGCTATTAAATCCCGATCTGATTTTTATCGCACTGGGTACGATTGCCGTGGGCAACGGG
TTATTTAAAGCCAATCCCGCCAGCCTGCTCTCTAAATGCTATCAGCCTAAAGATCCCCGG
CTGGATGGCGCTTTCACCCTGTTTTATATGTCGATTAACATCGGTTCTTTGTTATCGCTA
TCGCTGGCGCCGGTGATTGCCGATAAATTTGGCTATGTGGTGACCTATAATCTGTGCGGC
GCTGGTTTAATTGTTGCGCTTCTGGTGTACTTCGCCTGCCGTGGCATGGTGAAAAATATC
GGTTCTGAACCGGATCATAAACCGCTACGTTTTCGCAATTTGCTGCTGGTACTACTCGGC
ACCGTCGTCATGATTTTCCTCTGCGCCTGGCTGATGCACAACGTTAAGATTGCCAATCTG
GTGCTCATCGTCCTTTCTATCGTCGTCACTATTTTCTTCTTTCGCGAAGCGTTTCGTCTG
GATAAAACCGGCCGCAATAAAATGTTCGTGGCGTTTATTCTGATGATTGAAGCCGTGCTG
TTTTACATTCTGTATGCGCAGATGCCTACCTCACTGAACTTCTTTGCGATTAATAACGTG
CATCATGAAATTCTTGGATTCGCCATTAACCCGGTGAGTTTTCAGGCGCTGAACCCATTC
TGGGTGGTCGTCGCCAGTCCGGTACTGGCAGCGATTTACACCCGACTGGGTAGCAAAGGC
AAAGATCTGACTATGCCGATGAAGTTTACGCTCGGCATGTTCCTCTGCGCGCTGGGTTTT
CTGACCGCCGCCGCCGCCGGGATGTGGTTTGCCGATGCGCAAGGATTGACGTCGCCGTGG
TTTATCGTGCTAGTGTATCTGTTCCAGAGTCTGGGCGAGTTGCTGATTAGCGCGCTGGGA
CTGGCAATGGTCGCCGCTCTGGTGCCGCAGCATCTGATGGGCTTTATTCTGGGAATGTGG
TTCCTGACCCAGGCCGCCGCCTTCCTGCTCGGCGGTTATGTGGCGACCTTCACTGCCGTA
CCGGAAAACATCACCGATCCGTTACAGACGCTGCCCATTTATACCGGCGTCTTTAGCAAA
ATTGGTCTGGTAACGCTGGCGGTCACCGTGGTGATGGCCATTATGGTGCCGTGGTTAAAC
CGAATGATTAATACGCAAGGTACCGAACAG
