# Supplementary material for: Genome wide evolutionary analyses reveal serotype specific patterns of positive selection in selected Salmonella serotypes
Source: BMC Evol Biol. 2009 Nov 14;9:264. doi: 10.1186/1471-2148-9-264 (PMC2784778; doi:10.1186/1471-2148-9-264)
Supplement: Additional file 6 — Alignments for genes under positive selection. [file 1471-2148-9-264-S6.ZIP › Additional file 5/STM3626.fas]

>ATCC9150  
ATGAGTACGCATGAGGCCACCTTGCAACAGCCGCTGTTGCGGGCTATCGACCTGAAAAAA
CACTATCCGGTGAAGAAGGGGATCTTTTCTCCGGAACGGCTGGTAAAAGCGCTGGACGGC
GTGTCGTTTAATCTCGAACGCGGTAAAACGCTGGCCGTAGTGGGGGAGTCCGGTTGTGGA
AAATCCACACTGGGTCGCCTGCTGACGATGATTGAAACGCCAACCGGCGGCGAGCTTTAT
TACCAGGGGCAGGATCTGCTCAAACACGATCCGCACGCGCAGAAACTGCGGCGGCAGAAA
ATTCAGATTGTGTTTCAGAACCCCTACGGTTCCCTGAACCCACGCAAGAAAGTGGGGCAA
ATTCTGGAAGAGCCGTTGCTGATCAATACCAGCCTGAGTAAAGCGCAGCGTCGTGAAAAA
GCGCTGGCGATGATGGCGAAGGTGGGGCTGAAAACCGAGCACTACGACCGCTATCCGCAT
ATGTTCTCCGGCGGCCAGCGTCAGCGTATCGCTATCGCCCGTGGTCTGATGCTTGATCCG
GACGTAGTGATTGCCGACGAACCGGTCTCCGCGCTCGACGTGTCGGTGCGCGCCCAGGTG
CTGAACCTGATGATGGATTTGCAACAGGATATGGGGCTGTCTTATGTCTTTATCTCGCAC
GACCTGTCGGTGGTGGAACACATCGCCGATGAAGTGATGGTCATGTACTTAGGCCGCTGC
GTGGAGAAAGGGACCAAAGAGCAGATTTTTAACAATCCACGTCATCCCTATACCCAGGCG
TTGCTCTCCGCCACGCCGCGGCTGAATCCGGACGATCGCCGTGAGCGGATTAAGCTGACC
GGCGAGTTGCCGAGTCCGCTGAACCCGCCGCCGGGCTGCGCCTTCAACGCCCGCTGCCGC
CGTCGCTTCGGACCCTGCACGCAGTTACAGCCGCAGCTTAAAGAGTACGACGGCCAGTTG
GTGGCCTGCTTTGCCGTCGATCAGGATGAAAACCCGCAGAAACCGTTGAGT
>ch        
ATGAGCACGCATGAGGCCACCTTGCAACAGCCGCTGTTGCGGGCTATCGACCTGAAAAAA
CACTATCCGGTGAAGAAGGGGATCTTTTCTCCGGAACGGCTGGTAAAAGCGCTGGATGGC
GTGTCGTTTAATCTCGAACGCGGTAAAACGCTGGCCGTAGTGGGGGAGTCCGGTTGTGGA
AAATCCACACTGGGTCGCCTGCTGACGATGATTGAAACGCCAACCGGCGGCGAGCTTTAT
TACCAGGGGCAGGATCTGCTCAAACACGATCCGCACGCGCAGAAACTGCGGCGGCAGAAA
ATTCAGATTGTGTTTCAGAACCCCTACGGTTCCCTGAACCCACGCAAGAAAGTGGGGCAA
ATTCTGGAAGAGCCGTTGCTGATCAATACCAGCCTGAGTAAAGCGCAGCGTCGTGAAAAA
GCGCTGGCGATGATGGCGAAGGTGGGGCTGAAAACCGAGCACTACGACCGCTATCCGCAT
ATGTTCTCCGGCGGCCAGCGTCAGCGTATCGCTATCGCCCGCGGTCTGATGCTTGATCCG
GACGTAGTAATTGCCGACGAACCGGTCTCCGCGCTCGACGTGTCGGTGCGCGCCCAGGTG
CTGAACCTGATGATGGATTTGCAACAGGATATGGGGCTGTCTTATGTCTTTATCTCGCAC
GACCTGTCGGTGGTGGAACACATCGCCGATGAAGTGATGGTCATGTATTTAGGCCGCTGC
GTGGAGAAAGGGACCAAAGAGCAGATTTTTAACAATCCACGTCATCCCTATACCCAGGCG
TTGCTCTCCGCCACGCCGCGGCTGAATCCGGACGATCGCCGTGAGCGGATTAAGCTGACC
GGCGAGTTACCGAGCCCGCTGAACCCGCCGCCGGGCTGCGCCTTCAACGCCCGCTGCCGC
CGTCGCTTCGGACCCTGTACGCAGTTACAGCCGCAGCTTAAAGAGTACGACGGCCAGTTG
GTGGCCTGCTTTGCCGTCGATCAGGATGAAAACCCGCAGAAACCGCTGAGT
>LT2       
ATGAGTACGCATGAGGCCACCTTGCAACAGCCGCTGTTGCGGGCTATCGACCTGAAAAAA
CACTATCCGGTGAAGAAGGGGATCTTTTCTCCGGAACGGCTGGTAAAAGCGCTGGACGGC
GTGTCGTTTAATCTCGAACGCGGTAAAACGCTGGCCGTAGTGGGGGAGTCCGGTTGTGGA
AAATCCACACTGGGTCGCCTGCTGACGATGATTGAAACGCCAACCGGCGGCGAGCTTTAT
TACCAGGGGCAGGATCTGCTTAAACACGATCCGCACGCGCAGAAACTGCGGCGGCAGAAA
ATTCAGATTGTGTTTCAGAACCCCTACGGTTCCCTGAATCCACGCAAGAAAGTGGGGCAA
ATTCTGGAAGAGCCGTTGCTGATCAATACCAGCCTGAGTAAAGCGCAGCGTCGTGAAAAA
GCGCTGGCGATGATGGCGAAGGTGGGGCTGAAAACCGAGCACTACGACCGCTATCCGCAT
ATGTTCTCCGGCGGCCAGCGTCAGCGTATCGCTATCGCCCGCGGTCTGATGCTTGATCCG
GACGTAGTGATTGCCGACGAACCGGTCTCCGCGCTCGACGTGTCGGTGCGCGCCCAGGTG
CTGAACCTGATGATGGATTTGCAACAGGATATGGGGCTGTCTTATGTCTTTATCTCGCAC
GACCTGTCGGTGGTGGAACACATCGCCGATGAAGTGATGGTCATGTACTTAGGCCGCTGC
GTGGAGAAAGGGACCAAAGAGCAGATTTTTAACAATCCACGTCATCCCTATACCCAGGCG
TTGCTCTCCGCCACGCCACGGCTGAATCCGGACGATCGCCGTGAGCGGATTAAGCTGACC
GGCGAGTTGCCGAGCCCGCTGAACCCGCCGCCGGGCTGCGCCTTCAACGCCCGCTGCAGC
CGTCGCTTCGGACCCTGTACGCAGTTACAGCCGCAGCTTAAAGAGTACGACGGCCAGTTG
GTGGCCTGCTTTGCCGTCGATCAGGATGAAAATCCGCAGAAACCGCTGAGT
>CT18      
ATGAGTACGCATGAGGCCACCTTGCAACAGCCGCTGTTGCGGGCTATCGACCTGAAAAAA
CACTATCCGGTGAAGAAGGGGATCTTTTCTCCGGAACGGCTGGTAAAAGCGCTGGACGGC
GTGTCGTTTAATCTCGAACGCGGTAAAACGCTGGCGGTAGTGGGGGAGTCCGGTTGTGGA
AAATCCACACTGGGTCGCCTGCTGACGATGGTTGAAACGCCAACCGGCGGCGAGCTTTAT
TACCAGGGGCAGGATCTGCTCAAACACGATCCGCACGCGCAGAAACTGCGGCGGCAGAAA
ATTCAGATTGTGTTTCAGAACCCCTACGGTTCCCTGAACCCACGCAAGAAAGTGGGGCAA
ATTCTGGAAGAACCGTTGCTGATTAACACCTCGCTCAGCAAAGAGCAGCGCCGTGAAAAA
GCGCTGGCGATGATGGCGAAGGTGGGGCTGAAAACCGAGCACTACGACCGCTATCCGCAT
ATGTTCTCCGGCGGCCAGCGTCAGCGTATCGCTATCGCCCGCGGTCTGATGCTTGATCCG
GACGTAGTGATTGCCGACGAACCGGTCTCCGCGCTCGACGTGTCGGTGCGCGCTCAGGTG
CTGAACCTGATGATGGATTTGCAACAGGATATGGGGCTGTCTTATGTCTTTATCTCGCAC
GACCTGTCGGTGGTGGAGCACATTGCCGATGAAGTAATGGTCATGTACTTAGGCCGCTGC
GTGGAGAAAGGGACCAAAGAGCAGATTTTTAACAATCCACGTCATCCCTATACCCAAGCG
TTGCTCTCCGCCACGCCGCGGCTGAATCCGGACGATCGCCGTGAGCGGATTAAGCTGACC
GGCGAGTTGCCGAGTCCGCTGAACCCGCCGCCGGGCTGCGCCTTCAACGCCCGCTGCCGC
CGTCGCTTCGGACCCTGTACGCAGTTACAGCCGCAGCTTAAAGAGTACGACGGCCAGTTG
GTGGCCTGCTTTGCCGTCGATCAGGATGAAAACCCGCAGAAGCCGCTGAGT
>Ty2       
ATGAGTACGCATGAGGCCACCTTGCAACAGCCGCTGTTGCGGGCTATCGACCTGAAAAAA
CACTATCCGGTGAAGAAGGGGATCTTTTCTCCGGAACGGCTGGTAAAAGCGCTGGACGGC
GTGTCGTTTAATCTCGAACGCGGTAAAACGCTGGCGGTAGTGGGGGAGTCCGGTTGTGGA
AAATCCACACTGGGTCGCCTGCTGACGATGGTTGAAACGCCAACCGGCGGCGAGCTTTAT
TACCAGGGGCAGGATCTGCTCAAACACGATCCGCACGCGCAGAAACTGCGGCGGCAGAAA
ATTCAGATTGTGTTTCAGAACCCCTACGGTTCCCTGAACCCACGCAAGAAAGTGGGGCAA
ATTCTGGAAGAACCGTTGCTGATTAACACCTCGCTCAGCAAAGAGCAGCGCCGTGAAAAA
GCGCTGGCGATGATGGCGAAGGTGGGGCTGAAAACCGAGCACTACGACCGCTATCCGCAT
ATGTTCTCCGGCGGCCAGCGTCAGCGTATCGCTATCGCCCGCGGTCTGATGCTTGATCCG
GACGTAGTGATTGCCGACGAACCGGTCTCCGCGCTCGACGTGTCGGTGCGCGCTCAGGTG
CTGAACCTGATGATGGATTTGCAACAGGATATGGGGCTGTCTTATGTCTTTATCTCGCAC
GACCTGTCGGTGGTGGAGCACATTGCCGATGAAGTAATGGTCATGTACTTAGGCCGCTGC
GTGGAGAAAGGGACCAAAGAGCAGATTTTTAACAATCCACGTCATCCCTATACCCAAGCG
TTGCTCTCCGCCACGCCGCGGCTGAATCCGGACGATCGCCGTGAGCGGATTAAGCTGACC
GGCGAGTTGCCGAGTCCGCTGAACCCGCCGCCGGGCTGCGCCTTCAACGCCCGCTGCCGC
CGTCGCTTCGGACCCTGTACGCAGTTACAGCCGCAGCTTAAAGAGTACGACGGCCAGTTG
GTGGCCTGCTTTGCCGTCGATCAGGATGAAAACCCGCAGAAGCCGCTGAGT
