# Supplementary material for: Genome wide evolutionary analyses reveal serotype specific patterns of positive selection in selected Salmonella serotypes
Source: BMC Evol Biol. 2009 Nov 14;9:264. doi: 10.1186/1471-2148-9-264 (PMC2784778; doi:10.1186/1471-2148-9-264)
Supplement: Additional file 6 — Alignments for genes under positive selection. [file 1471-2148-9-264-S6.ZIP › Additional file 5/STM3655.fas]

>ch        
ATGTCTGAGAAAACTTTTCTGGTGGAAATCGGCACTGAAGAGCTGCCACCAAAAGCACTG
CGCAGTTTGGCTGAGTCCTTTGCTGCGAACTTCACTGCGGAGCTGGATAACGCCGGCCTC
GCGCACGGTAACGTTGAATGGTTTGCCGCCCCGCGCCGTCTGGCGCTGAAAGTGGCGAAT
CTTGCTGAATCTCAGCCCGATCGCGAAGTCGAAAAACGTGGTCCGGCGATTGCTCAGGCG
TTTGACGCCGAAGGCAAACCGAGCAAAGCGGCAGAAGGCTGGGCGCGCGGCTGCGGGATC
ACCGTTGATCAGGCCGAGCGTCTGAAGACCGACAAAGGCGAATGGCTGCTGTATCGTGCC
CACGTGAAGGGCGAAAGTACCGAAGCGCTGGTGCCGAACATGGTAGCCACCTCGCTGGCG
AAACTACCGATCCCGAAACTGATGCGCTGGGGCGCGTCTGACGTACACTTCGTGCGTCCG
GTGCACACCGTGACCCTGCTGTTGGGCGATAAGGTCATTCCGGCGACTATTCTGGGTATT
CAGTCTGACCGCGTCATTCGCGGCCACCGCTTTATGGGTGAGCCGGAGTTCACTATCGAC
AATGCTGACCAGTACCCGCAAATTCTGCTGGAGCACGGTAAAGTCATTGCCGACTACGAA
GCGCGTAAAGCCAAAATCAAAGCGGACGCCGAAGAAGCGGCACGCAAGATTGGCGGTAAT
GCCGACCTGAGCGAAAGCCTGCTGGAAGAAGTGGCCTCGCTGGTGGAATGGCCGGTGGTA
TTGACGGCGAAATTCGAAGAGAAATTCCTCGCCGTGCCTGCCGAAGCGCTGGTGTACACC
ATGAAGGGCGACCAGAAGTATTTCCCGGTTTATGACAACGCGGGCAAGCTGCTGCCGAAC
TTTATCTTCGTCGCCAACATCGAGTCGAAAGATCCGACCCAGATTATCTCCGGTAACGAG
AAAGTGGTGCGTCCGCGTCTGGCAGATGCTGAATTCTTCTTCAATACCGACCGTAAAAAA
CGTCTGGAAGACCATCTGCCGCGTCTACAAACCGTGCTGTTCCAGCAACAGCTGGGCACG
CTGCGCGACAAGACCGACCGTATTCAGGCGCTGGCGGGCTGGATTGCCGGTCAGATTGGC
GCTGACGTCAACCACGCCACTCGTGCGGGCCTGCTCTCCAAGTGCGACCTGATGACCAAC
ATGGTCTTCGAGTTCACCGACACCCAGGGCGTGATGGGGATGCACTACGCGCGCCATGAT
GGTGAAGCGGAAGATGTGGCCGTGGCGCTGAACGAACAGTATCAGCCACGCTTTGCCGGT
GATGACCTGCCGTCTAACCCGGTGGCCTGCGCGCTGGCGATCGCCGATAAGATGGATACT
CTGGCGGGTATCTTCGGTATTGGTCAGCATCCGAAAGGCGACAAAGACCCGTTTGCGCTG
CGTCGTGCCGCGCTGGGCGTGCTGCGCATCATCGTTGAGAAGAACCTCGCTCTTGATCTG
CAAACGCTGACCGAAGAAGCGGTGCGTCTGTATGGCGACAAGCTGACCAATGCCAATGTA
GTCGATGATGTGATCGATTTTATGCTGGGTCGCTTCCGCGCCTGGTATCAGGATGAAGGT
TACACCGTCGACACTATCCAGGCGGTACTGGCGCGTCGTCCGACCCGTCCGGCAGATTTT
GATGCCCGCATGAAGGCGGTGTCTCATTTCCGCACCCTGGAAGAAGCCTCTGCGCTGGCG
GCGGCGAACAAGCGCGTCTCCAACATCCTGGCGAAAGCCACTGAGCCGCTGAACGATATC
GTCCACGCCTCCGTACTGAAAGAAGCGGCGGAAATTGAGTTGGCCAGACATCTGGTTGTG
CTGCGTGATAAGCTTCAGCCGTACTTTGCCGATGGTCGTTATCAGGAAGCGTTGATTGAG
CTGGCTGCTCTGCGCGCTCCGGTGGATGAATTCTTCGAAAATGTCATGGTTAACGCGAAA
GAGAAAGATATCCGTATCAACCGCCTGACGCTGTTGTCGAAACTTCGCGAACTGTTCCTG
CAGGTTGCGGATATTTCGTTACTGCAA
>LT2       
ATGTCTGAGAAAACTTTTCTGGTGGAAATCGGCACTGAAGAGCTGCCACCAAAAGCACTG
CGCAGTTTGGCTGAGTCCTTTGCTGCGAACTTCACTGCGGAGCTGGATAACGCCGGCCTC
GCGCACGGTAACGTTGAATGGTTTGCCGCCCCGCGCCGTCTGGCGCTGAAAGTGGCGAAT
CTTGCTGAATCTCAGCCCGATCGCGAAGTCGAAAAACGTGGTCCGGCGATTGCTCAGGCG
TTTGACGCCGAAGGCAAACCGAGCAAAGCGGCAGAAGGCTGGGCGCGCGGCTGCGGGATC
ACCGTTGATCAGGCCGAGCGTCTGAAGACCGACAAAGGCGAATGGCTGCTGTATCGTGCC
CACGTGAAGGGCGAAAGTACCGAAGCGCTGGTGCCGAACATGGTAGCCACCTCGCTGGCG
AAACTACCGATCCCGAAACTGATGCGCTGGGGCGCGTCTGACGTACACTTCGTGCGTCCG
GTGCACACCGTGACCCTGCTGTTGGGCGATAAGGTCATTCCGGCGACTATTCTGGGTATT
CAGTCTGACCGCGTCATTCGCGGCCACCGCTTTATGGGTGAGCCGGAGTTCACTATCGAC
AATGCTGACCAGTACCCGCAAATTCTGCTGGAGCGCGGTAAAGTCATTGCCGACTACGAA
GCGCGTAAAGCCAAAATCAAAGCGGACGCTGAAGAAGCAGCACGTAAGATTGGCGGTAAT
GCCGACCTGAGCGAAAGCCTGCTGGAAGAAGTAGCTTCGCTGGTGGAATGGCCGGTGGTA
TTGACGGCGAAATTCGAAGAGAAATTCCTCGCCGTGCCTGCCGAAGCGCTGGTGTACACC
ATGAAGGGCGACCAGAAGTATTTCCCGGTTTATGACAACGCGGGCAAGCTGCTGCCGAAC
TTTATCTTCGTCGCCAACATCGAGTCGAAAGATCCGACCCAGATTATCTCCGGTAACGAG
AAAGTGGTGCGTCCGCGTCTGGCAGATGCTGAATTCTTCTTCAATACCGACCGTAAAAAA
CGTCTGGAAGACCATCTGCCGCGTCTACAAACCGTGCTGTTCCAGCAACAGCTGGGCACG
CTGCGCGACAAGACCGACCGTATTCAGGCGCTGGCGGGCTGGATTGCCGGTCAGATTGGC
GCTGACGTCAACCACGCCACTCGTGCGGGCCTGCTCTCCAAGTGCGACCTGATGACCAAC
ATGGTCTTCGAGTTCACCGACACCCAGGGCGTGATGGGGATGCACTACGCGCGCCATGAT
GGTGAAGCGGAAGATGTGGCCGTGGCGCTGAACGAACAGTATCAGCCACGCTTTGCCGGT
GATGACCTGCCGTCTAACCCGGTGGCCTGCGCGCTGGCGATCGCCGATAAGATGGATACT
CTGGCGGGTATCTTCGGTATTGGTCAGCATCCGAAAGGCGACAAAGACCCGTTTGCGCTG
CGTCGTGCCGCGCTGGGCGTGCTGCGCATCATCGTTGAGAAGAACCTCGCTCTTGATCTG
CAAACGCTGACCGAAGAAGCGGTGCGTCTGTATGGCGACAAGCTGACCAATGCCAACGTA
GTCGATGATGTGATCGATTTTATGCTGGGTCGCTTCCGCGCCTGGTATCAGGATGAAGGT
TACACCGTCGACACTATCCAGGCGGTACTGGCGCGTCGTCCGACCCGTCCGGCAGATTTT
GATGCCCGCATGAAGGCGGTGTCTCATTTCCGCACCCTGGAAGAAGCCTCTGCGCTGGCG
GCGGCGAACAAGCGCGTCTCCAACATCCTGGCGAAAGCCACTGAGCCGCTGAACGATATC
GTCCACGCCTCCGTACTGAAAGAAGCGGCGGAAATTGAGTTGGCCAGACATCTGGTTGTG
CTGCGTGATAAGCTTCAGCCGTACTTTGCCGATGGTCGTTATCAGGAAGCGTTGATTGAG
CTGGCTGCTCTGCGCGCTCCGGTGGATGAATTCTTCGAAAATGTCATGGTTAACGCGGAA
GAGAAAGATATCCGTATCAACCGCCTGACGCTGTTGTCGAAACTACGCGAACTGTTCCTG
CAGGTTGCGGATATTTCGTTACTTCAA
>ATCC9150  
ATGTCTGAGAAAACTTTTCTGGTGGAAATCGGCACTGAAGAGCTGCCACCAAAAGCACTG
CGCAGTTTGGCTGAGTCCTTTGCTGCGAACTTCACTGCGGAGCTGGATAACGCTGGCCTC
GCGCACGGTAACGTTGAATGGTTTGCCGCCCCGCGCCGTCTGGCGCTGAAAGTGGCGAAT
CTTGCTGAATCGCAGCCCGATCGCGAAGTCGAAAAACGTGGTCCGGCGATTGCTCAGGCG
TTCGACGCCGAAGGCAAACCGAGCAAAGCGGCAGAAGGCTGGGCGCGCGGCTGCGGGATC
ACCGTTGATCAGGCCGAGCGTCTGAAGACCGACAAAGGCGAATGGCTGCTGTATCGCGCC
CACGTGAAGGGCGAAAGTACCGAAGCGCTGGTGCCGAACATGGTAGTCACCTCGCTGGCA
AAACTACCGATCCCGAAACTGATGCGCTGGGGCGCGTCTGACGTACACTTCGTGCGTCCG
GTGCACACCGTGACTCTGCTGCTGGGCGATAAAGTGATTCCGGCGACTATTCTGGGTATT
CAGTCTGACCGCGTCATTCGCGGCCACCGCTTTATGGGTGAGCCGGAGTTTACCATTGAC
AGTGCCGAACAGTACCCGCAAATTCTGCTGGAGCGCGGTAAAGTCATTGCCGATTACGAA
GCGCGTAAAGCCAAAATCAAAGCGGACGCTGAAGAAGCAGCACGTAAGATTGGCGGTAAT
GCCGACCTGAGCGAAAGCCTGCTGGAAGAAGTGGCTTCGCTGGTGGAATGGCCGGTGGTA
TTGACGGCGAAATTCGAAGAGAAATTCCTCGCCGTGCCTGCCGAAGCGCTGGTATACACC
ATGAAGGGCGACCAGAAGTATTTCCCGGTTTATGACAACGCGGGCAAGCTGCTGCCAAAC
TTTATCTTCGTCGCCAACATCGAATCGAAAGATCCGACCCAGATTATCTCCGGTAACGAG
AAAGTGGTGCGTCCGCGTCTGGCAGATGCTGAATTCTTCTTCAATACCGACCGTAAAAAA
CGTCTGGAAGACCATCTGCCGCGTCTGCAAACCGTGCTGTTCCAGCAACAACTGGGCACG
CTGCGCGACAAGACCGACCGCATTCAGGCGCTGGCGGGCTGGATTGCCGGTCAGATTGGC
GCTGACGTCAACCATGCCACTCGTGCGGGCCTGCTGTCTAAGTGTGACCTGATGACCAAC
ATGGTCTTCGAGTTCACCGACACCCAGGGCGTGATGGGGATGCATTACGCGCGTCACGAT
GGCGAAGCGGAAGATGTGGCCGTGGCGCTGAACGAGCAGTACCAGCCGCGCTTTGCCGGT
GATGACCTGCCGTCTAACCCGGTGGCCTGCGCGCTGGCGATCGCCGATAAGATGGACACC
CTGGCGGGTATCTTCGGTATTGGTCAGCATCCGAAAGGCGACAAAGACCCGTTTGCGCTG
CGTCGTGCCGCACTTGGCGTGCTGCGCATCATCGTTGAGAAGAACCTGAATCTTGATCTG
CAAACGCTGACCGAAGAAGCGGCGCGTCTGTATGGCGACAAGTTGACCAACGCCAACGTA
GTCGATGATGTGATCGATTTTATGCTGGGTCGTTTCCGCGCCTGGTATCAGGATGAAGGT
TACACCGTCGACACTATCCAGGCGGTACTGGCTCGTCGTCCGACCCGTCCGGCAGATTTT
GATGCCCGCATGAAGGCGGTGTCTCATTTCCGCACCCTGGAAGAAGCCTCTGCGCTGGCG
GCGGCGAACAAGCGCGTCTCCAACATCCTGGCGAAAGCCACTGAGCCGCTGAACGATATC
GTCCACGCCTCCGTACTGAAAGAAGCGGCGGAAATTGAGTTGGCCAGACATCTGGTTGTG
CTGCGTGATAAGCTTCAGCCGTACTTTGCCGATGGTCGTTATCAGGAAGCGTTGATTGAG
CTGGCTGCTCTGCGCGCGCCGGTGGATGAATTCTTCGAAAATGTCATGGTTAACGCGGAA
GAGAAAGATATCCGTATCAACCGCCTGACGCTGTTGTCGAAACTACGCGAACTGTTCCTG
CAGGTTGCGGATATTTCGTTACTGCAA
>CT18      
ATGTCTGAGAAAACTTTTCTGGTGGAAATCGGCACTGAAGAGCTGCCACCAAAAGCACTG
CGCAGCCTGGCTGAGTCCTTTGCTGCGAACTTTACTGCGGAGCTGGATAACGCTGGCCTC
GCACACGGCACCGTTCAATGGTTTGCTGCTCCGCGTCGTCTGGCGCTGAAAGTAGCTAAC
CTGGCGGAAGCGCAACCGGATCGTGAAATCGAAAAACGCGGCCCGGCGATTGCCCAGGCG
TTCGATGCTGAAGGCAAACCGAGCAAAGCAGCAGAAGGCTGGGCGCGTGGTTGCGGTATT
ACCGTTGACCAGGCTGAGCGTCTGACTACCGATAAAGGCGAATGGCTGCTGTATCGCGCC
TACGTGAAGGGCGAAAGTACCGAAGCACTGCTGCCGAATATGGTCGCGACCTCTCTGGCG
AAGCTACCGATCCCGAAACTGATGCGCTGGGGTGCAAGCGACGTACACTTCGTGCGTCCG
GTTCACACCGTAACCCTGCTGCTGGGCGACAAAGTCATTCCGGCTACTATTCTGGGCATT
CAGTCCGATCGCGTGATTCGCGGCCATCGTTTTATGGGCGAGCCGGAATTCACTATTGAC
AATGCCGATCAGTATCCGGAAATACTGCGCGAGCGCGGGAAAGTCATCGCCGATTACGAA
GAACGTAAGGCGAAGATTAAAGCCGATGCCGAAGAAGCCGCGCGTAAGATCGGCGGTAAC
GCTGACTTAAGCGAAAGTTTGCTGGAAGAAGTGGCTTCGCTAGTGGAGTGGCCGGTCGTA
CTGACCGCGAAATTTGAAGAGAAATTCCTCGCTGTGCCGTCTGAAGCGCTGGTTTACACC
ATGAAAGGTGACCAGAAATACTTCCCGGTGTATGCGAACGACGGCAAACTGCTGCCGAAC
TTTATCTTCGTTGCCAACATTGAATCGAAAGATCCACAGCAAATTATCTCTGGTAACGAG
AAAGTCGTTCGTCCACGTCTGGCAGATGCCGAGTTCTTCTTCAACACCGACCGTAAAAAA
CGTCTGGAAGATAACCTGCCGCGCCTGCAAACCGTGCTGTTCCAGCAACAGCTGGGTACG
CTGCGCGACAAAACTGATCGCATCCAGGCTCTGGCTGGCTGGATTGCTGAACAGATTGGT
GCTGACGTTAATCACGCTACCCGTGCGGGCCTGCTGTCTAAGTGTGACCTGATGACCAAC
ATGGTCTTCGAGTTCACCGACACCCAGGGCGTTATGGGGATGCACTACGCGCGTCACGAT
GGCGAAGCGGAAGATGTCGCGGTGGCGTTGAACGAGCAGTATCAGCCGCGTTTTGCTGGT
GATGACCTGCCGTCCAACCCAGTGGCTTGTGCGCTGGCGATTGCTGACAAGATGGATACC
CTGGCGGGTATCTTCGGTATCGGTCAGCATCCGAAAGGTGACAAAGACCCATTTGCGCTG
CGTCGTGCCGCACTTGGCGTGCTGCGTATTATCGTTGAGAAGAACCTCAACCTTGATCTG
CAAACGCTGACCGAAGAAGCCGTGCGTCTGTATGGCGATAAGCTGACTAACGCCAGCGTG
GTTGATGATGTCATCGACTTTATGCTGGGCCGTTTCCGCGCATGGTATCAGGACGAAGGT
TACTCCGTCGACACCATCCAGGCTGTACTGGCGCGTCGTCCGACCCGTCCGGCAGATTTT
GATGCCCGCATGAAGGCGGTGTCTCATTTCCGCACCCTGGAAGAAGCCTCTGCGCTGGCG
GCGGCGAACAAGCGCGTCTCCAACATCCTGGCGAAAGCCACTGAGCCGCTGAACGATATC
GTCCACGCCTCCGTACTGAAAGAAGCGGCGGAAATTGAGTTGGCCAGACATCTGGTTGTG
CTGCGTGATAAGCTTCAGCCGTACTTTGCCGATGGTCGTTATCAGGAAGCGTTGATTGAG
CTGGCGGCACTGCGCGCGCCGGTGGATGAATTCTTCGAAAATGTCATGGTGAACGCGGAA
GAGAAAGATATCCGTATCAACCGCCTGACGCTGTTGTCGAAACTACGCGAACTGTTCCTG
CAGGTTGCGGATATTTCGTTACTGCAA
>Ty2       
ATGTCTGAGAAAACTTTTCTGGTGGAAATCGGCACTGAAGAGCTGCCACCAAAAGCACTG
CGCAGCCTGGCTGAGTCCTTTGCTGCGAACTTTACTGCGGAGCTGGATAACGCTGGCCTC
GCACACGGCACCGTTCAATGGTTTGCTGCTCCGCGTCGTCTGGCGCTGAAAGTAGCTAAC
CTGGCGGAAGCGCAACCGGATCGTGAAATCGAAAAACGCGGCCCGGCGATTGCCCAGGCG
TTCGATGCTGAAGGCAAACCGAGCAAAGCAGCAGAAGGCTGGGCGCGTGGTTGCGGTATT
ACCGTTGACCAGGCTGAGCGTCTGACTACCGATAAAGGCGAATGGCTGCTGTATCGCGCC
TACGTGAAGGGCGAAAGTACCGAAGCACTGCTGCCGAATATGGTCGCGACCTCTCTGGCG
AAGCTACCGATCCCGAAACTGATGCGCTGGGGTGCAAGCGACGTACACTTCGTGCGTCCG
GTTCACACCGTAACCCTGCTGCTGGGCGACAAAGTCATTCCGGCTACTATTCTGGGCATT
CAGTCCGATCGCGTGATTCGCGGCCATCGTTTTATGGGCGAGCCGGAATTCACTATTGAC
AATGCCGATCAGTATCCGGAAATACTGCGCGAGCGCGGGAAAGTCATCGCCGATTACGAA
GAACGTAAGGCGAAGATTAAAGCCGATGCCGAAGAAGCCGCGCGTAAGATCGGCGGTAAC
GCTGACTTAAGCGAAAGTTTGCTGGAAGAAGTGGCTTCGCTAGTGGAGTGGCCGGTCGTA
CTGACCGCGAAATTTGAAGAGAAATTCCTCGCTGTGCCGTCTGAAGCGCTGGTTTACACC
ATGAAAGGTGACCAGAAATACTTCCCGGTGTATGCGAACGACGGCAAACTGCTGCCGAAC
TTTATCTTCGTTGCCAACATTGAATCGAAAGATCCACAGCAAATTATCTCTGGTAACGAG
AAAGTCGTTCGTCCACGTCTGGCAGATGCCGAGTTCTTCTTCAACACCGACCGTAAAAAA
CGTCTGGAAGATAACCTGCCGCGCCTGCAAACCGTGCTGTTCCAGCAACAGCTGGGTACG
CTGCGCGACAAAACTGATCGCATCCAGGCTCTGGCTGGCTGGATTGCTGAACAGATTGGT
GCTGACGTTAATCACGCTACCCGTGCGGGCCTGCTGTCTAAGTGTGACCTGATGACCAAC
ATGGTCTTCGAGTTCACCGACACCCAGGGCGTTATGGGGATGCACTACGCGCGTCACGAT
GGCGAAGCGGAAGATGTCGCGGTGGCGTTGAACGAGCAGTATCAGCCGCGTTTTGCTGGT
GATGACCTGCCGTCCAACCCAGTGGCTTGTGCGCTGGCGATTGCTGACAAGATGGATACC
CTGGCGGGTATCTTCGGTATCGGTCAGCATCCGAAAGGTGACAAAGACCCATTTGCGCTG
CGTCGTGCCGCACTTGGCGTGCTGCGTATTATCGTTGAGAAGAACCTCAACCTTGATCTG
CAAACGCTGACCGAAGAAGCCGTGCGTCTGTATGGCGATAAGCTGACTAACGCCAGCGTG
GTTGATGATGTCATCGACTTTATGCTGGGCCGTTTCCGCGCATGGTATCAGGACGAAGGT
TACTCCGTCGACACCATCCAGGCTGTACTGGCGCGTCGTCCGACCCGTCCGGCAGATTTT
GATGCCCGCATGAAGGCGGTGTCTCATTTCCGCACCCTGGAAGAAGCCTCTGCGCTGGCG
GCGGCGAACAAGCGCGTCTCCAACATCCTGGCGAAAGCCACTGAGCCGCTGAACGATATC
GTCCACGCCTCCGTACTGAAAGAAGCGGCGGAAATTGAGTTGGCCAGACATCTGGTTGTG
CTGCGTGATAAGCTTCAGCCGTACTTTGCCGATGGTCGTTATCAGGAAGCGTTGATTGAG
CTGGCGGCACTGCGCGCGCCGGTGGATGAATTCTTCGAAAATGTCATGGTGAACGCGGAA
GAGAAAGATATCCGTATCAACCGCCTGACGCTGTTGTCGAAACTACGCGAACTGTTCCTG
CAGGTTGCGGATATTTCGTTACTGCAA
