# Supplementary material for: Genome wide evolutionary analyses reveal serotype specific patterns of positive selection in selected Salmonella serotypes
Source: BMC Evol Biol. 2009 Nov 14;9:264. doi: 10.1186/1471-2148-9-264 (PMC2784778; doi:10.1186/1471-2148-9-264)
Supplement: Additional file 6 — Alignments for genes under positive selection. [file 1471-2148-9-264-S6.ZIP › Additional file 5/STM3680.fas]

>ATCC9150  
ATGACGAACAATCCCCCTTCAACACGTATTCAGCCAGGTGAATACGGGTACCCACTGAAG
TTAAAAGCCCGCTATGACAATTTTATTGGCGGTGACTGGGTTGCGCCCGCCGACGGCGAA
TATTATCAAAACCTGACGCCAGTGACCGGCCAGCCGCTATGTGAAGTCGCTTCCTCCGGT
AAAAAAGATATCGATTTAGCGCTCGACGCCGCGCATAAGGCGAAAGATAAGTGGGCGCAT
ACGTCAGTACAAGACCGTGCCGCTATCTTGTTTAAGATCGCCGATCGGATGGAACAAAAC
CTCGAACTGTTGGCGACAGCGGAAACCTGGGATAACGGTAAACCGATTCGTGAAACCAGC
GCCGCCGACGTACCGCTGGCGATCGATCATTTCCGCTATTTCGCCTCCTGTATACGTGCG
CAGGAGGGCGGGATCAGCGAAGTTGATAGCGAAACCGTGGCCTACCATTTTCACGAACCG
CTTGGTGTCGTGGGGCAGATAATCCCGTGGAACTTTCCGTTGTTGATGGCAAGCTGGAAA
ATGGCGCCAGCGCTGGCGGCGGGTAACTGCGTGGTGCTTAAACCGGCACGCCTGACGCCG
CTTTCCGTTCTGCTGTTAATGGAAGTCATTGGCGATCTGTTACCGCCGGGCGTCGTCAAC
GTCGTGAACGGCGCGGGCGGCGAGATCGGCGAATATCTGGCGACCTCGAAACGTATCGCG
AAGGTGGCGTTTACCGGTTCGACGGAAGTGGGTCAACAGATCATGCAGTACGCCACGCAG
AATATTATTCCGGTGACGCTGGAGTTAGGCGGTAAATCGCCAAATATCTTCTTTGCTGAC
GTGATGGATGAGGAAGATGCGTTCTTTGATAAAGCGCTGGAGGGATTTGCCCTGTTTGCC
TTTAACCAGGGCGAGGTGTGTACCTGTCCAAGCCGTGCGCTGGTCCAGGAGTCCATCTAT
GAGCGCTTTATGGAGCGCGCTATTCGCCGGGTAGAGAGCATTCGCAGCGGGAACCCGCTA
GATAGCGGTACACAGATGGGGGCGCAGGTCTCCCACGGCCAGCTTGAGACTATCCTCAAT
TATATCGATATCGGTAAAAAAGAGGGGGCCGATATTCTGACCGGTGGGCGACGCAAGGAG
CTGGATGGCGAACTTAAAGAGGGCTATTACCTTGAGCCTACTATCCTGTTTGGTAAGAAC
AATATGCGCGTCTTTCAGGAGGAGATCTTTGGCCCGGTGCTGGCGGTAACCACCTTTAAA
ACCATGGAGGAGGCGCTGGAAATCGCTAACGATACGCAGTATGGCCTCGGCGCCGGCGTC
TGGAGCCGTAATGGATCGCTGGCGTATAAGATGGGGCGCGGCATTCAGGCCGGGCGCGTA
TGGACCAACTGCTATCACGCCTATCCGGCACATGCGGCGTTCGGCGGCTATAAGCAGTCG
GGCATCGGGCGCGAAACGCATAAGATGATGCTGGAACACTACCAGCAAACCAAGTGCCTG
CTGGTGAGCTATTCCGATAAGCCGCTGGGGCTGTTC
>ch        
ATGACGAACAATCCCCCTTCAACACGTATTCAGCCAGGTGAATACGGGTACCCACTGAAG
TTAAAAGCCCGCTATGACAATTTTATTGGTGGTGACTGGGTTGTGCCCGCCGACGGCGAA
TATTATCAAAACCTGACGCCAGTGACCGGCCAGCCGCTATGTGAAGTCGCTTCCTCCGGT
AAAAAAGATATCGATTTAGCGCTCGACGCCGAGCATAAGGCGAAAGATAAGTGGGCGCAT
ACGTCAGTACAAGACCGTGCCGCTATCTTGTTTAAGATCGCCGATCGGATGGAACAAAAC
CTCGAACTGTTGGCGACAGCGGAAACCTGGGATAACGGTAAACCGATTCGTGAAACCAGC
GCCGCCGACGTACCGCTGGCGATCGATCATTTCCGCTATTTCGCCTCCTGTATACGTGCG
CAGGAGGGCGGGATCAGCGAAGTTGATAGCGAAACTGTGGCCTACCATTTTCACGAACCG
CTTGGCGTCGTGGGACAGATAATCCCGTGGAACTTTCCGTTGTTGATGGCAAGCTGGAAA
ATGGCGCCAGCGCTGGCGGCGGGTAACTGCGTGGTGCTTAAACCGGCACGCCTGACGCCG
CTTTCCGTTCTGCTGTTAATGGAAGTCATTGGCGATCTGTTACCGCCGGGCGTCGTCAAC
GTCGTGAACGGCGCGGGCGGCGAGATCGGCGAATATCTGGCGACCTCGAAACGTATCGCG
AAGGTGGCGTTTACCGGTTCGACGGAAGTGGGTCAACAGATCATGCAGTACGCCACGCAG
AACATTATTCCGGTGACGCTGGAGTTAGGCGGCAAGTCGCCCAATATCTTCTTTGCTGAC
GTGATGGATGAGGAAGATGCGTTCTTTGATAAAGCGCTGGAGGGATTTGCCCTGTTTGCC
TTTAACCAGGGCGAGGTGTGTACCTGTCCAAGCCGTGCGCTGGTCCAGGAGTCTATCTAT
GAGCGCTTTATGGAGCGCGCTATTCGCCGGGTAGAGAGCATTCGCAGCGGGAACCCGCTA
GATAGCGGTACACAGATGGGGGCGCAGGTCTCTCACGGCCAGCTTGAGACTATCCTCAAT
TATATCGATATCGGTAAAAAAGAGGGGGCCGATATTCTGACCGGTGGGCGACGCAAGGAA
CTGGATGGCGAACTTAAAGAGGGCTATTACCTTGAGCCTACCATTCTGTTTGGTAAGAAT
AATATGCGCGTCTTTCAGGAGGAGATCTTTGGCCCGGTGCTGGCGGTAACCACCTTTAAA
ACCATGGAGGAGGCGCTGGAAATCGCTAACGATACCCAATACGGCCTGGGCGCTGGCGTC
TGGAGCCGCAATGGCAATCTGGCCTATAAGATGGGGCGCGGCATTCAGGCCGGGCGCGTA
TGGACCAACTGCTATCACGCCTATCCGGCACATGCTGCGTTCGGCGGCTATAAGCAGTCG
GGCATCGGGCGCGAAACGCATAAGATGATGCTGGAACACTACCAGCAAACCAAGTGCCTG
CTGGTGAGCTATTCCGATAAGCCTCTGGGGCTGTTC
>LT2       
ATGACGAACAATCCCCCTTCAACACGTATTCAGCCAGGTGAATACGGGTACCCACTGAAG
TTAAAAGCCCGCTATGACAATTTTATTGGTGGTGACTGGGTTGCGCCCGCCGACGGCGAA
TATTATCAAAACCTGACGCCAGTGACCGGCCAGCCGCTATGTGAAGTCGCTTCCTCCGGT
AAAAAAGATATCGATTTAGCGCTCGACGCCGCGCATAAGGCGAAAGATAAGTGGGCGCAT
ACGTCAGTACAAGACCGTGCCGCTATCTTGTTTAAGATCGCCGATCGGATGGAACAAAAC
CTCGAACTGTTGGCGACAGCGGAAACCTGGGATAACGGTAAACCGATTCGTGAAACCAGC
GCCGCCGACGTACCGCTGGCGATCGATCATTTCCGCTATTTCGCCTCCTGTATACGTGCG
CAGGAGGGCGGGATTAGCGAAGTTGATAGCGAAACCGTGGCCTACCATTTTCACGAACCG
CTTGGCGTCGTGGGGCAGATAATCCCGTGGAACTTTCCGTTGTTGATGGCAAGCTGGAAA
ATGGCGCCAGCGCTGGCGGCGGGTAACTGCGTGGTGCTTAAACCGGCACGCCTGACGCCG
CTTTCCGTTTTGCTGTTGATGGAAATCATTGGCGATCTGTTACCGCCGGGCGTCGTCAAC
GTCGTGAACGGCGCGGGCGGCGAGATTGGCGAATATCTGGCGACCTCGAAACGTATCGCG
AAGGTGGCGTTTACCGGTTCGACGGAAGTGGGTCAACAGATCATGCAGTACGCCACGCAG
AACATTATTCCGGTGACGCTGGAGTTAGGCGGTAAATCGCCCAATATCTTCTTTGCTGAC
GTGATGGATGAGGAAGATGCGTTCTTTGATAAAGCGCTGGAGGGATTTGCCCTGTTTGCC
TTTAACCAGGGCGAGGTGTGTACCTGTCCAAGCCGTGCGCTGGTCCAGGAGTCCATCTAT
GAGCGCTTTATGGAACGCGCTATTCGCCGGGTGGAGAGCATTCGCAGCGGGAACCCGCTA
GATAGCGGTACACAGATGGGGGCGCAGGTCTCCCACGGCCAGCTTGAGACTATCCTCAAT
TATATCGATATCGGTAAAAAAGAGGGGGCCGATATTCTGACCGGTGGGCGACGCAAGGAG
CTGGATGGCGAACTTAAAGAGGGCTATTACCTTGAGCCTACCATTCTGTTTGGTAAGAAC
AATATGCGCGTCTTTCAGGAGGAGATCTTTGGCCCAGTGCTGGCGGTAACCACCTTTAAA
ACCATGGAGGAGGCGCTGGAAATCGCTAACGATACGCAGTATGGCCTCGGCGCCGGCGTC
TGGAGCCGCAACGGCAATCTGGCCTATAAGATGGGGCGCGGCATTCAGGCCGGGCGCGTA
TGGACCAACTGCTATCACGCCTATCCGGCACATGCTGCGTTCGGCGGCTATAAGCAGTCG
GGCATCGGGCGCGAAACGCATAAGATGATGCTGGAACACTACCAGCAAACCAAGTGCCTG
CTGGTGAGCTATTCCGATAAGCCTCTGGGGCTGTTC
>CT18      
ATGACGAACAATCCCCCTTCAACACGTATTCAGCCAAGTGAATACGGGTACCCACTGAAG
TTAAAAGCCCGCTATGACAATTTTATTGGCGGTGACTGGGTTGCGCCCGCCGACGGCGAA
TATTATCAAAACCTGACGCCAGTGACCGGCCAGCCGCTATGTGAAGTCGCTTCCTCCGGT
AAAAAAGATATCGATTTAGCGCTCGACGCCGCGCATAAGGCGAAAGATAAGTGGGCGCAT
ACGTCAGTACAAGACCGTGCCGCTATCTTGTTTAAGATCGCCGATCGGATGGAACAAAAC
CTCGAACTGTTGGCGACAGCGGAAACTTGGGATAACGGTAAACCGATTCGTGAAACCAGT
GCCGCCGACATACCGCTGGCGATCGATCATTTCCGCTATTTCGCCTCCTGTATACGTGCG
CAGGAGGGCGGGATCAGCGAAGTTGATAGCGAAACCGTGGCCTACCATTTTCACGAACCG
CTTGGTGTCGTGGGGCAGATAATCCCGTGGAACTTTCCGCTGCTGATGGCAAGCTGGAAA
ATGGCGCCAGCGCTGGCGGCAGGTAACTGCGTGGTGCTTAAACCGGCACGCCTGACGCCG
CTTTCCGTTTTACTGTTAATGGAAGTCATTGGCGATCTGTTACCGCCGGGCGTTGTCAAC
GTCGTGAACGGCGCGGGCGGCGAGATTGGCGAATATCTGGCGACCTCAAAACGTATCGCG
AAGGTGGCGTTTACCGGTTCGACGGAAGTGGGTCAACAGATCATGCAGTACGCCACGCAG
AACATTATTCCGGTGACGCTGGAGTTAGGCGGCAAGTCGCCCAATATCTTCTTCGCCGAC
GTGATGGATGAGGAAGATGCGTTCTTTGATAAAGCGCTGGAGGGATTTGCCCTGTTTGCC
TTTAACCAGGGCGAGGTGTGTACCTGTCCAAGCCGTGCGCTGGTTCAGGAGTCCATCTAT
GAGCGCTTTATGGAGCGCGCTATTCGCCGGGTGGAGAGCATTCGCAGCGGGAACCCGCTA
GATAGCGGTACACAGATGGGAGCGCAGGTCTCTCACGGCCAGCTTGAGACTATCCTCAAT
TATATCGATATCGGTAAAAAAGAGGGGGCCGATATTCTGACCGGTGGGCGACGCAAGGAA
CTGGATGGCGAACTTAAAGAGGGCTATTACCTTGAGCCTACCATTCTGTTTGGTAAGAAT
AATATGCGCGTCTTTCAGGAGGAGATCTTTGGCCCGGTGCTGGCGGTAACCACCTTTAAA
ACCATGGAGAAGGCGCTGGAAATCGCTAACGATACGCAATATGGCCTGGGTGCTGGCGTC
TGGAGCCGCAACGGCAATCTGGCCTATAAGATGGGGCGCGGCATTCAGGCCGGGCGCGTA
TGGACCAACTGCTATCACGCCTATCCGGCACATGCGGCGTTTGGCGGCTATAAGCAGTCG
GGCATCGGGCGCGAAACCCATAAGATGATGCTGGAACACTACCAGCAAACCAAGTGCCTG
TTGGTGAGTTATTCCGATAAGCCGCTGGGGCTGTTC
>Ty2       
ATGACGAACAATCCCCCTTCAACACGTATTCAGCCAAGTGAATACGGGTACCCACTGAAG
TTAAAAGCCCGCTATGACAATTTTATTGGCGGTGACTGGGTTGCGCCCGCCGACGGCGAA
TATTATCAAAACCTGACGCCAGTGACCGGCCAGCCGCTATGTGAAGTCGCTTCCTCCGGT
AAAAAAGATATCGATTTAGCGCTCGACGCCGCGCATAAGGCGAAAGATAAGTGGGCGCAT
ACGTCAGTACAAGACCGTGCCGCTATCTTGTTTAAGATCGCCGATCGGATGGAACAAAAC
CTCGAACTGTTGGCGACAGCGGAAACTTGGGATAACGGTAAACCGATTCGTGAAACCAGT
GCCGCCGACATACCGCTGGCGATCGATCATTTCCGCTATTTCGCCTCCTGTATACGTGCG
CAGGAGGGCGGGATCAGCGAAGTTGATAGCGAAACCGTGGCCTACCATTTTCACGAACCG
CTTGGTGTCGTGGGGCAGATAATCCCGTGGAACTTTCCGCTGCTGATGGCAAGCTGGAAA
ATGGCGCCAGCGCTGGCGGCAGGTAACTGCGTGGTGCTTAAACCGGCACGCCTGACGCCG
CTTTCCGTTTTACTGTTAATGGAAGTCATTGGCGATCTGTTACCGCCGGGCGTTGTCAAC
GTCGTGAACGGCGCGGGCGGCGAGATTGGCGAATATCTGGCGACCTCAAAACGTATCGCG
AAGGTGGCGTTTACCGGTTCGACGGAAGTGGGTCAACAGATCATGCAGTACGCCACGCAG
AACATTATTCCGGTGACGCTGGAGTTAGGCGGCAAGTCGCCCAATATCTTCTTCGCCGAC
GTGATGGATGAGGAAGATGCGTTCTTTGATAAAGCGCTGGAGGGATTTGCCCTGTTTGCC
TTTAACCAGGGCGAGGTGTGTACCTGTCCAAGCCGTGCGCTGGTTCAGGAGTCCATCTAT
GAGCGCTTTATGGAGCGCGCTATTCGCCGGGTGGAGAGCATTCGCAGCGGGAACCCGCTA
GATAGCGGTACACAGATGGGAGCGCAGGTCTCTCACGGCCAGCTTGAGACTATCCTCAAT
TATATCGATATCGGTAAAAAAGAGGGGGCCGATATTCTGACCGGTGGGCGACGCAAGGAA
CTGGATGGCGAACTTAAAGAGGGCTATTACCTTGAGCCTACCATTCTGTTTGGTAAGAAT
AATATGCGCGTCTTTCAGGAGGAGATCTTTGGCCCGGTGCTGGCGGTAACCACCTTTAAA
ACCATGGAGAAGGCGCTGGAAATCGCTAACGATACGCAATATGGCCTGGGTGCTGGCGTC
TGGAGCCGCAACGGCAATCTGGCCTATAAGATGGGGCGCGGCATTCAGGCCGGGCGCGTA
TGGACCAACTGCTATCACGCCTATCCGGCACATGCGGCGTTTGGCGGCTATAAGCAGTCG
GGCATCGGGCGCGAAACCCATAAGATGATGCTGGAACACTACCAGCAAACCAAGTGCCTG
TTGGTGAGTTATTCCGATAAGCCGCTGGGGCTGTTC
