# Supplementary material for: Genome wide evolutionary analyses reveal serotype specific patterns of positive selection in selected Salmonella serotypes
Source: BMC Evol Biol. 2009 Nov 14;9:264. doi: 10.1186/1471-2148-9-264 (PMC2784778; doi:10.1186/1471-2148-9-264)
Supplement: Additional file 6 — Alignments for genes under positive selection. [file 1471-2148-9-264-S6.ZIP › Additional file 5/STM3685.fas]

>LT2       
ATGTCATCCGATATTAAGATCAAAGTGCAAAGCTTTGGTCGATTCCTCAGCAATATGGTG
ATGCCTAATATCGGCGCGTTTATCGCGTGGGGTATTATCACCGCATTATTTATTCCAACA
GGGTGGTTGCCTAACGAAACGCTGGCGAAACTGGTTGGTCCGATGATCACCTACCTGCTG
CCGCTGCTCATCGGTTATACCGGCGGTCGTCTGGTTGGCGGCGAACGCGGCGGCGTAGTG
GGCGCTATCACTACCATGGGCGTTATTGTCGGCGCGGATATGCCGATGTTCCTCGGCTCG
ATGATCGCCGGTCCATTAGGCGGCTACTGCATTAAGAAATTCGACAGTTGGGTAGACGGT
AAGATCAAATCCGGTTTTGAGATGCTGGTGAACAACTTCTCCGCTGGCATTATCGGTATG
ATCCTCGCCATCCTGGCGTTCCTCGGTATTGGTCCGGCGGTTGAAGTCCTGTCCAAAATT
CTGGCGGCGGGCGTTAACTTCATGGTGGCGCACGATATGCTGCCGCTGGCGTCCATTTTT
GTTGAACCGGCGAAAATCCTGTTCCTCAATAACGCGATTAACCACGGCATCTTCTCACCG
CTGGGTATCCAGCAGTCCCATGAAATGGGTAAATCCATCTTCTTCCTGATTGAAGCTAAC
CCGGGTCCGGGGATGGGCGTCCTGCTGGCGTACATGTTCTTCGGTCGCGGCAGCGCTAAA
CAGTCTGCGGGCGGCGCGGCCATCATCCACTTCCTGGGCGGTATCCACGAAATTTACTTC
CCGTACGTGCTGATGAACCCACGCCTGATTCTGGCCGTTATCCTTGGCGGTATGACCGGC
GTATTCACCCTGACCATCCTGAACGGCGGTCTGGTCTCTCCGGCGTCTCCGGGTTCCATT
CTGGCGGTACTGGCGATGACGCCAAAAGGCGCTTACTTCGCTAACATCGCTGCCATCGTG
GCGGCAATGGCGGTCTCCTTCGTGGTTTCTGCAATTCTGCTGAAAACCAGCAAAGTGAAA
GAAGAAGATGACATTGAAGCGGCCACCCGTCGTATGCATGACATGAAAGCGGAATCTAAA
GGCGCCTCTCCGCTGGCGGCTGGCGACGTGACCAACGACCTGAGCCATGTGCGTAAAATC
ATCGTGGCTTGCGATGCCGGTATGGGTTCCAGCGCGATGGGCGCAGGGGTACTGCGTAAG
AAAGTACAGGATGCAGGCCTGAGCCAGATCTCCGTCACCAACAGCGCCATTAACAATCTG
CCGCCGGATGTAGATCTGGTCATTACTCACCGTGACCTGACCGAGCGCGCGATGCGTCAG
GTACCGCAGGCGCAGCATATTTCGCTGACCAACTTCCTGGATAGCGGCCTGTACACCAGC
CTGACCGAACGTCTGGTTGCCGCACAGCGCCACAATACTAATGAAGAGAAAGTACGCGAC
CATCTGAAAGACAGCTTTGAGGAGGGTGATAACAACCTGTTCAAGCTGGGCGCGGAGAAT
ATCTTCCTGGGCCGTAAAGCCGCTAACAAAGAAGAGGCGATTCGCTTTGCCGGTGAACAA
CTGGTGAAAGGCGGCTATGTTGAGCCGGAATACGTCGAAGCGATGCTGGACCGCGAAAAG
CTGACGCCGACTTACCTCGGTGAATCCATCGCAGTTCCGCACGGCACGGTGGAAGCTAAA
GATCGCGTGCTGAAAACCGGCGTGGTGTTCTGCCAGTATCCGGAAGGCGTACGCTTCGGT
GAAGAAGAAGACGATATTGCCCGTCTGGTCATTGGTATCGCCGCACGTAACAATGAGCAC
ATCCAGGTCATCACTAGCCTGACCAACGCGCTGGATGATGAATCCGTGATCGAACGTCTG
GCGCACACCACCAGCGTGGATGAAGTGCTGGAACTGCTGGCAGGTAAAAAAGCT
>Ty2       
ATGTCATCCGATATTAAGATCAAAGTGCAAAGCTTTGGTCGATTCCTCAGCAATATGGTG
ATGCCTAATATCGGCGCGTTTATCGCGTGGGGTATTATCACCGCATTATTTATTCCAACA
GGGTGGTTGCCTAACGAAACGCTGGCGAAACTGGTTGGTCCGATGATCACCTACCTGCTG
CCGCTGCTCATCGGTTATACCGGCGGTCGTCTGGTTGGCGGCGAACGCGGCGGCGTGGTA
GGCGCTATTACTACCATGGGCGTTATTGTCGGCGCGGATATGCCGATGTTCCTCGGCTCG
ATGATCGCCGGTCCATTAGGCGGCTACTGCATTAAGAAATTCGACAGTTGGGTAGACGGT
AAGATCAAATCCGGTTTTGAGATGCTGGTGAACAACTTCTCCGCTGGCATCATCGGTATG
ATCCTCGCCATCCTGGCGTTCCTCGGTATTGGTCCGGCGGTTGAAGTCCTGTCCAAAATT
CTGGCGGCGGGCGTTAACTTCATGGTGGCGCACGATATGCTGCCGCTGGCGTCCATTTTT
GTTGAACCGGCGAAAATCCTGTTCCTCAATAACGCGATTAACCACGGCATCTTCTCACCG
CTGGGTATCCAGCAGTCCCATGAGATGGGTAAATCCATCTTCTTCCTGATTGAAGCTAAC
CCGGGTCCGGGGATGGGCGTCCTGCTGGCGTACATGTTCTTCGGTCGCGGCAGCGCTAAA
CAGTCTGCGGGCGGCGCGGCAATTATCCACTTCCTAGGCGGTATCCACGAAATTTACTTC
CCGTACGTGCTGATGAACCCACGCCTGATTCTGGCGGTGATTCTCGGCGGTATGACCGGC
GTATTCACCCTGACCATCCTGAACGGCGGTCTGGTCTCTCCGGCGTCTCCAGGCTCCATT
CTGGCGGTACTGGCGATGACGCCAAAAGGCGCTTACTTCGCTAACATCGCGGCCATCGTG
GCGGCAATGGCGGTCTCCTTCGTGGTGTCTGCAATTCTGCTGAAAACCAGCAAAGTGAAA
GAAGAAGATGATATTGAAGCGGCCACCCGTCGTATGCATGACATGAAAGCGGAATCTAAA
GGCGCCTCTCCGCTGGCGGCTGGCGACGTCACCAATGACCTCAGCCATGTGCGTAAAATC
ATCGTAGCTTGCGATGCCGGTATGGGTTCCAGCGCGATGGGCGCAGGGGTACTGCGTAAG
AAAGTACAGGATGCGGGTCTGTCTCAGATTTCCGTCACCAACAGCGCCATTAACAATCTG
CCGCCGGATGTGGATCTGGTCATTACTCACCGCGACCTGACCGAACGTGCTATGCGTCAG
GTACCGCAGGCGCAGCATATTTCGCTGACCAACTTCCTGGATAGCGGCCTGTACACCAGC
CTGACCGAACGTCTGGTTGCCGCACAGCGCCACAATACTAATGAAGAGAAAGTCCGCGAT
CATCTGAAAGATAGCTTTGAAGAGGGCGATAACAACCTGTTCAAGCTGGGCGCGGAGAAT
ATCTTCCTGGGCCGTAAAGCCGCTAACAAAGAAGAGGCGATTCGCTTTGCCGGTGAACAA
CTGGTGAAAGGCGGCTATGTTGAGCCGGAATACGTCGAGGCGATGCTGGACCGCGAAAAG
CTGACGCCGACTTACCTCGGTGAATCCATCGCGGTACCGCACGGTACCGTAGAAGCTAAA
GACCGCGTGCTGAAAACCGGCGTGGTGTTCTGCCAGTATCCGGAAGGCGTACGCTTCGGT
GAAGAAGAAGACGATATTGCCCGTCTGGTCATTGGTATCGCCGCACGTAACAATGAGCAC
ATCCAGGTCATCACCAGCTTGACCAACGCGCTGGATGATGAATCCGTGATCGAACGTCTG
GCGCACACCACCAGCGTGGATGAAGTGCTGGAACTGCTGGCAGGTAAAAAAGCT
>CT18      
ATGTCATCCGATATTAAGATCAAAGTGCAAAGCTTTGGTCGATTCCTCAGCAATATGGTG
ATGCCTAATATCGGCGCGTTTATCGCGTGGGGTATTATCACCGCATTATTTATTCCAACA
GGGTGGTTGCCTAACGAAACGCTGGCGAAACTGGTTGGTCCGATGATCACCTACCTGCTG
CCGCTGCTCATCGGTTATACCGGCGGTCGTCTGGTTGGCGGCGAACGCGGCGGCGTGGTA
GGCGCTATTACTACCATGGGCGTTATTGTCGGCGCGGATATGCCGATGTTCCTCGGCTCG
ATGATCGCCGGTCCATTAGGCGGCTACTGCATTAAGAAATTCGACAGTTGGGTAGACGGT
AAGATCAAATCCGGTTTTGAGATGCTGGTGAACAACTTCTCCGCTGGCATCATCGGTATG
ATCCTCGCCATCCTGGCGTTCCTCGGTATTGGTCCGGCGGTTGAAGTCCTGTCCAAAATT
CTGGCGGCGGGCGTTAACTTCATGGTGGCGCACGATATGCTGCCGCTGGCGTCCATTTTT
GTTGAACCGGCGAAAATCCTGTTCCTCAATAACGCGATTAACCACGGCATCTTCTCACCG
CTGGGTATCCAGCAGTCCCATGAGATGGGTAAATCCATCTTCTTCCTGATTGAAGCTAAC
CCGGGTCCGGGGATGGGCGTCCTGCTGGCGTACATGTTCTTCGGTCGCGGCAGCGCTAAA
CAGTCTGCGGGCGGCGCGGCAATTATCCACTTCCTAGGCGGTATCCACGAAATTTACTTC
CCGTACGTGCTGATGAACCCACGCCTGATTCTGGCGGTGATTCTCGGCGGTATGACCGGC
GTATTCACCCTGACCATCCTGAACGGCGGTCTGGTCTCTCCGGCGTCTCCAGGCTCCATT
CTGGCGGTACTGGCGATGACGCCAAAAGGCGCTTACTTCGCTAACATCGCGGCCATCGTG
GCGGCAATGGCGGTCTCCTTCGTGGTGTCTGCAATTCTGCTGAAAACCAGCAAAGTGAAA
GAAGAAGATGATATTGAAGCGGCCACCCGTCGTATGCATGACATGAAAGCGGAATCTAAA
GGCGCCTCTCCGCTGGCGGCTGGCGACGTCACCAATGACCTCAGCCATGTGCGTAAAATC
ATCGTAGCTTGCGATGCCGGTATGGGTTCCAGCGCGATGGGCGCAGGGGTACTGCGTAAG
AAAGTACAGGATGCGGGTCTGTCTCAGATTTCCGTCACCAACAGCGCCATTAACAATCTG
CCGCCGGATGTGGATCTGGTCATTACTCACCGCGACCTGACCGAACGTGCTATGCGTCAG
GTACCGCAGGCGCAGCATATTTCGCTGACCAACTTCCTGGATAGCGGCCTGTACACCAGC
CTGACCGAACGTCTGGTTGCCGCACAGCGCCACAATACTAATGAAGAGAAAGTCCGCGAT
CATCTGAAAGATAGCTTTGAAGAGGGCGATAACAACCTGTTCAAGCTGGGCGCGGAGAAT
ATCTTCCTGGGCCGTAAAGCCGCTAACAAAGAAGAGGCGATTCGCTTTGCCGGTGAACAA
CTGGTGAAAGGCGGCTATGTTGAGCCGGAATACGTCGAGGCGATGCTGGACCGCGAAAAG
CTGACGCCGACTTACCTCGGTGAATCCATCGCGGTACCGCACGGTACCGTAGAAGCTAAA
GACCGCGTGCTGAAAACCGGCGTGGTGTTCTGCCAGTATCCGGAAGGCGTACGCTTCGGT
GAAGAAGAAGACGATATTGCCCGTCTGGTCATTGGTATCGCCGCACGTAACAATGAGCAC
ATCCAGGTCATCACCAGCTTGACCAACGCGCTGGATGATGAATCCGTGATCGAACGTCTG
GCGCACACCACCAGCGTGGATGAAGTGCTGGAACTGCTGGCAGGTAAAAAAGCT
>ATCC9150  
ATGTCATCCGATATTAAGATCAAAGTGCAAAGCTTTGGTCGATTCCTCAGCAATATGGTG
ATGCCTAATATCGGCGCGTTTATCGCGTGGGGTATTATCACCGCATTATTTATTCCAACA
GGGTGGTTGCCTAACGAAACGCTGGCGAAACTGGTTGGTCCGATGATCACCTACCTGCTG
CCGCTGCTCATCGGTTATACCGGCGGTCGTCTGGTTGGCGGCGAACGCGGCGGCGTGGTA
GGCGCTATTACTACCATGGGCGTTATTGTCGGCGCGGATATGCCGATGTTCCTCGGCTCG
ATGATCGCCGGTCCATTAGGCGGCTACTGCATTAAGAAATTCGACAGTTGGGTAGACGGT
AAGATCAAATCCGGTTTTGAGATGCTGGTGAACAACTTCTCCGCTGGCATCATCGGTATG
ATCCTCGCCATCCTGGCGTTCCTCGGTATTGGTCCGGCGGTTGAAGTCCTGTCCAAAATT
CTGGCGGCGGGCGTTAACTTCATGGTGGCGCACGATATGCTGCCGCTGGCGTCCATTTTT
GTTGAACCGGCGAAAATCCTGTTCCTCAATAACGCGATTAACCACGGCATCTTCTCACCG
CTGGGTATCCAGCAGTCCCATGAGATGGGTAAATCCATCTTCTTCCTGATTGAAGCTAAC
CCGGGTCCGGGGATGGGCGTCCTGCTGGCGTACATGTTCTTCGGTCGCGGCAGCGCTAAA
CAGTCTGCGGGCGGCGCGGCAATTATCCACTTCCTGGGCGGTATCCACGAAATTTACTTC
CCGTACGTGCTGATGAACCCACGCCTGATTCTGGCGGTGATTCTCGGCGGTATGACCGGC
GTATTCACCCTGACCATCCTGAACGGCGGTCTGGTCTCTCCGGCATCTCCGGGTTCCATT
CTGGCGGTACTGGCGATGACGCCAAAAGGCGCTTACTTCGCTAACATCGCGGCCATCGTG
GCGGCAATGGCGGTCTCCTTCGTGGTGTCTGCAATTCTGCTGAAAACCAGCAAAGTGAAA
GAAGAAGATGACATTGAAGCGGCCACCCGTCGTATGCATGACATGAAAGCGGAATCTAAA
GGCGCCTCTCCGCTGGCGGCTGGCGACGTGACCAACGACCTCAGCCATGTGCGTAAAATC
ATCGTGGCTTGCGATGCCGGTATGGGTTCCAGCGCGATGGGCGCAGGGGTACTGCGTAAG
AAAGTACAGGATGCGGGTCTGAGCCAGATCTCCGTCACCAACAGCGCCATTAACAATCTG
CCGCCGGATGTGGATCTGGTCATTACTCACCGCGACCTTACCGAGCGCGCGATGCGTCAG
GTACCGCAGGCGCAGCATATTTCGCTGACCAACTTCCTGGATAGCGGCCTGTACACCAGC
CTGACCGAACGTCTGGTTGCCGCACAGCGCCACAATACTAATGAAGAGAAAGTCCGCGAT
CATCTGAAAGATAGCTTTGAAGAGGGCGATAACAACCTGTTCAAGCTGGGCGCGGAGAAT
ATCTTCCTGGGCCGTAAAGCCGCTAACAAAGAAGAGGCGATTCGCTTTGCCGGTGAACAA
CTGGTGAAAGGCGGCTATGTTGAGCCGGAATACGTCGAAGCGATGCTGGACCGCGAAAAG
CTGACGCCGACTTACCTCGGTGAATCCATCGCAGTTCCGCACGGCACGGTGGAAGCGAAA
GATCGCGTGCTGAAAACCGGCGTGGTGTTCTGCCAGTATCCGGAAGGCGTACGCTTCGGT
GAAGAAGAAGACGATATTGCCCGTCTGGTCATTGGTATCGCCGCACGTAACAATGAGCAC
ATTCAAGTGATTACCAGCCTGACCAACGCGCTGGATGATGAATCCGTGATCGAACGTCTG
GCGCACACCACCAGCGTGGATGAAGTGCTGGAACTGCTGGCAGGTAAAAAAGCT
>ch        
ATGTCATCCGATATTAAGATCAAAGTGCAAAGCTTTGGTCGATTCCTCAGCAATATGGTG
ATGCCTAATATCGGCGCGTTTATCGCGTGGGGTATTATCACCGCATTATTTATTCCAACA
GGGTGGTTGCCTAACGAAACGCTGGCGAAACTGGTTGGTCCGATGATCACCTACCTGCTA
CCGCTGCTCATCGGTTATACCGGCGGTCGTCTGGTTGGCGACGAACGCGGCGGCGTGGTG
GGCGCTATCACTACCATGGGCGTTATTGTCGGCGCGGATATGCCGATGTTCCTCGGCTCG
ATGATCGCCGGTCCATTAGGCGGCTACTGCATTAAGAAATTCGACAGTTGGGTAGACGGT
AAGATCAAATCCGGTTTTGAGATGCTGGTGAACAACTTCTCCGCTGGCATTATCGGTATG
ATCCTCGCCATCCTGGCGTTCCTCGGTATTGGTCCGGCGGTTGAAGTCCTGTCCAAAATT
CTGGCGGCGGGCGTTAACTTCATGGTGGCGCACGATATGCTGCCGCTGGCGTCCATTTTT
GTTGAACCGGCGAAAATCCTGTTCCTCAATAACGCGATTAACCACGGCATCTTCTCACCG
CTGGGTATCCAGCAGTCCCATGAGATGGGTAAATCCATCTTCTTCCTGATTGAAGCTAAC
CCGGGTCCGGGGATGGGCGTCCTGCTGGCGTACATGTTCTTCGGTCGCGGCAGCGCTAAA
CAGTCTGCGGGCGGCGCGGCGATTATCCACTTCCTGGGCGGTATCCACGAAATTTACTTC
CCGTACGTGCTGATGAACCCACGTCTGATCCTGGCCGTTATCCTTGGCGGTATGACTGGC
GTATTCACCCTGACCATCCTGAACGGCGGTCTGGTTTCTCCGGCTTCTCCTGGCTCGATT
CTGGCGGTACTGGCGATGACGCCAAAAGGCGCTTACTTCGCTAACATCGCTGCCATCGTG
GCGGCAATGGCGGTCTCCTTCGTGGTTTCTGCAATTCTGCTGAAAACCAGCAAAGTGAAA
GAAGAAGATGACATTGAAGCGGCCACCCGTCGTATGCATGACATGAAAGCGGAATCTAAA
GGCGCCTCTCCGCTGGCGGCTGGAGATGTCACCAACGACCTGAGCCATGTGCGTAAAATC
ATCGTGGCTTGCGATGCCGGTATGGGTTCCAGCGCGATGGGCGCAGGGGTACTGCGTAAG
AAAGTACAGGATGCGGGCCTGAGCCAGATCTCCGTCACCAATAGCGCCATTAACAATCTG
CCGCCGGATGTGGATCTGGTCATTACTCACCGTGACCTTACCGAGCGCGCGATGCGTCAG
GTACCGCAGGCGCAGCATATTTCGCTGACCAACTTCCTGGATAGCGGCCTGTACACCAGC
CTGACCGAACGTCTGGTTGCCGCACAGCGCCACAATACTAATGAAGAGAAAGTACGCGAC
CATCTGAAAGACAGCTTTGAGGAGGGTGATAACAACCTGTTCAAACTGGGTGCGGAGAAT
ATCTTCCTGGGCCGTAAAGCCGCTAACAAAGAAGAGGCGATTCGCTTTGCCGGTGAACAA
CTGGTGAAAGGCGGCTATGTTGAGCCGGAATACGTCGAGGCGATGCTGGACCGCGAAAAG
CTGACGCCGACTTACCTCGGTGAATCCATCGCAGTACCGCACGGTACGGTGGAAGCGAAA
GATCGCGTGCTGAAAACCGGCGTGGTGTTCTGCCAGTATCCGGAAGGCGTACGCTTCGGT
GAAGAAGAAGACGATATTGCCCGTCTGGTCATCGGTATCGCTGCGCGTAACAATGAGCAC
ATCCAGGTCATCACCAGCCTGACCAACGCGCTGGATGATGAATCCGTGATCGAACGTCTG
GCGCACACCACCAGCGTGGATGAAGTGCTGGAACTGCTGGCAGGTAAAAAAGCT
