# Supplementary material for: Genome wide evolutionary analyses reveal serotype specific patterns of positive selection in selected Salmonella serotypes
Source: BMC Evol Biol. 2009 Nov 14;9:264. doi: 10.1186/1471-2148-9-264 (PMC2784778; doi:10.1186/1471-2148-9-264)
Supplement: Additional file 6 — Alignments for genes under positive selection. [file 1471-2148-9-264-S6.ZIP › Additional file 5/STM3837.fas]

>ATCC9150  
ATGAAATTTACCGTTGAACGTGAACATTTATTAAAACCGCTTCAGCAGGTCAGCGGCCCG
CTGGGCGGTCGTCCTACGCTGCCGATTCTCGGTAACCTGCTCCTCCAGGTAGCGGACGGT
ACGCTTTCTCTGACCGGCACCGATCTTGAAATGGAGATGGTCGCGCGCGTTACGCTTTCT
CAGCCGCATGAGCCGGGCGCCACTACCGTGCCGGCGCGGAAATTCTTTGATATCTGCCGC
GGCCTGCCGGAGGGCGCGGAGATTGCCGTTCAGTTGGAAGGCGATCGGATGCTGGTGCGT
TCTGGCCGTAGCCGCTTCTCGCTGTCTACGCTGCCTGCCGCCGATTTCCCGAATCTTGAC
GACTGGCAAAGCGAAGTTGAATTTACGCTGCCGCAGGCCACGATGAAGCGCCTGATTGAA
GCGACCCAGTTTTCGATGGCTCATCAGGATGTGCGCTACTACTTAAACGGTATGCTGTTT
GAAACGGAAGGTAGCGAACTGCGCACTGTCGCGACCGACGGCCACCGCCTGGCGGTGTGC
TCAATGCCGCTGGAAGCGTCTTTACCCAGCCACTCGGTGATTGTGCCGCGTAAAGGCGTG
ATTGAACTGATGCGTATGCTCGACGGCGGCGAAAACCCGCTGCGCGTGCAGATCGGCAGT
AATAATATCCGCGCGCACGTCGGCGACTTTATCTTTACCTCGAAGCTGGTGGATGGGCGC
TTCCCGGATTACCGTCGCGTTCTGCCGAAGAATCCGGATAAACATCTGGAAGCGGGCTGC
GATATCCTCAAGCAGGCGTTTGCCCGCGCGGCAATCCTCTCGAATGAGAAATTCCGCGGC
GTGCGTCTGTACGTCAGTGAGAATCAGCTCAAAATCACCGCCAATAACCCGGAGCAGGAA
GAAGCGGAAGAGATTCTGGACGTGAGCTACGGCGGGACGGAGATGGAAATCGGCTTTAAC
GTTAGCTATGTGCTGGACGTGCTCAATGCGCTGAAGTGCGAAACCGTGCGCATTATGCTG
ACGGATTCCGTATCCAGCGTACAGATTGAGGATGCGGCGTCACAGAGTGCTGCCTACGTT
GTTATGCCAATGAGGCTG
>ch        
ATGAAATTTACCGTTGAACGTGAACATTTATTAAAACCGCTTCAGCAGGTCAGCGGCCCG
CTGGGCGGTCGTCCTACGCTGCCGATTCTCGGTAACCTGCTCCTCCAGGTAGCGGACGGT
ACGCTTTCTCTGACCGGCACCGATCTTGAAATGGAGATGGTCGCGCGCGTTACGCTTTCT
CAGCCGCATGAGCCAGGCGCCACTACCGTGCCGGCGCGGAAATTCTTTGATATCTGCCGC
GGCCTGCCGGAGGGCGCGGAGATTGCCGTTCAGTTGGAAGGCGATCGGATGCTGGTGCGT
TCTGGCCGTAGCCGCTTCTCGCTGTCTACGCTGCCTGCCGCCGATTTCCCGAATCTTGAC
GACTGGCAAAGCGAAGTTGAATTTACGCTGCCGCAGGCCACGATGAAGCGCCTGATTGAA
GCGACCCAGTTTTCGATGGCCCATCAGGATGTGCGCTACTACTTAAACGGTATGCTGTTT
GAAACGGAAGGCAGCGAACTGCGCACTGTTGCGACCGACGGCCACCGTCTGGCGGTGTGC
TCAATGCCGCTGGAGGCGTCTTTACCTAGCCACTCGGTGATTGTGCCGCGTAAAGGCGTG
ATTGAACTGATGCGTATGCTCGACGGTGGCGAAAACCCGCTGCGCGTGCAGATCGGCAGT
AATAATATCCGCGCGCACGTCGGCGACTTTATCTTTACCTCGAAGCTGGTGGATGGTCGT
TTCCCGGATTACCGTCGCGTATTGCCGAAGAATCCGGATAAACATCTGGAAGCGGGCTGC
GATATCCTCAAGCAGGCGTTTGCCCGCGCAGCAATCCTCTCGAATGAGAAATTCCGCGGC
GTGCGTCTGTACGTCAGTGAGAATCAGCTCAAAATCACCGCCAATAACCCGGAACAGGAA
GAAGCGGAAGAGATTCTGGACGTGAGCTACGGCGGGACGGAGATGGAAATCGGCTTTAAC
GTCAGTTACGTGCTGGACGTGCTCAATGCGCTGAAGTGCGAAACCGTGCGCATTATGCTG
ACGGATTCCGTATCCAGCGTACAGATTGAGGATGCGGCGTCACAGAGTGCTGCCTACGTT
GTTATGCCAATGAGGCTG
>CT18      
ATGAAATTTACCGTTGAACGTGAACATTTATTAAAACCGCTTCAGCAGGTCAGCGGCCCG
CTGGGCGGTCGTCCTACGCTGCCGATTCTCGGTAACCTGCTCCTCCAGGTAGCGGACGGT
ACGCTTTCTCTGACCGGCACCGATCTTGAAATGGAGATGGTCGCGCGCGTTACGCTTTCT
CAGCCGCATGAGCCAGGCGCCACTACCGTGCCGGCGCGGAAATTCTTTGATATCTGCCGC
GGCCTGCCGGAGGGCGCGGAGATTGCCGTTCAGTTGGAAGGCGATCGGATGCTGGTGCGT
TCTGGCCGTAGCCGCTTCTCGCTGTCTACGCTGCCTGCCGCCGATTTCCCGAATCTTGAC
GACTGGCAAAGCGAAGTTGAATTTACGCTGCCGCAGGCCACGATGAAGCGCCTGATTGAA
GCGACCCAGTTTTCGATGGCCCATCAGGATGTGCGCTACTACTTAAACGGTATGCTGTTT
GAAACGGAAGGTAGCGAACTGCGCACTGTTGCGACCGACGGCCACCGTCTGGCGGTGTGC
TCAATGCCGCTGGAGGCGTCTTTACCTAGCCACTCGGTGATTGTGCCGCGTAAAGGCGTG
ATTGAACTGATGCGTATGCTCGACGGTGGCGAAAACCCGCTGCGCGTGCAGATCGGCAGT
AATAATATCCGCGCGCACGTCGGCGACTTTATCTTTACCTCGAAGCTGGTGGATGGTCGT
TTCCCGGATTACCGTCGCGTATTGCCGAAGAATCCGGATAAACATCTGGAAGCGGGCTGC
GATATCCTCAAGCAGGCGTTTGCCCGCGCAGCAATCCTCTCGAATGAGAAATTCCGCGGC
GTGCGTCTGTACGTCAGTGAGAATCAGCTCAAAATCACCGCCAATAACCCGGAACAGGAA
GAAGCGGAAGAGATTCTGGACGTGAGCTATGGCGGGACGGAGATGGAAATCGGCTTTAAC
GTCAGTTACGTGCTGGACGTGCTCAATGCGCTGAAGTGCGAAACCGTGCGCATTATGCTG
ACGGATTCCGTATCCAGCGTACAGATTGAGGATGCGGCGTCACAGTCGGCTGCCTATGTT
GTTATGCCAATGCGCTTG
>Ty2       
ATGAAATTTACCGTTGAACGTGAACATTTATTAAAACCGCTTCAGCAGGTCAGCGGCCCG
CTGGGCGGTCGTCCTACGCTGCCGATTCTCGGTAACCTGCTCCTCCAGGTAGCGGACGGT
ACGCTTTCTCTGACCGGCACCGATCTTGAAATGGAGATGGTCGCGCGCGTTACGCTTTCT
CAGCCGCATGAGCCAGGCGCCACTACCGTGCCGGCGCGGAAATTCTTTGATATCTGCCGC
GGCCTGCCGGAGGGCGCGGAGATTGCCGTTCAGTTGGAAGGCGATCGGATGCTGGTGCGT
TCTGGCCGTAGCCGCTTCTCGCTGTCTACGCTGCCTGCCGCCGATTTCCCGAATCTTGAC
GACTGGCAAAGCGAAGTTGAATTTACGCTGCCGCAGGCCACGATGAAGCGCCTGATTGAA
GCGACCCAGTTTTCGATGGCCCATCAGGATGTGCGCTACTACTTAAACGGTATGCTGTTT
GAAACGGAAGGTAGCGAACTGCGCACTGTTGCGACCGACGGCCACCGTCTGGCGGTGTGC
TCAATGCCGCTGGAGGCGTCTTTACCTAGCCACTCGGTGATTGTGCCGCGTAAAGGCGTG
ATTGAACTGATGCGTATGCTCGACGGTGGCGAAAACCCGCTGCGCGTGCAGATCGGCAGT
AATAATATCCGCGCGCACGTCGGCGACTTTATCTTTACCTCGAAGCTGGTGGATGGTCGT
TTCCCGGATTACCGTCGCGTATTGCCGAAGAATCCGGATAAACATCTGGAAGCGGGCTGC
GATATCCTCAAGCAGGCGTTTGCCCGCGCAGCAATCCTCTCGAATGAGAAATTCCGCGGC
GTGCGTCTGTACGTCAGTGAGAATCAGCTCAAAATCACCGCCAATAACCCGGAACAGGAA
GAAGCGGAAGAGATTCTGGACGTGAGCTATGGCGGGACGGAGATGGAAATCGGCTTTAAC
GTCAGTTACGTGCTGGACGTGCTCAATGCGCTGAAGTGCGAAACCGTGCGCATTATGCTG
ACGGATTCCGTATCCAGCGTACAGATTGAGGATGCGGCGTCACAGTCGGCTGCCTATGTT
GTTATGCCAATGCGCTTG
>LT2       
ATGAAATTTACCGTTGAACGTGAACATTTATTAAAACCGCTTCAGCAGGTCAGCGGCCCG
CTGGGCGGCCGTCCTACGCTGCCGATTCTCGGTAACCTGCTCCTCCAGGTAGCGGACGGT
ACGCTTTCTCTGACCGGCACCGATCTTGAAATGGAGATGGTCGCGCGCGTTACGCTTTCT
CAGCCGCATGAGCCAGGCGCCACTACCGTGCCGGCGCGGAAATTCTTTGATATCTGCCGC
GGCCTGCCGGAGGGCGCGGAGATTGCCGTTCAGTTGGAAGGCGATCGGATGCTGGTGCGT
TCTGGCCGTAGCCGCTTCTCGCTGTCTACGCTGCCTGCCGCCGATTTCCCGAATCTTGAC
GACTGGCAAAGCGAAGTTGAATTTACGCTGCCGCAGGCCACGATGAAGCGCCTGATTGAA
TCGACCCAGTTTTCGATGGCCCATCAGGATGTGCGCTACTACTTAAACGGTATGCTGTTT
GAAACGGAAGGTAGCGAACTGCGCACTGTCGCGACCGACGGCCACCGTCTGGCGGTGTGC
TCAATGCCGCTGGAAGCGTCTTTACCCAGCCACTCGGTGATTGTGCCGCGTAAAGGCGTG
ATTGAACTGATGCGTATGCTCGACGGCGGCGAAAACCCGCTGCGCGTGCAGATTGGCAGT
AATAATATCCGCGCGCACGTCGGCGACTTTATCTTTACCTCGAAGCTGGTGGATGGTCGC
TTCCCGGATTACCGTCGCGTTCTGCCGAAGAATCCGGATAAACATCTGGAAGCGGGCTGC
GATATCCTCAAGCAGGCGTTTGCCCGCGCAGCAATCCTCTCGAATGAGAAATTCCGCGGC
GTGCGTCTGTACGTCAGTGAGAATCAGCTCAAAATCACCGCCAATAACCCGGAACAGGAA
GAAGCGGAAGAGATTCTGGACGTGAGCTACGGCGGGACGGAGATGGAAATCGGCTTTAAC
GTCAGTTACGTGCTGGACGTGCTCAATGCGCTGAAGTGCGAAACCGTGCGCATTATGCTG
ACGGATTCCGTATCCAGCGTACAGATTGAGGATGCGGCGTCACAGAGTGCTGCCTACGTT
GTTATGCCAATGAGGCTG
