# Supplementary material for: Genome wide evolutionary analyses reveal serotype specific patterns of positive selection in selected Salmonella serotypes
Source: BMC Evol Biol. 2009 Nov 14;9:264. doi: 10.1186/1471-2148-9-264 (PMC2784778; doi:10.1186/1471-2148-9-264)
Supplement: Additional file 6 — Alignments for genes under positive selection. [file 1471-2148-9-264-S6.ZIP › Additional file 5/STM3851.fas]

>CT18      
ATGAGGGGACGCAATCGTTGCCGTACTAACAAATTGAGTGAAAAAAATTACCACACAACT
GCGCCAGGTGTCGCATTTTGGTATAGGATAACGGCGAATTTTCCCTCCTTTCTCCGGAAA
TTGATAATGAGTCAACAACACACCACCCAGGCTTCTGGTCAGGGTATGCTGGAACGCGTG
TTTAAACTGCGCGAACATGGCACGACGGCACGAACCGAAGTGATCGCCGGTTTTACCACT
TTCCTGACGATGGTTTATATCGTTTTTGTTAACCCGCAAATTCTGGGCGTAGCTGGCATG
GACACCAGCGCCGTCTTTGTGACCACCTGTCTGATTGCGGCCTTTGGCAGTATTCTGATG
GGCCTGTTCGCTAACCTGCCGGTGGCGCTGGCGCCCGCGATGGGGCTGAATGCGTTCTTT
GCCTTCGTGGTTGTGCAGGCAATGGGACTGCCGTGGCAGGTAGGCATGGGCGCCATTTTC
TGGGGCGCTGTTGGTCTTTTATTGCTGACTATCTTCCGCGTGCGTTACTGGATGATTGCC
AACATTCCGGTCAGCCTGCGCGTGGGCATCACCAGCGGCATCGGCCTGTTTATCGGCATG
ATGGGGCTGAAAAACGCCGGCGTGATCGTCGCTAACCCGGAAACGCTGGTCAGCATCGGC
AACCTGACTTCGCACAGCGTGCTGCTGGGGGTTCTCGGATTCTTTATTATTGCGATTCTC
GCTTCGCGCAACATTCATGCGGCGGTGCTGGTGTCCATCATCGTCACGACGCTGCTTGGC
TGGATAATGGGCGATGTGCACTACAACGGCATTGTCTCCGCGCCGCCAAGCGTCACCAGC
GTGGTAGGGCATGTCGATTTGGCAGGCTCGTTCAATCTTGGCCTGGCGGGGGTTATTTTC
TCCTTCATGCTGGTAAACCTGTTTGACTCCTCCGGTACGCTGATTGGCGTGACCGATAAA
GCCGGCCTGGCGGATGAGAAAGGCAAATTCCCGCGCATGAAGCAGGCGCTGTTTGTTGAT
AGTATCTCTTCCGTCACTGGCGCATTTGTCGGAACCTCTTCTGTGACCGCTTATATTGAA
TCGTCTTCCGGCGTTTCGGTGGGCGGTCGCACCGGTTTGACGGCGGTGGTAGTCGGTATT
TTGTTCCTGCTGGTTATCTTCCTGTCGCCGCTGGCGGGCATGGTGCCGCCTTACGCGGCG
GCGGGCGCGTTGATTTACGTCGGCGTGCTGATGACCTCCAGCCTGGCGCGGGTAAACTGG
CAGGATTTAACCGAATCGGTCCCGGCGTTTATTACGGCGGTAATGATGCCGTTTAGCTTC
TCGATCACCGAAGGTATCGCGCTGGGCTTTATCTCTTACTGCGTGATGAAAATCGGTACC
GGTCGCCTGCGCGACCTTAGCCCGTGCGTAGTGATTGTCGCGCTGTTATTCGTGCTGAAG
ATTGTGTTTATTGACGCACAC
>Ty2       
ATGAGGGGACGCAATCGTTGCCGTACTAACAAATTGAGTGAAAAAAATTACCACACAACT
GCGCCAGGTGTCGCATTTTGGTATAGGATAACGGCGAATTTTCCCTCCTTTCTCCGGAAA
TTGATAATGAGTCAACAACACACCACCCAGGCTTCTGGTCAGGGTATGCTGGAACGCGTG
TTTAAACTGCGCGAACATGGCACGACGGCACGAACCGAAGTGATCGCCGGTTTTACCACT
TTCCTGACGATGGTTTATATCGTTTTTGTTAACCCGCAAATTCTGGGCGTAGCTGGCATG
GACACCAGCGCCGTCTTTGTGACCACCTGTCTGATTGCGGCCTTTGGCAGTATTCTGATG
GGCCTGTTCGCTAACCTGCCGGTGGCGCTGGCGCCCGCGATGGGGCTGAATGCGTTCTTT
GCCTTCGTGGTTGTGCAGGCAATGGGACTGCCGTGGCAGGTAGGCATGGGCGCCATTTTC
TGGGGCGCTGTTGGTCTTTTATTGCTGACTATCTTCCGCGTGCGTTACTGGATGATTGCC
AACATTCCGGTCAGCCTGCGCGTGGGCATCACCAGCGGCATCGGCCTGTTTATCGGCATG
ATGGGGCTGAAAAACGCCGGCGTGATCGTCGCTAACCCGGAAACGCTGGTCAGCATCGGC
AACCTGACTTCGCACAGCGTGCTGCTGGGGGTTCTCGGATTCTTTATTATTGCGATTCTC
GCTTCGCGCAACATTCATGCGGCGGTGCTGGTGTCCATCATCGTCACGACGCTGCTTGGC
TGGATAATGGGCGATGTGCACTACAACGGCATTGTCTCCGCGCCGCCAAGCGTCACCAGC
GTGGTAGGGCATGTCGATTTGGCAGGCTCGTTCAATCTTGGCCTGGCGGGGGTTATTTTC
TCCTTCATGCTGGTAAACCTGTTTGACTCCTCCGGTACGCTGATTGGCGTGACCGATAAA
GCCGGCCTGGCGGATGAGAAAGGCAAATTCCCGCGCATGAAGCAGGCGCTGTTTGTTGAT
AGTATCTCTTCCGTCACTGGCGCATTTGTCGGAACCTCTTCTGTGACCGCTTATATTGAA
TCGTCTTCCGGCGTTTCGGTGGGCGGTCGCACCGGTTTGACGGCGGTGGTAGTCGGTATT
TTGTTCCTGCTGGTTATCTTCCTGTCGCCGCTGGCGGGCATGGTGCCGCCTTACGCGGCG
GCGGGCGCGTTGATTTACGTCGGCGTGCTGATGACCTCCAGCCTGGCGCGGGTAAACTGG
CAGGATTTAACCGAATCGGTCCCGGCGTTTATTACGGCGGTAATGATGCCGTTTAGCTTC
TCGATCACCGAAGGTATCGCGCTGGGCTTTATCTCTTACTGCGTGATGAAAATCGGTACC
GGTCGCCTGCGCGACCTTAGCCCGTGCGTAGTGATTGTCGCGCTGTTATTCGTGCTGAAG
ATTGTGTTTATTGACGCACAC
>LT2       
ATGAGGGGACGCAATCGTTGCCGTACTAACAAATTGAGTGAAAAAAATTACCACACAACT
GCGCCAGGTGTCGCATTTTGGTATAGGATAACGGCGAATTTTCCCTCCTTTCTCCGGAAA
TTGATAATGAGTCAACAACACACCACCCAGGCTTCTGGTCAGGGTATGCTGGAACGCGTG
TTTAAACTGCGCGAACATGGCACGACGGCACGAACCGAAGTGATCGCCGGTTTTACCACT
TTCCTGACGATGGTTTATATCGTTTTTGTTAACCCGCAAATTCTGGGCGTAGCTGGCATG
GACACCAGCGCCGTCTTTGTGACCACCTGTCTGATTGCGGCCTTTGGCAGTATTCTGATG
GGCCTGTTCGCTAACTTGCCGGTGGCGCTGGCGCCCGCGATGGGGCTGAATGCGTTCTTT
GCCTTCGTGGTTGTGCAGGCAATGGGACTGCCGTGGCAGGTAGGCATGGGCGCCATTTTC
TGGGGCGCTGTTGGTCTTTTATTGCTGACTATCTTCCGCGTGCGTTACTGGATGATCGCC
AACATTCCGGTCAGCCTGCGCGTGGGCATCACCAGCGGCATCGGCCTGTTTATCGGCATG
ATGGGGCTGAAAAACGCCGGCGTGATCGTCGCTAACCCGGAAACGCTGGTCAGCATCGGC
AACCTGACCTCGCACAGCGTGCTGCTGGGGGTTCTCGGATTCTTTATTATTGCGATTCTC
GCTTCGCGCAACATTCATGCGGCGGTGCTGGTGTCCATCATCGTCACGACGCTGCTTGGC
TGGATGATGGGTGATGTACACTACAACGGTATTGTCTCCGCGCCACCAAGCGTCACCAGC
GTGGTAGGGCATGTCGATTTGGCAGGCTCGTTCAATCTTGGCCTGGCGGGGGTTATTTTC
TCCTTCATGCTGGTAAACCTGTTTGACTCCTCCGGTACGCTGATTGGCGTGACCGATAAA
GCCGGCCTGGCGGATGAGAAAGGCAAATTCCCGCGCATGAAGCAGGCGCTGTTTGTTGAT
AGTATCTCTTCTGTCACTGGCGCATTTGTCGGAACGTCTTCTGTGACCGCTTATATTGAG
TCCTCTTCCGGCGTTTCGGTGGGCGGTCGCACCGGTTTGACGGCGGTGGTGGTCGGTATT
TTGTTCCTGCTGGTTATCTTCCTGTCGCCGCTGGCGGGCATGGTGCCGCCTTACGCGGCG
GCGGGCGCGCTGATTTACGTCGGCGTGCTGATGACCTCCAGCCTGGCGCGGGTAAACTGG
CAGGATTTAACCGAATCGGTCCCGGCGTTTATTACGGCGGTAATGATGCCGTTTAGCTTC
TCGATCACCGAAGGTATCGCGCTGGGCTTTATCTCTTACTGCGTGATGAAAATCGGTACC
GGTCGCCTGCGCGACCTTAGCCCGTGCGTAGTGATTGTCGCGCTGTTATTTGTGCTGAAG
ATTGTGTTTATTGACGCACAC
>ATCC9150  
ATGAGGGGACGCAATCGTTGCCGTACTAACAAATTGAGTGAAAAAAATTACCACACAACT
GCGCCAGGTGTCGCATTTTGGTATAGGATAACGGCGAATTTTCCCTCCTTTCTCCGGAAA
TTGATAATGAGTCAACAACACACCACCCAGGCTTCTGGTCAGGGTATGCTGGAACGCGTG
TTTAAACTGCGCGAACATGGCACGACGGCACGAACCGAAGTGATCGCCGGTTTTACCACT
TTCCTGACGATGGTTTATATCGTTTTTGTTAACCCGCAAATTCTGGGCGTAGCTGGCATG
GACACCAGCGCCGTCTTTGTGACCACCTGTCTGATTGCGGCCTTTGGCAGTATTCTGATG
GGCCTGTTCGCTAACCTGCCGGTGGCGCTGGCGCCCGCGATGGGGTTGAATGCGTTCTTT
GCCTTCGTGGTTGTGCAGGCAATGGGACTGCCGTGGCAGGTAGGCATGGGCGCCATTTTC
TGGGGCGCTGTTGGTCTTTTATTGCTGACTATCTTCCGCGTGCGTTACTGGATGATCGCC
AACATTCCGGTCAGCCTGCGCGTGGGCATCACCAGCGGCATCGGCCTGTTTATCGGTATG
ATGGGGCTGAAAAACGCCGGCGTGATCGTCGCTAACCCGGAAACGCTGGTCAGCATCGGC
AACCTGACTTCGCACAGCGTGCTGCTGGGGGTTCTCGGATTCTTTATTATTGCGATTCTC
GCTTCGCGCAACATTCATGCGGCGGTGCTGGTGTCCATCATCGTCACGACGCTGCTTGGC
TGGATGATGGGCGATGTGCACTACAACGGCATTGTCTCCGCGCCGCCAAGCGTCACCAGC
GTGGTAGGGCATGTCGATTTGGCAGGCTCGTTCAATCTTGGCCTGGCGGGGGTTATTTTC
TCCTTCATGTTGGTCAACCTGTTTGACTCCTCCGGTACGCTGATTGGCGTGACCGATAAA
GCCGGCCTGGCGGATGAGAAAGGCAAATTCCCGCGCATGAAGCAGGCGCTGTTTGTTGAT
AGTATCTCTTCCGTCACTGGCGCATTTGTCGGAACCTCTTCTGTGACCGCTTATATTGAA
TCCTCTTCCGGCGTTTCGGTGGGCGGTCGCACCGGTTTGACGGCGGTGGTGGTCGGTATT
TTGTTCCTGCTGGTTATCTTCCTGTCGCCGCTGGCGGGCATGGTGCCGCCTTACGCGGCG
GCGGGCGCGCTAATTTACGTCGGCGTGCTGATGACCTCCAGCCTGGCGCGGGTAAACTGG
CAGGATTTAACCGAATCGGTCCCGGCGTTTATTACGGCGGTAATGATGCCGTTTAGCTTC
TCGATCACCGAAGGTATCGCGCTGGGCTTTATCTCTTACTGCGTGATGAAAATCGGTACC
GGCCGCCTGCGCGACCTTAGCCCGTGCGTAGTGATTGTCGCGCTGTTATTTGTGCTGAAG
ATTGTGTTTATTGACGCACAC
>ch        
ATGAGGGGACGCAATCGTTGCCGTACTAACAAATTGAGTGAAAAAAATTACCACACAACT
GCGCCAGGTGTTGCATTTTGGTATAGGATAACGGCGAATTTTCCCTCCTTTCTCCGGAAA
TTGATAATGAGTCAACAACACACCACCCAGGCTTCTGGTCAGGGTATGCTGGAACGCGTG
TTTAAACTGCGCGAACATGGCACGACGGCACGAACCGAAGTGATCGCCGGTTTTACCACT
TTCCTGACGATGGTTTATATCGTTTTTGTTAACCCGCAAATTCTGGGCGTAGCTGGCATG
GACACCAGCGCCGTCTTTGTGACCACCTGTCTGATTGCGGCCTTTGGCAGTATTCTGATG
GGCCTGTTCGCTAACCTGCCGGTGGCGCTGGCGCCCGCGATGGGGCTGAATGCATTCTTT
GCCTTCGTGGTTGTGCAGGCAATGGGACTGCCGTGGCAGGTAGGCATGGGCGCCATTTTC
TGGGGCGCTGTTGGTCTTTTATTGCTGACTATCTTCCGCGTGCGTTACTGGATGATCGCC
AACATTCCGGTCAGCCTGCGCGTGGGCATCACCAGCGGCATCGGCCTGTTTATCGGCATG
ATGGGGTTGAAAAACGCCGGCGTGATTGTCGCTAACCCGGAAACGCTGGTCAGCATCGGC
AACCTGACCTCGCACAGCGTGCTGCTGGGGGTTCTCGGATTCTTTATTATTGCGATTCTC
GCTTCGCGCAACATTCATGCGGCGGTGCTGGTGTCCATCATCGTCACGACGTTGCTTGGC
TGGATGATGGGTGATGTACACTACAACGGCATTGTCTCCGCGCCACCAAGCGTCACCAGC
GTGGTAGGGCATGTCGATTTGGCAGGCTCGTTCAATCTTGGCCTGGCGGGGGTTATTTTC
TCCTTCATGCTGGTAAACCTGTTTGACTCCTCCGGTACGCTGATTGGCGTGACTGATAAA
GCCGGCCTGGCGGATGAGAAAGGCAAATTCCCGCGCATGAAGCAGGCGCTGTTTGTTGAT
AGTATCTCTTCTGTCACTGGCGCATTTGTCGGAACGTCTTCTGTGACCGCTTATATTGAG
TCCTCTTCCGGCGTTTCGGTGGGCGGTCGCACCGGTTTGACGGCGGTGGTGGTCGGTATT
TTGTTCCTGCTGGTTATCTTCCTGTCGCCGCTGGCGGGCATGGTGCCGCCTTACGCGGCG
GCGGGCGCGCTGATTTACGTCGGCGTGCTGATGACCTCCAGCCTGGCGCGGGTAAACTGG
CAGGATTTAACCGAATCGGTCCCGGCATTTATTACGGCGGTAATGATGCCGTTTAGCTTC
TCGATCACCGAAGGTATCGCGCTGGGCTTTATCTCTTACTGCGTGATGAAAATCGGTACC
GGTCGCCTGCGCGACCTTAGCCCGTGCGTAGTGATTGTCGCGCTGTTATTCGTGCTGAAG
ATTGTGTTTATTGACGGCCAC
