# Supplementary material for: Genome wide evolutionary analyses reveal serotype specific patterns of positive selection in selected Salmonella serotypes
Source: BMC Evol Biol. 2009 Nov 14;9:264. doi: 10.1186/1471-2148-9-264 (PMC2784778; doi:10.1186/1471-2148-9-264)
Supplement: Additional file 6 — Alignments for genes under positive selection. [file 1471-2148-9-264-S6.ZIP › Additional file 5/STM3860.fas]

>CT18      
GGCCTGACGCGCATAAATGAG------GAAAAAGGTGAAGTCGAAGCCGATCTTGCCCAC
CACTGGCGGCAGATTGATCCACTGCGCTGGCGTTTTTATCTGCGCCCCGCCGTCCTCTGG
CATGATGGTCAGGAGCTGACGATCGACGCGGTTATCGCTTCACTGACCCGCAGCGCTAAG
CTGCCGTTGTTCTCGCACTTGCAGACCATTCAGGCCACCGGGCCGCTGAGCCTTGAAATT
ACGCTGGCGCACCCGGATAACCGACTGCCGCTGCTGCTCAGCCATATTGATGCCATGATC
CTACCGCCTGACCATACACAACGCGCTGATTTCCCGGCACATCCTGTGGGGACTGGCCCT
TATGAGGTGGTGGAAAACAATGGCTTTCATCTGCAAATGAAGGCCTTTGACCACTATTTC
GGCCTGCGCGGGCTGCTGGATGAAGTGGAGGTCTTTATCTGGCCGAATTTAACGGAGACA
GACAACCTGGCGGAATCGCTGTCGGATAACGACACGGCAGCCTGGCTCAGTTCCAGCCTG
AGCGATGAGGATTACGTTTCCGGACGGCTTAGCCAGGTATCAGGCAAACCTTCTGACAAC
CTGCGCGAGATGTTTCTTGAGCGTGGAGGATATTTTTTATTATGCGACAGCCGCTCCCCG
CACTGGCATACCGCCGAACATCGCCGCTGGCTGCGGGAAACTCTCAGCCCTTACGCCTTA
CTCCAGCATCTGAGTGAGGCAATTCGCCCCTTCTGGGTACCGGGCGGCAGCCTGCTGTCC
TCCTGGTTTCATACTATTGAGGCGGGCCCGGCCTGTTCACCTTTTATCTCGTCGTCGCCC
TACGCAAAACTTCGTCTGGCCTATCACGATCAGCACCCTGAATTTCCAATGCTCCTGGAT
ATTATGCAAGAGATCATGCGCCAGCAGGGCATTTTACTTGAGGGCGTTGAGCTGAATTAT
GATGACTGGGCGAATGGCAAAACCAATGTGGATCTCTGGCTGGGGACGGTCAATTTCCCC
ATTCCCGAAGAGTGGAACGTCGGTACATGGCTACTGGGCTCCCCTTTACTGCGCCACGCC
ATCAGCGGTGGGGATGATGCGCTGCTGGCCCAATGGGAAACCCAGTGGCATGCCGAAACC
ATCAGCGCGGAACAACTGGTCAGGGAAACCACCCGTTCAGGCTGGCTACAGCCGCTTTTT
CACCACTGGATGCGACTCAAAAGCCCCGACCGGGCCAGGGGGATCCACCTGAATAACCTG
GGATGGTTTGATTTCCGATCCACCTGGATTGAGCCAGGGCCG
>Ty2       
GGCCTGACGCGCATAAATGAG------GAAAAAGGTGAAGTCGAAGCCGATCTTGCCCAC
CACTGGCGGCAGATTGATCCACTGCGCTGGCGTTTTTATCTGCGCCCCGCCGTCCTCTGG
CATGATGGTCAGGAGCTGACGATCGACGCGGTTATCGCTTCACTGACCCGCAGCGCTAAG
CTGCCGTTGTTCTCGCACTTGCAGACCATTCAGGCCACCGGGCCGCTGAGCCTTGAAATT
ACGCTGGCGCACCCGGATAACCGACTGCCGCTGCTGCTCAGCCATATTGATGCCATGATC
CTACCGCCTGACCATACACAACGCGCTGATTTCCCGGCACATCCTGTGGGGACTGGCCCT
TATGAGGTGGTGGAAAACAATGGCTTTCATCTGCAAATGAAGGCCTTTGACCACTATTTC
GGCCTGCGCGGGCTGCTGGATGAAGTGGAGGTCTTTATCTGGCCGAATTTAACGGAGACA
GACAACCTGGCGGAATCGCTGTCGGATAACGACACGGCAGCCTGGCTCAGTTCCAGCCTG
AGCGATGAGGATTACGTTTCCGGACGGCTTAGCCAGGTATCAGGCAAACCTTCTGACAAC
CTGCGCGAGATGTTTCTTGAGCGTGGAGGATATTTTTTATTATGCGACAGCCGCTCCCCG
CACTGGCATACCGCCGAACATCGCCGCTGGCTGCGGGAAACTCTCAGCCCTTACGCCTTA
CTCCAGCATCTGAGTGAGGCAATTCGCCCCTTCTGGGTACCGGGCGGCAGCCTGCTGTCC
TCCTGGTTTCATACTATTGAGGCGGGCCCGGCCTGTTCACCTTTTATCTCGTCGTCGCCC
TACGCAAAACTTCGTCTGGCCTATCACGATCAGCACCCTGAATTTCCAATGCTCCTGGAT
ATTATGCAAGAGATCATGCGCCAGCAGGGCATTTTACTTGAGGGCGTTGAGCTGAATTAT
GATGACTGGGCGAATGGCAAAACCAATGTGGATCTCTGGCTGGGGACGGTCAATTTCCCC
ATTCCCGAAGAGTGGAACGTCGGTACATGGCTACTGGGCTCCCCTTTACTGCGCCACGCC
ATCAGCGGTGGGGATGATGCGCTGCTGGCCCAATGGGAAACCCAGTGGCATGCCGAAACC
ATCAGCGCGGAACAACTGGTCAGGGAAACCACCCGTTCAGGCTGGCTACAGCCGCTTTTT
CACCACTGGATGCGACTCAAAAGCCCCGACCGGGCCAGGGGGATCCACCTGAATAACCTG
GGATGGTTTGATTTCCGATCCACCTGGATTGAGCCAGGGCCG
>ch        
GGCCTGACGCGCATAAATGAG------GAAAAAGGTGAAGTCGAAGCCGATCTTGCCCAC
CACTGGCGGCAGATTGATCCACTGCGCTGGCGTTTTTATCTGCGCCCCGCCGTCCTCTGG
CATGATGGTCAGGAGCTGACGATCGACGCGGTTATCGCTTCACTGACCCGCAGCGCTAAG
CTGCCGTTGTTCTCGCACTTGCAGACCATTCAGGCCACCGGGCCGCTGAGCCTTGAAATT
ACGCTGGCGCACCCGGATAACCGACTGCCGCTGCTGCTCAGCCATATTGATGCCATGATC
CTACCGCCTGACCATACACAACGCGCTGATTTCCCGGCACATCCTGTGGGGACTGGCCCT
TATGAGGTGGTGGAAAACAATGGCTTTCATCTGCAAATGAAGGCCTTTGACCACTATTTC
GGTCTGCGCGGGCTGCTGGATGAAGTGGAGGTCTTTATCTGGCCGAATTTAACGGAGACA
GACAACCTGGCGGAATCGCTGTCGGATAACGACACGGCAGCTTGGCTCAGTTCCAGCCTG
AGCGATGAGGATTACGTTTCCGGACGGCTTAGCCAGGTAGCGGGCAAACCTTCTGACAAC
CTGCGCGAGATGTTTCTTGAGCGTGGAGGATATTTTTTATTATGCGACAGTCGCTCTCCG
CACTGGCATACCGCCGAACATCGCCGCTGGCTGCGGGAAACTCTCAGCCCTTACGCCTTA
CTCCAGCATCTGAGTGAGGCAATTCGCCCCTTCTGGGTACCGGGCGGCAGCCTGCTGTCC
TCCTGGTTTCATACTATTGAGGCGGGCCCGGCCTGTTCACCTTTTATCTCGTCGTCGCCC
TACGCAAAACTGCGTCTGGCCTATCACGATCAGCACCCTGAATTTCCAATGCTCCTGGAT
ATTATGCAAGAGATCATGCGCCAGCAGGGCATTTTACTTGAGGGCGTTGAGCTGAATTAT
GATGACTGGGCGAATGGCAAAACCAATGTGGATCTCTGGCTGGGGACGGTCAATTTCCCC
ATTCCCGAAGAGTGGAACGTCGGTACATGGCTACTGGGCTCCCCTTTACTGCGCCACGCC
ATCAGCGGTGGGGATGATGCGCTGCTGGCCCAATGGGAAACCCAGTGGCATACCGAAACC
ATCAGCGCGGAACAACTGGTCAGGGAAACCACCCGTTCAGGCTGGCTACAGCCGCTTTTT
CACCACTGGATGCGACTCAAAGGCCCCGACCGGGCCAGGGGGATCCACCTGAATAACCTG
GGATGGTTTGATTTCCGATCCACCTGGATTGAGCCAGGGCCT
>LT2       
GGCCTGACGCGCATAAATGAG------GAAAAAGGTGAAGTCGAAGCCGATCTTGCCCAC
CACTGGCGGCAGATTGATCCACTGCGCTGGCGTTTTTATCTGCGCCCCGCCGTCCTCTGG
CATGATGGTCAGGAGCTGACGATCGACGCGGTTATCGCTTCACTGACCCGCAGCGCTAAG
CTGCCGTTGTTCTCGCACTTGCAGACCATTCAGGCCACCGGGCCGCTGAGCCTTGAAATT
ACGCTGGCGCACCCGGATAACCGACTGCCGCTGCTGCTCAGCCATATTGATGCCATGATC
CTACCGCCTGACCATACACAACGCGCTGATTTCCCGGCACATCCTGTGGGGACTGGCCCT
TATGAGGTGGTGGAAAACAATGGCTTTCATCTACAAATGAAGGCCTTTGACCACTATTTC
GGTCTGCGCGGGCTGCTGGATGAAGTGGAGGTCTTTATCTGGCCGAATTTAACGGAGACA
GACAACCTGGCGGAATCGCTGTCGGATAACGACACGGCAGCCTGGCTCAGCTCCAGCCTG
AGCGATGAGGATTACGTTTCCGGACGGCTTAGCCAGGTATCAGGCAAACCTTCTGACAAC
CTGCGCGAGATGTTTCTTGAGCGTGGAGGATATTTTTTATTATGCGACAGCCGCTCCCCG
CACTGGCATACCGCCGAACATCGCCGCTGGCTACGGGAAACACTCAGCCCTTACGCCATA
CTCCAGCATCTGAGTGAGGCAATTCGCCCCTTCTGGGTACCGGGCGGCAGCCTGCTGTCC
TCCTGGTTTCATACTATTGAGGCGGGCCCGGCCTGTTCACCTTTTATCTCGTCGTCGCCC
TACGCAAAACTGCGTCTGGCCTATCACGATCAGCACCCTGAATTTCCAATGCTCCTGGAT
ATCATGCAAGAGATCATGCGCCAGCAGGGCATTTTACTTGAGGGCGTTGAGCTGAATTAT
GATGACTGGGCGAATGGCAAAGCCAATGTGGATCTCTGGCTGGGGACGGTCAATTTCCCC
ATTCCCGAAGAGTGGAACGTCGGTACATGGCTACTGGGCTCCCCTTTACTGCGCCACGCC
ATCAGTGGTGGGGATGATGCGCTGCTGGCCCAATGGGAAACCCAGTGGCATGCCGAAACC
ATCAGCGCGGAACAACTGGTCAGGGAAACCACCCGTTCAGGCTGGCTACAGCCGCTTTTT
CACCACTGGATGCGACTCAAAAGCCCCGACCGGGCCAGGGGGATCCACCTGAATAACCTG
GGGTGGTTTGATTTCCGATCCACCTGGATTGAGCCAGGGCCT
>ATCC9150  
GGGATGACGCGCATCGGGTCACGCGCAGCGAAGGGAATCGCCCCTTCAGAGATAAAGCAC
AGCCCCAGGATAAAGGATGCGTTA------------------------CCCGCTTCATGC
TCAGAGGCAGTGAATTTCGCTCTGGCCGCCCAGGTTGCGACGCCCATCCCTAATGCCGGT
------------ACCATCCCTGCCGCCATAATGGCCGCCGGGCCGCTGAGTCTTGAAATT
ACGCTGGCGCACCCGGATAACCGACTGCCGCTGCTGCTCAGCCATATTGATGCCATGATC
CTACCGCCTGACCATACACAACATGCTGATTTCCCGGCACATCCTGTAGGGACTGGCCCT
TATGAGGTGGTGGAAAACAATGGCTTTCATCTGCAAATGAAGGCCTTTGACCACTACTTT
GGTCTGCGCGGGCTGCTGGATGAAGTGGAGGTCTTTATCTGGCCGAACTTAACGGAGACA
GACAACCTGGCGGAATCGCTGTCGGATAACGACACGGCAGCCTGGCTCAGCTCCAGCCTG
AGTGATGAGGATTACGTTTCCGGACGGCTTAGCCAGGTATCAGGCAAACCTTCTGACAAC
CTGCGCGAGATGTTTCTTGAGCGTGGAGGATATTTTTTATTATGCGACAGCCGCTCCCCG
CACTGGCATACCGCCGAACATCGCCGCTGGCTGCGGGAAACACTCAGCCCTTACGCCATA
CTCCAGCATCTGAGGGAGGCAATTCGCCCCTTCTGGGTACCGGGCGGCAGCCTGCTGTCC
TCCTGGTTTCATACTATTGAGGCGGGCCCGGCCTGTTCACCTTTTATCTCGTCGTCGCCC
TACGCAAAACTGCGTCTGGCCTATCACGATCAGCACCCTGAATTTCCAATGCTCCTGGAT
ATCATGCAAGAGATCATGCGCCAGCAGGGCATTTTACTTGAGGGCGTTGAGCTGAATTAT
GATGACTGGGCGAATGGCAAAGCCAATGTGGATCTCTGGCTGGGGACGGTCAATTTCCCC
ATTCCCGAAGAGTGGAACGTCGGTACATGGCTACTGGGCTCCCCTTTACTGCGCCACGCC
ATCAGCGGTGGGGATGATGCGCTGCTGGCCCAATGGGAAACCCAGTGGCATGCCGAAACC
ATCAGCGCGGAACAACTGGTCAGGGAAACCACCCGTTCAGGCTGGCTACAGCCGCTTTTT
CACCACTGGATGCGACTCAAAAGCCCCGACCGGGCCAGGGGGATCCACCTGAATAACCTG
GGGTGGTTTGACTTCCGATCCACCTGGATTGAGCCAGGGCCT
