# Supplementary material for: Genome wide evolutionary analyses reveal serotype specific patterns of positive selection in selected Salmonella serotypes
Source: BMC Evol Biol. 2009 Nov 14;9:264. doi: 10.1186/1471-2148-9-264 (PMC2784778; doi:10.1186/1471-2148-9-264)
Supplement: Additional file 6 — Alignments for genes under positive selection. [file 1471-2148-9-264-S6.ZIP › Additional file 5/STM3861.fas]

>ch        
ATGTGTGGAATTGTTGGCGCTATCGCGCAGCGTGATGTAGCTGAAATCCTTCTCGAAGGT
TTACGTCGTCTGGAATACCGCGGATATGACTCTGCCGGTCTGGCCGTGGTTGATGCAGAA
GGTCATATGACCCGCCTGCGTCGCCTCGGTAAAGTCCAAATGCTGGCTCAGGCAGCGGAA
GAACATCCTCTGCATGGCGGCACCGGTATTGCTCACACTCGTTGGGCGACGCACGGTGAA
CCTTCAGAAGCTAACGCGCATCCGCATGTTTCTGAACACATTGTGGTGGTGCATAACGGC
ATCATCGAAAACCATGAACCGCTGCGTGAAGCGTTAAAAGCGCGTGGCTATACCTTCGTT
TCTGAAACCGACACCGAAGTGATTGCACACCTGGTAAACTGGGAACTGAAACAGGGCGGT
ACTCTGCGTGAGGCTGTTCTGCGTGCTATCCCGCAACTGCGTGGCGCATATGGTACGGTA
ATTATGGATACCCGTCACCCGGATACCCTACTGGCGGCACGTTCTGGTAGCCCGCTGGTG
ATTGGCCTGGGTATGGGCGAAAACTTTATCGCTTCTGACCAGCTGGCGCTGTTGCCAGTG
ACTCGTCGCTTTATCTTCCTTGAAGAGGGCGATATCGCTGAAATCACTCGCCGTTCGGTA
AATATCTTCGATAACACCGGCGCGGAAGTAAAACGTCAGGATATCGAATCCAATCTGCAA
TATGACGCGGGCGATAAAGGTATTTACCGCCACTACATGCAGAAAGAGATCTACGAACAG
CCGAACGCGATCAAAAACACCCTTACCGGGCGCATCAGCCACGGTCAGGTGGATTTAAGC
GAGCTGGGACCGAACGCCGATGAACTGCTGTCGAAGGTTGAGCATATTCAGATCCTCGCC
TGCGGTACGTCTTACAACTCCGGTATGGTTTCCCGTTACTGGTTTGAATCGCTGGCAGGT
ATTCCGTGCGACGTTGAAATCGCCTCTGAATTCCGCTATCGCAAATCTGCCGTGCGTCGT
AACAGCCTGATGATTACCCTGTCACAGTCTGGCGAAACCGCAGATACCCTGGCTGGCCTG
CGTCTGTCGAAAGAGCTGGGATATTTGGGCTCTCTGGCCATTTGTAACGTGCCGGGATCT
TCGCTGGTGCGTGAATCCGATCTGGCGCTGATGACCAACGCGGGTACGGAAATTGGCGTA
GCATCTACCAAAGCCTTCACCACCCAGTTAACCGTGCTGTTGATGCTGGTGGCGAAACTG
GCGCGTCTGAAAGGTCTGGATACGTCCATTGAGCATGATATCGTGCATGGCCTACAGGCG
CTGCCGAGCCGTATTGAGCAGATGCTGTCGCAGGACAAACGTATCGAAGCCCTGGCGGAA
GATTTCTCTGACAAACACCATGCGCTGTTCCTGGGGCGTGGCGATCAATATCCGATTGCG
CTCGAAGGCGCGCTGAAGCTGAAAGAGATCTCTTACATTCACGCGGAAGCCTATGCTGCA
GGCGAGCTGAAACACGGGCCGTTGGCGCTGATTGACGCCGATATGCCGGTGATTGTGGTG
GCGCCGAACAACGAACTGCTGGAGAAACTGAAATCCAACATCGAAGAAGTTCGCGCACGT
GGCGGTCAGTTGTACGTCTTCGCCGATCAGGATGCGGGTTTCGTCAGCAACGACAACATG
CACATCATCGAGATGCCGCATGTGGAAGAGGTCATTGCGCCTATCTTCTACACCGTTCCG
CTGCAACTGCTGGCGTATCACGTGGCGCTGATTAAAGGCACCGACGTTGACCAGCCGCGT
AACCTGGCGAAATCGGTTACCGTAGAG
>LT2       
ATGTGTGGAATTGTTGGCGCTATCGCGCAGCGTGATGTAGCTGAAATCCTTCTCGAAGGT
TTACGTCGTCTGGAATACCGCGGATATGACTCTGCCGGTCTGGCCGTGGTGGATGCAGAA
GGTCATATGACCCGCCTGCGTCGCCTCGGTAAAGTCCAGATGCTGGCTCAGGCAGCGGAA
GAACATCCTCTGCATGGCGGCACTGGTATTGCTCACACTCGCTGGGCGACGCACGGTGAA
CCTTCAGAAGCTAACGCGCATCCGCATGTTTCTGAACACATTGTGGTGGTGCATAACGGC
ATCATCGAAAACCATGAACCGCTGCGTGAAGCGTTAAAAGCGCGTGGCTATACCTTCGTT
TCTGAAACCGACACCGAAGTGATTGCACACCTGGTAAACTGGGAACTGAAACAGGGCGGT
ACTCTGCGTGAGGCTGTTCTGCGTGCTATCCCGCAACTGCGTGGCGCATATGGTACGGTA
ATTATGGATACCCGTCACCCGGATACCCTACTGGCGGCACGTTCTGGTAGCCCGCTGGTG
ATTGGCCTGGGTATGGGCGAAAACTTTATCGCTTCTGACCAGCTGGCGCTGTTGCCAGTG
ACTCGTCGCTTTATCTTCCTTGAAGAGGGCGATATCGCTGAAATCACTCGCCGTTCGGTA
AATATCTTCGATAACACCGGCGCGGAAGTAAAACGTCAGGATATCGAATCCAATCTGCAA
TATGACGCGGGCGATAAAGGTATTTACCGCCACTACATGCAGAAAGAGATCTACGAACAG
CCGAACGCGATCAAAAACACCCTTACCGGGCGCATCAGCCACGGTCAGGTGGATTTAAGC
GAGCTGGGACCGAACGCCGACGAACTGCTGTCGAAGGTTGAGCATATTCAGATCCTCGCC
TGCGGTACGTCTTACAACTCCGGTATGGTTTCCCGTTACTGGTTTGAATCGCTGGCAGGT
ATTCCGTGCGACGTTGAAATCGCCTCTGAATTCCGTTATCGCAAATCTGCCGTGCGCCGT
AACAGCCTGATGATCACCCTGTCACAGTCTGGCGAAACCGCAGATACCCTGGCTGGCCTG
CGTCTGTCGAAAGAGCTGGGATATTTGGGCTCTCTGGCAATTTGTAACGTGCCGGGCTCT
TCGCTGGTGCGTGAATCCGATCTGGCGCTGATGACCAACGCGGGTACGGAAATTGGCGTA
GCATCTACCAAAGCCTTCACCACCCAGTTAACCGTGCTGTTGATGCTGGTGGCGAAACTG
TCTCGCCTGAAAGGTCTGGATGCGTCCATTGAGCATGATATCGTTCATGGCCTACAGGCG
CTGCCGAGCCGTATTGAGCAGATGCTGTCGCAGGACAAACGCATCGAGCTGCTTGCAGAA
GATTTCTCCGACAAGCATCACGCGCTATTCCTGGGGCGTGGCGATCAATATCCGATTGCG
CTCGAAGGCGCGCTGAAGCTGAAAGAGATCTCTTACATTCACGCGGAAGCCTATGCTGCA
GGCGAGCTGAAACACGGGCCGTTGGCGCTGATTGACGCCGATATGCCGGTGATTGTGGTG
GCGCCGAACAACGAACTGCTGGAGAAACTGAAATCCAACATCGAAGAAGTTCGCGCACGT
GGCGGTCAGTTGTACGTCTTCGCCGATCAGGATGCGGGTTTCGTCAGCAACGACAACATG
CACATCATCGAGATGCCGCATGTGGAAGAGGTCATTGCGCCTATCTTCTACACCGTTCCG
CTGCAACTGCTGGCGTATCACGTGGCGCTGATTAAAGGCACCGACGTTGACCAGCCGCGT
AACCTGGCGAAATCGGTTACCGTAGAG
>ATCC9150  
ATGTGTGGAATTGTTGGCGCTATCGCGCAGCGTGATGTAGCTGAAATCCTTCTCGAAGGT
TTACGTCGTCTGGAATACCGCGGATATGACTCTGCCGGTCTGGCCGTGGTTGATGCAGAA
GGTCATATGACCCGCCTGCGTCGCCTCGGTAAAGTCCAGATGCTGGCTCAGGCAGCGGAA
GAACATCCTCTGCATGGCGGCACCGGTATTGCTCACACTCGTTGGGCGACGCACGGTGAA
CCTTCAGAAGCTAACGCGCATCCGCATGTTTCTGAACACATTGTGGTGGTGCATAACGGC
ATCATCGAAAACCATGAACCGCTGCGTGAAGCGTTAAAAGCGCGTGGCTATACCTTCGTT
TCTGAAACCGACACCGAAGTGATTGCACACCTGGTAAACTGGGAACTGAAACAGGGCGGT
ACTCTGCGTGAGGCTGTTCTGCGTGCTATCCCGCAACTGCGTGGTGCGTACGGTACAGTG
ATCATGGATACCCGTCACCCGGATACCCTACTGGCTGCACGTTCTGGTAGCCCGCTGGTG
ATTGGCCTGGGTATGGGCGAAAACTTTATCGCTTCTGACCAGCTGGCGCTGTTGCCAGTG
ACTCGTCGCTTTATCTTCCTTGAAGAGGGCGATATCGCTGAAATCACTCGCCGTTCGGTA
AATATCTTCGATAACACCGGCGCGGAAGTAAAACGTCAGGATATCGAATCCAATCTGCAA
TATGACGCGGGCGATAAAGGTATTTACCGCCACTACATGCAGAAAGAGATCTACGAACAG
CCGAACGCGATCAAAAACACCCTTACCGGGCGCATCAGCCACGGTCAGGTGGATTTAAGC
GAGCTGGGACCGAACGCCGACGAACTGCTGTCGAAGGTTGAGCATATTCAGATCCTCGCC
TGCGGTACGTCTTACAACTCCGGTATGGTTTCCCGTTACTGGTTTGAATCGCTGGCAGGT
ATTCCGTGCGACGTTGAAATCGCCTCTGAATTCCGCTATCGCAAATCTGCCGTGCGCCGT
AACAGCCTGATGATCACGCTCTCCCAGTCTGGCGAAACGGCAGATACCCTGGCTGGCCTG
CGTCTGTCGAAAGAGCTGGGATATTTGGGCTCTCTGGCCATTTGTAACGTGCCGGGCTCT
TCGCTGGTGCGTGAATCCGATCTGGCGCTGATGACCAACGCGGGTACGGAAATTGGCGTA
GCATCTACCAAAGCCTTCACCACCCAGTTAACCGTGCTGTTGATGCTGGTGGCGAAACTG
TCTCGCCTGAAAGGTCTGGATGCGTCCATTGAGCATGATATCGTGCATGGCCTACAGGCG
CTGCCGAGCCGTATTGAGCAGATGCTGTCGCAGGACAAACGCATTGAGCTGCTTGCAGAA
GATTTCTCTGACAAGCATCACGCGTTATTCCTCGGTCGTGGCGATCAATATCCGATTGCG
CTCGAAGGCGCGCTGAAGCTGAAAGAGATCTCTTACATTCACGCGGAAGCCTATGCTGCA
GGCGAGCTGAAACACGGGCCGTTGGCGCTGATTGACGCCGATATGCCGGTGATTGTGGTG
GCGCCGAACAACGAACTGCTGGAGAAACTGAAATCCAACATCGAAGAAGTTCGCGCGCGT
GGCGGTCAGTTGTACGTCTTCGCCGATCAGGATGCGGGTTTTGTGAGCAGCGACAACATG
CACATCATTGAGATGCCGCATGTGGAAGAGGTCATTGCGCCTATCTTCTACACCGTTCCG
CTGCAACTGCTGGCGTATCACGTGGCGCTGATTAAAGGCACCGACGTTGACCAGCCGCGT
AACCTGGCGAAATCAGTGACGGTAGAG
>CT18      
ATGTGTGGAATTGTTGGCGCTATCGCGCAGCGTGATGTAGCTGAAATCCTTCTCGAAGGT
TTACGTCGTCTGGAATACCGTGGTTACGACTCTGCCGGTCTGGCCGTGGTGGATGCAGAA
GGTCATATGACCCGCCTGCGTCGCCTCGGTAAAGTCCAGATGCTGGCTCAGGCAGCGGAA
GAACACCCGCTGCATGGCGGCACCGGTATTGCTCACACTCGCTGGGCGACGCACGGTGAA
CCTTCAGAAGCTAACGCGCATCCGCATGTTTCTGAACACATTGTGGTGGTGCATAACGGC
ATCATCGAAAACCATGAACCGCTGCGTGAAGCGTTAAAAGCGCGTGGCTATACCTTCGTT
TCTGAAACCGACACCGAAGTGATTGCACACCTGGTAAACTGGGAACTGAAACAAGGTGGT
ACTCTGCGAGACGCGATTTTGCGTGCGATCCCGCAACTGCGTGGCGCATATGGCACGGTG
ATCATGGATACCCGCCATCCGGATACGCTGCTGGCTGCCCGTTCAGGTAGCCCGCTGGTG
ATTGGCCTGGGTATGGGCGAAAACTTTATCGCTTCTGACCAGCTGGCGCTGTTGCCAGTG
ACTCGTCGCTTTATCTTCCTTGAAGAGGGCGATATCGCTGAAATCACTCGCCGTTCGGTA
AATATCTTCGATAACACCGGCGCGGAAGTAAAACGTCAGGATATCGAATCCAATCTGCAA
TATGACGCGGGCGATAAAGGTATTTACCGCCACTACATGCAGAAAGAGATCTACGAACAG
CCGAACGCGATCAAAAACACCCTTACCGGGCGCATCAGCCACGGTCAGGTGGATTTAAGC
GAGCTGGGACCGAACGCCGATGATCTGTTGTCGAAGGTTGAGCATATTCAGATCCTCGCC
TGCGGTACGTCTTACAACTCCGGTATGGTTTCCCGTTACTGGTTTGAATCGCTGGCAGGT
ATTCCGTGCGACGTTGAAATCGCCTCTGAATTCCGCTATCGCAAATCTGCCGTGCGCCGT
AACAGCCTGATGATCACGCTCTCCCAGTCTGGCGAAACGGCAGATACCCTGGCTGGCCTG
CGTCTGTCGAAAGAGCTGGGATATTTGGGCTCTCTGGCCATTTGTAACGTGCCGGGCTCT
TCGCTGGTGCGTGAATCCGATCTGGCGCTGATGACCAACGCGGGTACGGAAATTGGCGTA
GCATCTACCAAAGCCTTCACCACCCAGTTAACCGTGCTGTTGATGCTGGTGGCGAAACTG
TCTCGCCTGAAAGGTCTGGATGCGTCCATTGAGCATGATATCGTGCATGGCCTACAGGCG
CTGCCGAGCCGTATTGAGCAGATGCTGTCGCAGGACAAACGCATCGAGCTGCTTGCAGAA
GATTTCTCTGACAAGCATCACGCGTTATTCCTCGGTCGTGGCGATCAATATCCGATTGCG
CTCGAAGGCGCGCTGAAGCTGAAAGAGATCTCTTACATTCACGCGGAAGCCTATGCTGCA
GGCGAGCTGAAACACGGGCCGTTGGCGCTGATTGACGCCGATATGCCGGTGATTGTGGTG
GCGCCGAACAACGAACTGCTGGAGAAACTGAAATCCAACATCGAAGAAGTTCGCGCGCGT
GGCGGTCAGTTGTACGTCTTCTCCGATCAGGATGCGGGTTTTGTGAGCAGCGACAACATG
CACATCATTGAGATGCCGCATGTGGAAGAGGTCATTGCGCCTATCTTCTACACCGTTCCG
CTGCAACTGCTGGCGTATCACGTGGCGCTGATTAAAGGCACCGACGTTGACCAGCCGCGT
AACTTGGCGAAATCGGTGACGGTAGAG
>Ty2       
ATGTGTGGAATTGTTGGCGCTATCGCGCAGCGTGATGTAGCTGAAATCCTTCTCGAAGGT
TTACGTCGTCTGGAATACCGTGGTTACGACTCTGCCGGTCTGGCCGTGGTGGATGCAGAA
GGTCATATGACCCGCCTGCGTCGCCTCGGTAAAGTCCAGATGCTGGCTCAGGCAGCGGAA
GAACACCCGCTGCATGGCGGCACCGGTATTGCTCACACTCGCTGGGCGACGCACGGTGAA
CCTTCAGAAGCTAACGCGCATCCGCATGTTTCTGAACACATTGTGGTGGTGCATAACGGC
ATCATCGAAAACCATGAACCGCTGCGTGAAGCGTTAAAAGCGCGTGGCTATACCTTCGTT
TCTGAAACCGACACCGAAGTGATTGCACACCTGGTAAACTGGGAACTGAAACAAGGTGGT
ACTCTGCGAGACGCGATTTTGCGTGCGATCCCGCAACTGCGTGGCGCATATGGCACGGTG
ATCATGGATACCCGCCATCCGGATACGCTGCTGGCTGCCCGTTCAGGTAGCCCGCTGGTG
ATTGGCCTGGGTATGGGCGAAAACTTTATCGCTTCTGACCAGCTGGCGCTGTTGCCAGTG
ACTCGTCGCTTTATCTTCCTTGAAGAGGGCGATATCGCTGAAATCACTCGCCGTTCGGTA
AATATCTTCGATAACACCGGCGCGGAAGTAAAACGTCAGGATATCGAATCCAATCTGCAA
TATGACGCGGGCGATAAAGGTATTTACCGCCACTACATGCAGAAAGAGATCTACGAACAG
CCGAACGCGATCAAAAACACCCTTACCGGGCGCATCAGCCACGGTCAGGTGGATTTAAGC
GAGCTGGGACCGAACGCCGATGATCTGTTGTCGAAGGTTGAGCATATTCAGATCCTCGCC
TGCGGTACGTCTTACAACTCCGGTATGGTTTCCCGTTACTGGTTTGAATCGCTGGCAGGT
ATTCCGTGCGACGTTGAAATCGCCTCTGAATTCCGCTATCGCAAATCTGCCGTGCGCCGT
AACAGCCTGATGATCACGCTCTCCCAGTCTGGCGAAACGGCAGATACCCTGGCTGGCCTG
CGTCTGTCGAAAGAGCTGGGATATTTGGGCTCTCTGGCCATTTGTAACGTGCCGGGCTCT
TCGCTGGTGCGTGAATCCGATCTGGCGCTGATGACCAACGCGGGTACGGAAATTGGCGTA
GCATCTACCAAAGCCTTCACCACCCAGTTAACCGTGCTGTTGATGCTGGTGGCGAAACTG
TCTCGCCTGAAAGGTCTGGATGCGTCCATTGAGCATGATATCGTGCATGGCCTACAGGCG
CTGCCGAGCCGTATTGAGCAGATGCTGTCGCAGGACAAACGCATCGAGCTGCTTGCAGAA
GATTTCTCTGACAAGCATCACGCGTTATTCCTCGGTCGTGGCGATCAATATCCGATTGCG
CTCGAAGGCGCGCTGAAGCTGAAAGAGATCTCTTACATTCACGCGGAAGCCTATGCTGCA
GGCGAGCTGAAACACGGGCCGTTGGCGCTGATTGACGCCGATATGCCGGTGATTGTGGTG
GCGCCGAACAACGAACTGCTGGAGAAACTGAAATCCAACATCGAAGAAGTTCGCGCGCGT
GGCGGTCAGTTGTACGTCTTCTCCGATCAGGATGCGGGTTTTGTGAGCAGCGACAACATG
CACATCATTGAGATGCCGCATGTGGAAGAGGTCATTGCGCCTATCTTCTACACCGTTCCG
CTGCAACTGCTGGCGTATCACGTGGCGCTGATTAAAGGCACCGACGTTGACCAGCCGCGT
AACTTGGCGAAATCGGTGACGGTAGAG
