# Supplementary material for: Genome wide evolutionary analyses reveal serotype specific patterns of positive selection in selected Salmonella serotypes
Source: BMC Evol Biol. 2009 Nov 14;9:264. doi: 10.1186/1471-2148-9-264 (PMC2784778; doi:10.1186/1471-2148-9-264)
Supplement: Additional file 6 — Alignments for genes under positive selection. [file 1471-2148-9-264-S6.ZIP › Additional file 5/STM3955.fas]

>ATCC9150  
ATGGACGCAAAACAAACACGGCAGGGCGTATTACTCGCTCTTGCCGCCTATTTTATTTGG
GGGATCGCCCCCGCGTATTTCAAGCTGATCTATTACGTTCCCGCAGATGAGATCCTGACG
CACCGCGTGATTTGGTCATTTTTCTTTATGGTGGCGCTGCTTAGCGTCAGCCGGCAGTGG
CGACAGGTTAAGCGCTTACTGAAAACGCCAAAGAAGATTTTCCTGCTGGCCCTGTCCGCC
GTACTGGTCGGCGGTAACTGGCTATTGTTCATTTGGGCGGTAAATAATCACCATATGCTG
GAGGCCAGCCTGGGTTATTTCATTAATCCGCTGGTTAACATCTTGCTGGGGATGATTTTT
CTTGGCGAACGCTTCCGTCGAATGCAGTGGCTGGCGGTGATTCTGGCGGTGTGCGGCGTG
CTGGTGCAACTCTGGACCTTTGGCTCGCTGCCGATTATCGCGCTGGGGCTGGCGTTTAGT
TTTGCGTTTTACGGCCTGGTGCGTAAGAAGATCGCCGTTGAAGCGCAGACGGGTATGCTG
GTCGAAACGCTATGGCTGCTGCCGGTCGCGGCAATTTATCTGTTTGGCATCGCCGATAGC
CCTACCAGCCATATGGGGCAAAACGCACTATCGTTGAACTTACTGTTAATGGCGGCGGGT
GTGGTCACTACGATTCCGCTGTTGTGCTTTACCGGAGCGGCTACGCGTCTGCGTCTTTCT
ACACTGGGCTTTTTCCAGTATATCGGCCCAACGCTGATGTTTTTACTGGCGGTGACGTTT
TATGGCGAAGTGCCGGGCGCGGATAAGATGGTGACATTTGCGTTTATCTGGGTCGCGCTG
GCGATTTTCGTGATGGATGCGATTTATACGCAGCGGCGT
>ch        
ATGGACGCAAAACAAACACGGCAGGGCGTATTACTCGCTCTTGCCGCCTATTTTATTTGG
GGGATCGCCCCCGCGTATTTCAAGCTGATCTATTACGTTCCCGCAGATGAGATCCTGACG
CACCGCGTGATTTGGTCATTTTTCTTTATGGTGGCGCTGCTTAGCGTCAGTCGGCAGTGG
CGACAGGTTAAGCGCCTACTGAAAACGCCAAAGAAGATTTTCCTGCTGGCCCTGTCCGCC
GTACTGGTCGGCGGTAACTGGCTATTGTTCATTTGGGCGGTAAATAATCACCATATGCTG
GAGGCCAGCCTGGGTTATTTCATTAATCCGCTGGTTAACATCTTGCTGGGGATGATTTTT
CTTGGCGAACGCTTCCGTCGAATGCAGTGGCTGGCGGTGATTCTGGCGGTGTGCGGCGTG
CTGGTGCAACTCTGGACCTTTGGTTCACTGCCGATTATCGCGCTGGGGCTGGCGTTTAGT
TTTGCGTTTTACGGCCTGGTGCGTAAGAAGATCGCCGTTGAAGCGCAGACGGGTATGCTG
GTCGAAACGCTATGGCTGCTGCCGGTCGCGGCAATTTATCTGTTTGGCATCGCCGATAGC
CCTACCAGCCATATGGGGCAAAACGCATTATCGTTGAACTTACTGTTAATGGCGGCGGGT
GTGGTCACTACGATTCCGCTGTTGTGCTTTACCGGAGCGGCTACGCGTCTGCGTCTTTCT
ACACTGGGCTTTTTCCAGTATATCGGCCCAACGCTGATGTTTTTACTGGCGGTGACGTTT
TATGGCGAAGTGCCGGGCGCGGATAAGATGGTGACATTTGCGTTTATCTGGGTCGCGCTG
GCGATTTTCGTGATGGATGCGATTTATACGCAGCGGCGT
>LT2       
ATGGACGCAAAACAAACACGGCAGGGCGTATTACTCGCTCTTGCCGCCTATTTTATTTGG
GGGATCGCCCCCGCGTATTTCAAGCTGATCTATTACGTTCCCGCAGATGAGATCCTGACG
CACCGCGTGATTTGGTCATTTTTCTTTATGGTGGCGCTGCTTAGCGTCAGCCGGCAGTGG
CGACAGGTTAAGCGCTTACTGAAAACGCCAAAGAAGATTTTCCTGCTGGCCCTGTCCGCC
GTACTGGTCGGCGGTAACTGGCTATTGTTCATTTGGGCGGTAAATAATCACCATATGCTG
GAGGCCAGCCTGGGTTATTTCATTAATCCGCTGGTTAACATCTTGCTGGGGATGATTTTT
CTTGGCGAACGCTTCCGTCGAATGCAGTGGCTGGCGGTGATTCTGGCGGTGTGCGGCGTG
CTGGTGCAACTCTGGACCTTTGGCTCGCTGCCGATTATCGCGCTGGGGCTGGCGTTTAGT
TTTGCGTTTTACGGCCTGGTGCGTAAGAAGATCGCCGTTGAAGCGCAGACGGGTATGCTG
GTTGAAACGCTATGGCTGTTGCCGGTCGCCGCGATTTATCTGTTTGGCATCGCCGATAGC
CCTACCAGCCATATGGGGCAAAACGCACTATCGTTGAACTTGCTGTTAATGGCGGCGGGT
GTGGTCACTACGATTCCGCTGCTGTGCTTCACCGGAGCGGCTACGCGTCTGCGTCTTTCT
ACACTGGGCTTTTTCCAGTATATCGGCCCAACGCTGATGTTTTTACTGGCGGTGACGTTT
TATGGCGAAGTGCCGGGCGCGGATAAGATGGTGACATTTGCGTTTATCTGGGTCGCGCTG
GCGATTTTCGTGATGGATGCGATTTATACGCAGCGTAAA
>CT18      
ATGGACGCAAAACAAACACGGCAGGGCGTATTACTCGCTCTTGCCGCCTATTTTATTTGG
GGGATCGCCCCCGCATATTTCAAGCTGATCTATTACGTTCCCGCAGATGAGATCCTGACG
CACCGCGTGATTTGGTCATTTTTCTTTATGGTGGCGCTGCTTAGCGTCAGCCGGCAGTGG
CGACAGGTTAAGCGTTTACTGAAAACGCCAAAGAAGATTTTCCTGCTGGCCCTGTCCGCC
GTACTGGTCGGCGGTAACTGGCTATTGTTCATTTGGGCGGTAAATAATCACCATATGCTG
GAGGCCAGCCTGGGTTATTTCATTAATCCGCTGGTTAACATCTTGCTGGGGATGATTTTT
CTTGGCGAACGCTTCCGTCGAATGCAGTGGCTGGCGGTGATTCTGGCGGTGTGCGGCGTG
CTGGTGCAACTCTGGACCTTTGGCTCGCTGCCGATTATCGCGCTGGGGCTGGCGTTTAGT
TTTGCGTTTTACGGCCTGGTGCGTAAGAAGATCGCCGTTGAAGCGCAGACGGGTATGCTG
GTCGAAACGCTATGGCTGTTGCCGGTCGCCGCGATTTATCTGTTTAGCATCGCCGATAGC
GCCACCAGCCATATGGGGCAAAACGCACTATCGTTGAACTTGCTGTTAATGGCGGCGGGT
GTGGTCACTACGATTCCGCTGCTGTGCTTTACCGGAGCGGCTACGCGTCTGCGTCTTTCT
ACACTGGGCTTTTTCCAGTATATCGGCCCAACGCTGATGTTTTTACTGGCGGTGACGTTT
TATGGCGAAGTGCCGGGCGCGGATAAGATGGTGACATTTGCGTTTATCTGGGTCGCGCTG
GCGATTTTCGTGATGGATGCGATTTATACGCAGCGTAAA
>Ty2       
ATGGACGCAAAACAAACACGGCAGGGCGTATTACTCGCTCTTGCCGCCTATTTTATTTGG
GGGATCGCCCCCGCATATTTCAAGCTGATCTATTACGTTCCCGCAGATGAGATCCTGACG
CACCGCGTGATTTGGTCATTTTTCTTTATGGTGGCGCTGCTTAGCGTCAGCCGGCAGTGG
CGACAGGTTAAGCGTTTACTGAAAACGCCAAAGAAGATTTTCCTGCTGGCCCTGTCCGCC
GTACTGGTCGGCGGTAACTGGCTATTGTTCATTTGGGCGGTAAATAATCACCATATGCTG
GAGGCCAGCCTGGGTTATTTCATTAATCCGCTGGTTAACATCTTGCTGGGGATGATTTTT
CTTGGCGAACGCTTCCGTCGAATGCAGTGGCTGGCGGTGATTCTGGCGGTGTGCGGCGTG
CTGGTGCAACTCTGGACCTTTGGCTCGCTGCCGATTATCGCGCTGGGGCTGGCGTTTAGT
TTTGCGTTTTACGGCCTGGTGCGTAAGAAGATCGCCGTTGAAGCGCAGACGGGTATGCTG
GTCGAAACGCTATGGCTGTTGCCGGTCGCCGCGATTTATCTGTTTAGCATCGCCGATAGC
GCCACCAGCCATATGGGGCAAAACGCACTATCGTTGAACTTGCTGTTAATGGCGGCGGGT
GTGGTCACTACGATTCCGCTGCTGTGCTTTACCGGAGCGGCTACGCGTCTGCGTCTTTCT
ACACTGGGCTTTTTCCAGTATATCGGCCCAACGCTGATGTTTTTACTGGCGGTGACGTTT
TATGGCGAAGTGCCGGGCGCGGATAAGATGGTGACATTTGCGTTTATCTGGGTCGCGCTG
GCGATTTTCGTGATGGATGCGATTTATACGCAGCGTAAA
