# Supplementary material for: Genome wide evolutionary analyses reveal serotype specific patterns of positive selection in selected Salmonella serotypes
Source: BMC Evol Biol. 2009 Nov 14;9:264. doi: 10.1186/1471-2148-9-264 (PMC2784778; doi:10.1186/1471-2148-9-264)
Supplement: Additional file 6 — Alignments for genes under positive selection. [file 1471-2148-9-264-S6.ZIP › Additional file 5/STM4015.fas]

>ch        
ATGAATAAGCGATTTAATATTGATTGGGACAATGAATTAACCCAGGAACAGCTCATTAAT
TTGATTTTAACCGATGAAGATCTGCCAAAGCTTCGCTCACTGACCATTGGTAACTGGGGT
GATTGTTGGGAAGACGAAACCTGCCAGCCTATTATTGATATGATTGTGGAGAACGCCCCC
CGCTTTACTCACCTGGAATCACTGTTTATCGGTGATATGGAGAGCGAAGACTGCGAGATC
TCCTGGATTAAACAAGGTGACTATTCCAGGCTCTATGCGGCGTTACCCAATCTGAAAGAA
CTGATTATTAAGGGCGCGTCGGATCTGCGACTGGGCGCTATACATCATGAGAAACTGGAG
CACCTGGAAATCATTTCCGGCGGCATCCCTTCTAACGTGCTTGCCGAACTACAAAATGCG
CAGCTCCCTGCATTAAAAACGCTGAAGCTCTTCCTGGGCGTAGAGGGATACGGTTTTGAC
GGTTCGCTGGATGACGTGATGGCGCTGGCATCGAAAGCTCTTTTCCCTCAGCTCACCCAT
CTGGGGTTGATGAACAGCGAAGAGCAGGATGATATCGCCCGCCGGGTGCTGGAAAGTAAT
ATCCTGCCGCAGCTTAACGTGCTGGAACTCTCATGCGGTACCTTAACGGACAACGGCGCA
GAGGCGCTGCTGGAGCATAAAGACCGAATTGCGCATCTGGAAACACTCGATCTCCACCAC
CACTATTTGACGCCGGAGATGCAGGAAAAGCTAAAAGCCACACTGCCGATAAACTTGAAT
CTTTCAGAAGCTCTGGAGCCTGATGATTACGATGGCGATATTTATATGAATGCGATGTAC
ACCGAG
>LT2       
ATGAATAAGCGATTTAATATTGATTGGGACAATGAATTAACCCAGGAACAGCTCATTAAT
TTGATTTTAACCGATGAAGATCTGCCAAAGCTTCGCTCACTGACCATTGGTAACTGGGGT
GATTGTTGGGAAGACGAAACCTGCCAGCCTATTATTGATATGATTGTGGAGAACGCCTCC
CGCTTTACTCACCTGGAATCACTGTTTATCGGTGATATGGAGAGCGAAGACTGCGAGATC
TCCTGGATTAAACAAGGTGACTATTCCAGGCTCTATGCGGCGTTACCCAATCTGAAAGAA
CTGATTATTAAAGGCGCGTCGGATCTGCGACTGGGCGCTATACATCATGAGAAACTGGAG
CACCTGGAAATCATTTCCGGCGGCATCCCTTCTAACGTACTTGCCGAACTACAAAATGCG
CAGCTCCCTGCATTAAAAACGCTGAAGCTCTTCCTGGGCGTAGAGGGATACGGTTTTGAC
GGTTCGCTGGATGACGTGATGGCGCTGGCATCGAAAGATCTTTTCCCTCAGCTCACCCAT
CTGGGGTTGATGAACAGCGAAGAGCAGGATGATATCGCCCGCCGGGTGCTGGAAAGTAAT
ATCCTGCCGCAGCTTAACGTGCTGGAACTCTCATGCGGTACCTTAACGGACAACGGCGCA
GAGGCGCTGCTGGAGCATAAAGACCGAATTGCGCATCTGGAAACACTCGATCTCCACCAC
CACTATTTGACGCCGGAGATGCAGGAAAAGCTAAAAGCCACACTGCCGATAAACCTGAAT
CTTTCAGAAGCTCTGGAGCCTGATGATTACGATGGCGATATTTATATGAATGCGATGTAC
ACCGAG
>ATCC9150  
ATGAATAAGCGATTTAATATTGATTGGGACAATGAATTAACCCAGGAACAGCTCATTAAT
TTAATTTTAACCGATGAAGATCTGCCAAAGCTTCGCTCACTGACCATTGGTAACTGGGGT
GATTGTTGGGAAGACGAAACCTGCCAGCCTATTATTGATATGATTGTGGAGAACGCCCCC
CGCTTTACTCACCTGGAATCACTGTTTATCGGTGATATGGAGAGCGAAGACTGCGAGATC
TCCTGGATTAAACAAGGTGACTATTCCAGGCTCTATGCGGCGTTACCCAATCTGAAAGAA
CTGATTATTAAAGGCGCGTCGGATCTGCGACTGGGCGCTATACATCATGAGAAACTGGAG
CACCTGGAAATCATTTCCGGCGGCATCCCTTCTAACGTACTTGCCGAACTACAAAATGCG
CAGCTCCCTGCATTAAAAACGCTGAAGCTCTTCCTGGGCGTAGAGGGATACGGTTTTGAC
GGTTCGCTGGATGACGTGATGGCGCTGGCATCGAAAGATCTTTTCCCTCAGCTCACCCAT
CTGGGGTTGATGAACAGCGAAGAGCAGGATGATATCGCCCGCCGGGTGCTGGAAAGTAAT
ATCCTGCCGCAGCTTAACGTGCTGGAACTCTCATGCGGTACCTTAACGGACAACGGCGCA
GAGGCGCTGCTGGAGCATAAAGACCGAATTGCGCATCTGGAAACACTCGATCTCCACCAC
CACTATTTGACGCCGGAGATGCAGGAAAAGCTAAAAGCCGCACTGCCGATAAACCTGAAT
CTTTCAGAAGCTCTGGAGCCTGATGATTACGATGGCGATATTTATATGAATGCGATGTAC
ACCGAG
>CT18      
ATGAATAAGCGATTCAATATTGATTGGGACAATGAATTAACCCAGGAACAGCTCATTAAT
TTAATTTTAACCGATGAAGATCTGCCAAAGCTTCGCTCACTGACCATTGGTAACTGGGGT
GATTGTTGGGAAGACGAAACCTGCCAGCCTATTATTGATATGATTGTGGAGAACGCCCCC
CGTTTTTCTCACCTGGAATCACTGTTTATCGGTGATATGGAGAGCGAAGACTGCGAGATC
TCCTGGATTAAACAAGGTGACTATTCCAGGCTCTATGCGGCGTTACCCAATCTGAAGGAA
CTGATTATTAAAGGCGCGTCGGATCTGCGACTGGGCGCTATACATCATGAGAAACTGGAG
CACCTGGAAATCATTTCCGGCGGCATCCCTTCTAACGTACTTGCCGAACTACAAAATGCG
CAGCTCCCTGCATTAAAAACGCTGAAGCTCTTCCTGGGCGTAGAGGAATACGGTTTTGAC
GGTTCGCTGGATAACGTGATGGCGCTGGTATCGAAAGATCTTTTCCCTCAGCTCAACCAT
CTGGGGTTGATGAACAGTGAAGAGCAGGATGATATCGCCCGCCGGGTGCTGGAAAGTAAT
ATCCTGCCGCAGCTTAACGTGCTGGAACTCTCATGCGGTACCTTAACTGATAGCGGCGCA
GAGGCGCTGCTGGAGCATAAAGACCGAATTGCGCATCTGGAAACACTCGATCTCCACCAC
CACTATTTGACGCCGGAGATGCAGGAAAAGCTAAAAGCCGCGCTGCCGATACCGCTGAAT
CTTTCAGAAGCGCTGGAGCCTGATGATTACGATGGCGATATTTATATGAATGCGATGTAC
ACCGAG
>Ty2       
ATGAATAAGCGATTCAATATTGATTGGGACAATGAATTAACCCAGGAACAGCTCATTAAT
TTAATTTTAACCGATGAAGATCTGCCAAAGCTTCGCTCACTGACCATTGGTAACTGGGGT
GATTGTTGGGAAGACGAAACCTGCCAGCCTATTATTGATATGATTGTGGAGAACGCCCCC
CGTTTTTCTCACCTGGAATCACTGTTTATCGGTGATATGGAGAGCGAAGACTGCGAGATC
TCCTGGATTAAACAAGGTGACTATTCCAGGCTCTATGCGGCGTTACCCAATCTGAAGGAA
CTGATTATTAAAGGCGCGTCGGATCTGCGACTGGGCGCTATACATCATGAGAAACTGGAG
CACCTGGAAATCATTTCCGGCGGCATCCCTTCTAACGTACTTGCCGAACTACAAAATGCG
CAGCTCCCTGCATTAAAAACGCTGAAGCTCTTCCTGGGCGTAGAGGAATACGGTTTTGAC
GGTTCGCTGGATAACGTGATGGCGCTGGTATCGAAAGATCTTTTCCCTCAGCTCAACCAT
CTGGGGTTGATGAACAGTGAAGAGCAGGATGATATCGCCCGCCGGGTGCTGGAAAGTAAT
ATCCTGCCGCAGCTTAACGTGCTGGAACTCTCATGCGGTACCTTAACTGATAGCGGCGCA
GAGGCGCTGCTGGAGCATAAAGACCGAATTGCGCATCTGGAAACACTCGATCTCCACCAC
CACTATTTGACGCCGGAGATGCAGGAAAAGCTAAAAGCCGCGCTGCCGATACCGCTGAAT
CTTTCAGAAGCGCTGGAGCCTGATGATTACGATGGCGATATTTATATGAATGCGATGTAC
ACCGAG
