# Supplementary material for: Genome wide evolutionary analyses reveal serotype specific patterns of positive selection in selected Salmonella serotypes
Source: BMC Evol Biol. 2009 Nov 14;9:264. doi: 10.1186/1471-2148-9-264 (PMC2784778; doi:10.1186/1471-2148-9-264)
Supplement: Additional file 6 — Alignments for genes under positive selection. [file 1471-2148-9-264-S6.ZIP › Additional file 5/STM4023.fas]

>CT18      
ATGGCAGTTATAGCATTTATCGGGTTGGGACAGATGGGCTCCCCTATGGCGAGCAATCTG
CTAAAGCAGGGCCATCAACTCAGCGTCTTCGATATTAATCCCGACGCCGTACAGCGTCTG
GTAGACAAAGGCGCGCAACCTGCAAGCAGCCCGGCTCAGACAACCATCGGCGCTGAATTT
GTTATCACCATGCTCCCGAACGGCGATCTGGTTCGTTCCGTTTTGTTTGGCGAGCAAGGC
GTTTGTGAAACTCTTTCCCGTGAAGCGCTGGTCATTGATATGTCCACTATTCATCCGTTG
CAAACCGATAAGCTGATTGCCGACATGCAGAGCAAAGGGTTCAGCATGATGGATGTGCCG
GTAGGCCGGACATCCGACAACGCGATTACCGGCACATTGTTGTTGCTGGCAGGCGGTACG
ACGGAGCAAGTAGAGCGCGCTACCCCTGTTCTGATGGCGATGGGTAATGAGCTGGTCAAC
ACCGGCGGCCCGGGAATGGGTATTCGCGTAAAACTGATCAACAACTACATGAGTATTGCG
CTAAATGCGCTCTCCGCCGAAGCCGCCGTGCTGTGTGAAGCGCTGGGGCTTTCCTTCGAC
GTGGCTTTAAAAGTGATGAGCGGCACTGCCGCAGGCAAAGGGCATTTCACCACCACCTGG
CCGAATAAAGTGATGAAAGGGGATCTGTCTCCCGCCTTCATGATCGATCTGGCGCACAAA
GATCTTGGCATCGCGTTGGATGTCGCCAATCAACTGCACGTACCGATGCCGCTCGGCGCC
GCCTCCCGTGAAGTTTATAACCTGGCGCGGGCCGCAGGCCGCGGTCGGGAAGACTGGAGC

>Ty2       
ATGGCAGTTATAGCATTTATCGGGTTGGGACAGATGGGCTCCCCTATGGCGAGCAATCTG
CTAAAGCAGGGCCATCAACTCAGCGTCTTCGATATTAATCCCGACGCCGTACAGCGTCTG
GTAGACAAAGGCGCGCAACCTGCAAGCAGCCCGGCTCAGACAACCATCGGCGCTGAATTT
GTTATCACCATGCTCCCGAACGGCGATCTGGTTCGTTCCGTTTTGTTTGGCGAGCAAGGC
GTTTGTGAAACTCTTTCCCGTGAAGCGCTGGTCATTGATATGTCCACTATTCATCCGTTG
CAAACCGATAAGCTGATTGCCGACATGCAGAGCAAAGGGTTCAGCATGATGGATGTGCCG
GTAGGCCGGACATCCGACAACGCGATTACCGGCACATTGTTGTTGCTGGCAGGCGGTACG
ACGGAGCAAGTAGAGCGCGCTACCCCTGTTCTGATGGCGATGGGTAATGAGCTGGTCAAC
ACCGGCGGCCCGGGAATGGGTATTCGCGTAAAACTGATCAACAACTACATGAGTATTGCG
CTAAATGCGCTCTCCGCCGAAGCCGCCGTGCTGTGTGAAGCGCTGGGGCTTTCCTTCGAC
GTGGCTTTAAAAGTGATGAGCGGCACTGCCGCAGGCAAAGGGCATTTCACCACCACCTGG
CCGAATAAAGTGATGAAAGGGGATCTGTCTCCCGCCTTCATGATCGATCTGGCGCACAAA
GATCTTGGCATCGCGTTGGATGTCGCCAATCAACTGCACGTACCGATGCCGCTCGGCGCC
GCCTCCCGTGAAGTTTATAACCTGGCGCGGGCCGCAGGCCGCGGTCGGGAAGACTGGAGC

>ATCC9150  
ATGGCAGTTATAGCATTTATCGGGTTGGGACAGATGGGCTCCCCTATGGCGAGCAATCTG
CTAAAGCAGGGCCATCAACTCAGCGTCTTCGATGTTAATCCCGACGCCGTACAGCGTCTG
GTAGACAAAGGCGCGCAACCTGCAAGCAGCCCGGCTCAGGCAACCATCGGCGCTGAATTT
GTTATCACCATGCTCCCGAACGGCGATCTGGTTCGTTCCGTTTTGTTTGGCGAGCAAGGC
GTTTGTGAAACCCTTTCCCGTGAAGCGCTGGTCATTGATATGTCCACTATTCATCCGTTG
CAAACCGATAAGCTGATTGCCGACATGCAGAGCAAAGGGTTCAGCATGATGGATGTGCCG
GTAGGCCGGACATCCGACAACGCGATTACCGGCACATTGTTGCTGCTGGCAGGCGGTACG
ACGGAGCAAGTAGAGCGCGCTACCCCTGTTCTGATGGCGATGGGTAATGAGCTGGTCAAC
ACCGGCGGCCCGGGAATGGGTATTCGCGTAAAACTGATCAACAACTACATGAGTATTGCG
CTAAATGCGCTCTCCGCCGAAGCCGCCGTGCTGTGTGAAGCGCTGGGGCTTTCCTTCGAC
GTGGCTTTAAAAGTGATGAGCGGCACTGCCGCAGGCAAAGGGCATTTCACCACCACCTGG
CCGAATAAAGTGATGAAAGGGGATCTGTCTCCCGCCTTCATGATCGATCTGGCGCACAAA
GATCTTGGCATCGCGTTGGATGTCGCCAATCAACTGCACGTACCGATGCCGCTCGGCGCC
GCCTCCCGTGAAGTTTATAACCTAGCGCGGGCCGCAGGCCGCGGTCGGGAAGACTGGAGC

>LT2       
ATGGCAGTTATAGCATTTATCGGGTTGGGACAGATGGGCTCCCCTATGGCGAGCAATCTG
CTAAAGCAGGGCCATCAACTCAGCGTCTTCGATGTTAATCCCGACGCCGTACAGCGTCTG
GTAGACAAAGGCGCGCAACCTGCAAGCAGCCCGGCTCAGGCAACCATCGGCGCTGAATTT
GTTATCACCATGCTCCCGAACGGCGATCTGGTTCGTTCCGTTTTGTTTGGCGAGCAAGGC
GTTTGTGAAACTCTTTCCCGTGAAGCGCTGGTCATTGATATGTCCACTATTCATCCGTTG
CAAACCGATAATCTGATTGCCGACATGCAGAGCAAAGGGTTCAGCATGATGGATGTGCCG
ATAGGCCGGACATCCGACAACGCGATTACCGGCACATTGTTGCTGCTGGCAGGCGGTACG
GCGGAGCAAGTAGAGCGTGCTACCCCTGTTCTGATGGCGATGGGTAATGAGCTGGTCAAC
ACCGGCGGCCCGGGAATGGGTATTCGCGTAAAACTGATCAACAACTACATGAGTATTGCG
CTAAATGCGCTCTCCGCCGAAGCCGCCGTGCTGTGTGAAGCGCTGGGGCTTTCCTTCGAC
GTGGCTTTAAAAGTGATGAGCGGCACTGCCGCAGGCAAAGGGCATTTCACCACCACCTGG
CCGAATAAAGTGATGAAAGGAGATCTGTCTCCCGCCTTCATGATCGATCTGGCGCACAAA
GATCTTGGCATCGCGTTGGATGTCGCCAATCAACTGCACGTACCGATGCCGCTCGGCGCC
GCCTCCCGTGAAGTTTATAACCTGGCGCGGGCCGCAGGCCGCGGTCGGGAAGACTGGAGC

>ch        
ATGGCAGTTATAGCATTTATCGGGTTGGGACAGATGGGCTCTCCTATGGCGAGCAATCTG
CTAAAGCAGGGCCATCAACTCAGCGTCTTCGATGTTAATCCCGACGCCGTACAGCGTCTG
GTAGACAAAGGCGCGCAACCTGCAAGCAGCCCGGCTCAGGCAACCATCGGCGCTGAATTT
GTTATCACCATGCTCCCGAACGGCGATCTGGTTCGTTCCGTTTTGTTTGGCGAGCAAGGC
GTTTGTGAAACCCTTTCCCGTGAAGCGCTGGTCATTGATATGTCCACTATTCATCCGTTG
CAAACCGATAAGCTGATTGCCGACATGCAGAGCAAAGGGTTCAGCATGATGGATGTGCCG
GTAGGCCGGACATCCGACAACGCGATTACCGGCACATTGTTGCTGCTGGCAGGCGGTACG
GCGGAGCAAGTAGAGCGCGCTACCCCTGTTCTGATGGCGATGGGTAATGAGCTGGTCAAC
ACCGGCGGCCCGGGAATGGGTATTCGCGTAAAACTGATCAACAACTACATGAGTATTGCG
CTAAATGCGCTCTCCGCCGAAGCCGCCGTGCTGTGTGAAGCGCTGGGGCTTTCCTTCGAC
GTGGCTTTAAAAGTGATGAGCGGCACTGCCGCAGGCAAAGGGCATTTCACCACCACCTGG
CCGAATAAAGTGATGAAAGGGGATCTGTCTCCCGCCTTCATGATCGATCTGGCGCACAAA
GATCTTGGCATCGCGTTGGATGTCGCCAATCAACTGCACGTACCGATGCCGCTCGGCGCC
GCCTCCCGTGAAGTTTATAACCTGGCGCGGGCCGCAGGCCGCAGTCGGGAAGACTGGGCG
