# Supplementary material for: Genome wide evolutionary analyses reveal serotype specific patterns of positive selection in selected Salmonella serotypes
Source: BMC Evol Biol. 2009 Nov 14;9:264. doi: 10.1186/1471-2148-9-264 (PMC2784778; doi:10.1186/1471-2148-9-264)
Supplement: Additional file 6 — Alignments for genes under positive selection. [file 1471-2148-9-264-S6.ZIP › Additional file 5/STM4039.fas]

>ATCC9150  
ATGAAAAAGGATTTGTTATCATCAATTATTATCGCTATGCTGATGACTGCCGGGCTAAGC
GCTTGTGATGAAAAAAAAGCGGACGAACAACCTGTAGCTCAGAGTGCGGATTCATCAGCG
AGCAATACACAACCCACATCAGCGGAAATCGCAGATGCGAACGATGTTCTTAACCAAAAG
CTGAATGTTTACATTGATTGTTATAATAATCTCCAGGCAGATATTTACCGTGCTGTAAAT
CGTTATGCTAACACATTCGACGATTTCCGTACCGGTCCTACCGGTAAGGAAGACGATCCC
TCTCCGCTGGTTCCTGTGTATCCTGCATTTATCCAGGACTGCCGGAAAGACATCAAGGCG
GCGGCTGAATTAAAGCCGGCGTTTGCCTCTCTGGATAGTGCTGCTCTGGCATTTATTAAT
GCGGCTGGGCCACTAGCTGAAACAATCAATAGTATGAATAAATACTATGATCAAGATAAC
TTCAAGGATGATGCCTTTGCTGGCGCTAAAGCGTTCCATAAAACGTTTATAAAACAGTTC
GATGAGTTTGATCCCATAGCGAAGAAATATATCGCCGAGATTACCATTATGAGTAAGCAG
CATGCGGCTAATGAAATTAAGGCGACCGAGAAGAAAGAAGGTAAATCCATTAAGTACTAT
ACGCTTTTGACGATGCAGGAAGCCGAGACGCTTAATGATGCTGTAGCTGATGATTCTTTT
GATGTGGCGGCAGTAAGCAAACAGCTCGCTGATTTTGAAGAGCATACTCAGAAGTTAAAC
GAGAAGATCAACGTTGATATAGATAAACATCGTAGCTTCCCTGGTTTTATTTCTGAGCTG
GAAAAATTCCAGGGCAAGGTGAAAAAACGCATTCGGCGCGTGCGCGATAACGTGGCGTAT
ACCTCGCATGAGCAGGACTACCTCAATAGCGGCAGCGGCGATATGGTAGATGGTTCTTAT
GAGGCTGTGGTTAAAGCTTATAACGAACTCATCGATACCTATAATGGCTATCATCTTGAG
CGTGAGTTC
>LT2       
ATGAAAAAGGATTTGTTATCATCAATTATTATCGCTATGCTGATGACTGCCGGGCTAAGC
GCTTGTGATGAAAAAAAAGCGGACGAACAACCTGTAGCTCAGAGTGCGGACTCATCAGCG
AGCAATACACAACCCACATCAGCGGAAAGCGCAGATGCGAACGATGTTCTTAACCAAAAG
CTGAATGTTTACATTGATTGTTATAATAATCTCCAGGCAGATATTTACCGTGCTGTAAAT
CGTTATGCTAACACATTCGACGATTTCCGCACCGGCCCTACCGGTAAGGAAGACGATCCC
TCTCCGCTGGTTCCTGTGTATCCTGCATTTATCCAGGACTGCCGGAAAGACATCAAGGCG
GCGGCTGAATTAAAGCCGGCGTTTGCCTCTCTGGATAGTGCTGCTCTGGCATTTATTAAT
GCGGCTGGGCCACTAGCTGAAACAATCAATAGTATGAATAAATACTATGATCAAGATAAC
TTCAAGGATGATGCCTTTGCTGGCGCTAAAGCGTTCCATAAAACGTTTATAAAACAGTTC
GATGAGTTTGATCCCATTGCGAAGAAATATATCGCCGAGATTACCATTATGAGTGGGCAG
CATGCGGCTAATGAAATTAAGGCGACCGAGAAGAAAGAAGGTAAATCCATTAAGTACTAT
ACGCTTTTGACGATGCAGGAAGCCGAGACGCTTAATGACGCTGTAGCTGATGATTCTTTT
GATGTGGCGGCAGTAAGCAAACAGCTCGCTGATTTTGAAGAGCATACTCAGAAGCTAAAC
GAGAAGATCAACGTTGATATAGATAAACATCGTAGCTTCCCTGGCTTTATTTCTGAGCTG
GAAAAATTCCAGGGCAAGGTGAAAAAACGCATTCGGCGCGTGCGCGATAACGTGGCGTAT
ACCTCGCATGAGCAGGACTACCTCAATAGCGGCAGCGGCGATATGGTAGATGGTTCTTAT
GAGGCTGTGGTTAAAGCTTATAACGAACTCATCGACACCTATAATGGCTATCATCTTGAG
CGTGAGTTC
>CT18      
ATGAAAAAGGATTTGTTATCATCAATTATTATCGCTATGCTGATGACTGCCGGGCTAAGC
GCTTGTGATGAAAAAAAAGCGGACGAACAACCTGTAGCTCAGAGTGCGGATTCATCAGCG
AGCAATACACAATCCACATCAGCGGAAAGCGCAGATGCGAACGATGTTCTTAACCAAAAG
CTGAATGTTTACATTGATTGTTATAATAATCTCCAGGCAGATATTTACCGTGCTGTAAAT
CGTTATGCTAACACATTCGACGATTTCCGCACCGGTCCTACCGGTAAGGAAGACGATCCC
TCTCCGCTGGTTCCTGTGTATCCTGCATTTATCCAGGACTGCCGGAAAGACATCAAGGCG
GCGGCTGAATTAAAGCCGGCGTTTGCCTCTCTGGATAGTGCTGCTCTGGCATTTATTAAT
GCGGCTGGGCCACTAGCTGAAACAATCAATAGTATGAATAAATACTATGATCAAGATAAC
TTCAAGGATGATGCCTTTGCTGGCGCTAAAGCGTTCCATAAAACGTTTATAAAACAGTTC
GATGAGTTTGATCCCATTGCGAAAAAATATATCGCCGAGATTACCATTATGAGTAAGCAG
CATGCGGCTAATGAAATTAAGGCGACCGAGAAGAAAGAAGGTAAATCCATTAAGTACTAT
ACGCTTTTGACGATGCAGGAAGCCGAGACGCTTAATGACGCTGTAGCTGATGCTTCTTTT
GATGTGGCGGCAGTAAGCAAACAGCTCGCTGATTTTGAAGAGCATACTCAGAAGCTAAAC
GAGAAGATCAACGTTGATATAGATAAACATCGTAGCTTCCCTGGTTTTATTTCTGAGCTG
GAAAAATTCCAGGGCAAGGTGAAAAAACGCATTCGGCGCGTGCGCGATAACGTGGCGTAT
ACCTCGCATGAGCAGGACTACCTCAATAGCGGCAGCGGCGATATGGTAGATGGTTCTTAT
AAGGCTGTGGTTAAAGCTTATAACGAGCTCATCGACACCTATAATGGCTATCATCTTGAG
CGTGAGTTC
>Ty2       
ATGAAAAAGGATTTGTTATCATCAATTATTATCGCTATGCTGATGACTGCCGGGCTAAGC
GCTTGTGATGAAAAAAAAGCGGACGAACAACCTGTAGCTCAGAGTGCGGATTCATCAGCG
AGCAATACACAATCCACATCAGCGGAAAGCGCAGATGCGAACGATGTTCTTAACCAAAAG
CTGAATGTTTACATTGATTGTTATAATAATCTCCAGGCAGATATTTACCGTGCTGTAAAT
CGTTATGCTAACACATTCGACGATTTCCGCACCGGTCCTACCGGTAAGGAAGACGATCCC
TCTCCGCTGGTTCCTGTGTATCCTGCATTTATCCAGGACTGCCGGAAAGACATCAAGGCG
GCGGCTGAATTAAAGCCGGCGTTTGCCTCTCTGGATAGTGCTGCTCTGGCATTTATTAAT
GCGGCTGGGCCACTAGCTGAAACAATCAATAGTATGAATAAATACTATGATCAAGATAAC
TTCAAGGATGATGCCTTTGCTGGCGCTAAAGCGTTCCATAAAACGTTTATAAAACAGTTC
GATGAGTTTGATCCCATTGCGAAAAAATATATCGCCGAGATTACCATTATGAGTAAGCAG
CATGCGGCTAATGAAATTAAGGCGACCGAGAAGAAAGAAGGTAAATCCATTAAGTACTAT
ACGCTTTTGACGATGCAGGAAGCCGAGACGCTTAATGACGCTGTAGCTGATGCTTCTTTT
GATGTGGCGGCAGTAAGCAAACAGCTCGCTGATTTTGAAGAGCATACTCAGAAGCTAAAC
GAGAAGATCAACGTTGATATAGATAAACATCGTAGCTTCCCTGGTTTTATTTCTGAGCTG
GAAAAATTCCAGGGCAAGGTGAAAAAACGCATTCGGCGCGTGCGCGATAACGTGGCGTAT
ACCTCGCATGAGCAGGACTACCTCAATAGCGGCAGCGGCGATATGGTAGATGGTTCTTAT
AAGGCTGTGGTTAAAGCTTATAACGAGCTCATCGACACCTATAATGGCTATCATCTTGAG
CGTGAGTTC
>ch        
ATGAAAAAGGATTTGTTATCATCAATTATTATCGCTATGCTGATGACTGCCGGGCTAAGC
GCTTGTGATGAAAAAAAAGCGGACGAACAACCTGTAGCTCAGAGTGCGGATTCATCAGCG
AGCAATACACAATCCACATCAGCGGAAAGCGCAGATGCGAACAATGTTCTTAACCAAAAG
CTGAATGTTTACATTGATTGTTATAATAATCTCCAGGCAGATATTTACCGTGCTGTAAAT
CGTTATGCTAACACATTCGACGATTTCCGCACCGGTCCTACCGGTAAGGAAGACGATCCC
TCTCCGCTGGTTCCTGTGTATCCTGCATTTATCCAGGACTGCCGGAAAGACATCAAGGCG
GCGGCTGAATTAAAGCCGGCGTTTGCCTCTCTGGATAGTGCTGCTCTGGCATTTATTAAT
GCGGCTGGGCCACTAGCTGAAACAATCAATAGTATGAATAAATACTATGATCAAGATAAC
TTCAAGGATGATGCCTTTGCTGGCGCTAAAGCGTTCCATAAAACGTTTATAAAACAGTTC
GATGAGTTTGATCCCATTGCGAAAAAATATATCGCCGAGATTACCATTATGAGTAAGCAG
CATGCGGCTAATGAAATTAAGGCGACCGAGAAGAAAGAAGGTAAATCCATTAAGTACTAT
ACACTTTTGACGATGCAGGAAGCCGAGACGCTTAATGACGCTGTAGCTGATGCTTCTTTT
GATGTGGCGGCAGTAAGCAAACAGCTCGCTGATTTTGAAGAGCATACTCAGCAGCTCGGT
GATAAAACAAAGGTTGATATGGATAAACACCAGCATTTCCCTGGTTTTATTGATCGCCTG
GAAAAATTTCAGGGCAAGGTGAAAAAACGCATTCGGCGCGTGCGCGATAACGTGGCGTAT
ACCGCGCATGAGCAGGACTACCTCAATAGCGGCAGCGGCGATATGGTAGATGGTTCTTAT
GAGGCTGTGGTTAAAGCTTATAACGAGCTCATCAATACCTATAATAGCTATCATCTTGAG
CGTGAGTTC
