# Supplementary material for: Genome wide evolutionary analyses reveal serotype specific patterns of positive selection in selected Salmonella serotypes
Source: BMC Evol Biol. 2009 Nov 14;9:264. doi: 10.1186/1471-2148-9-264 (PMC2784778; doi:10.1186/1471-2148-9-264)
Supplement: Additional file 6 — Alignments for genes under positive selection. [file 1471-2148-9-264-S6.ZIP › Additional file 5/STM4106.fas]

>ATCC9150  
ATGAGCACGACCGACGATACCCATAACACGTTATCCACTGGAAAATGTCCTTTCCATCAG
GGGGGGCATGACCGAAGCGCAGGCGCAGGGACTGCCAGCCGCGACTGGTGGCCGAACCAG
CTTCGCGTGGATCTTTTGAATCAACATTCCAACCGTTCTAACCCGCTGGGCGAAGACTTT
GACTACCGCAAAGAGTTTAGCAAGTTAGACTACTCCGCCCTGAAAGGGGATCTCAAGGCG
CTGCTGACCGATTCACAACCGTGGTGGCCCGCCGACTGGGGCAGCTATGTCGGTTTGTTT
ATTCGTATGGCCTGGCATGGCGCTGGCACCTACCGTTCTATTGATGGTCGTGGCGGCGCG
GGTCGTGGTCAACAGCGTTTTGCGCCGCTTAACTCCTGGCCGGATAACGTCAGCCTGGAT
AAGGCGCGTCGTTTGCTGTGGCCGATTAAGCAGAAATATGGCCAGAAAATTTCCTGGGCC
GACCTGTTTATTCTGGCGGGTAACGTGGCGCTGGAAAACTCCGGCTTCCGTACCTTCGGT
TTCGGCGCCGGGCGTGAAGATGTCTGGGAACCGGATCTGGATGTGAACTGGGGCGATGAA
AAAGCCTGGTTGACTCACCGACACCCTGAAGCGCTGGCAAAAGCGCCGCTGGGCGCGACC
GAGATGGGCCTTATCTACGTTAACCCGGAGGGGCCGGATCACAGCGGCGAACCACTTTCT
GCCGCCGCCGCTATTCGCGCTACCTTTGGCAATATGGGGATGAACGACGAAGAGACCGTG
GCGTTGATCGCTGGCGGGCATACCCTCGGTAAAACCCACGGCGCGGCAGCGGCATCCCAT
GTAGGGGCCGATCCGGAAGCCGCGCCGATTGAAGCGCAGGGCTTAGGTTGGGCCAGCAGC
TATGGTAGCGGCGTTGGTGCGGATGCTATTACCTCCGGGCTGGAAGTGGTCTGGACGCAG
ACGCCGACCCAGTGGAGCAACTATTTCTTCGAGAACCTGTTCAAATATGAGTGGGTACAA
ACCCGTAGTCCGGCTGGCGCTATCCAGTTTGAAGCGGTAGACGCGCCGGATATCATTCCG
GACCCGTTCGATCCGTCGAAAAAACGTAAGCCAACCATGCTGGTCACCGACCTGACGCTG
CGTTTTGATCCGGAGTTCGAGAAGATTTCCCGTCGTTTCCTTAACGATCCGCAGGCCTTT
AATGAAGCCTTTGCTCGTGCCTGGTTCAAACTGACGCACAGAGATATGGGACCAAAAGCG
CGTTACATCGGACCGGAAGTGCCGAAAGAAGATCTGATCTGGCAGGACCCGTTGCCGCAA
CCGCTCTACCAGCCAACGCAGGAAGACATTATCAACCTGAAAGCGGCGATCGCTGCATCC
GGGCTTTCTATTAGCGAGATGGTTTCGGTTGCCTGGGCATCCGCGTCTACTTTCCGCGGC
GGCGATAAGCGTGGCGGCGCTAACGGCGCGCGTCTGGCATTAGCGCCTCAGCGCGACTGG
GAGGTCAACGCCGTTGCGGCTCGCGTTCTGCCGGTATTAGAAGCGCTCCAGAAAACGACG
AATAAAGCCTCGCTGGCCGATATTATTGTGCTGGCGGGCGTAGTCGGTATCGAGCAGGCG
GCCGCTGCTGCGGGTGTCAGCATCAGCGTACCTTTTGCGCCGGGCCGGGTGGATGCGCGT
CAGGATCAGACCGACATCGAGATGTTCTCGCTGCTTGAACCGATTGCCGATGGATTCCGT
AACTATCGTGCGCGTCTGGATGTGTCGACGACCGAATCGCTGTTGATTGATAAAGCGCAG
CAGTTAACGTTGACCGCGCCGGAAATGACGGTACTGGTTGGCGGGATGCGTGTGCTGGGA
ACCAACTTTGACGGCAGCCAGAACGGTGTCTTTACCGACAGACCGGGCGTGCTCAGCACA
GACTTCTTCGCTAATCTGCTGGATATGCGTTACGAGTGGAAACCGACCGACGAATCTAAT
GAGCTGTTCGAAGGCCGGGATCGTCTGACTGGCGAGGTGAAATACACGGCGACCCGCGCC
GATCTGGTGTTTGGTTCCAACTCCGTACTGCGCGCGCTGGCGGAAGTTTACGCGTGTAGC
GATGCGCACGAGAAGTTTGTGAAGGACTTCGTCGCGGCATGGGTGAAAGTGATGAACCTG
GACCGTTTCGATCTGTTG
>ch        
ATGAGCACGACCGACGATACCCATAACACGTTATCCACTGGAAAATGTCCTTTCCATCAG
GGGGGGCATGACCGAAGCGCAGGCGCAGGGACAGCCAGCCGCGACTGGTGGCCGAACCAG
CTTCGCGTGGATCTTTTGAATCAACATTCCAACCGTTCTAACCCGCTGGGCGAAGACTTT
GACTACCGCAAAGAGTTTAGCAAGTTAGACTACTCCGCCCTGAAAGGGGATCTCAAGGCG
CTGCTGACCGATTCACAACCGTGGTGGCCCGCCGACTGGGGCAGCTATGTCGGTTTGTTT
ATTCGTATGGCCTGGCATGGCGCTGGCACCTACCGTTCTATTGATGGTCGTGGCGGCGCG
GGTCGTGGTCAACAGCGTTTTGCGCCGCTTAACTCCTGGCCGGATAACGTCAGCCTGGAT
AAGGCGCGTCGTTTGTTGTGGCCGATTAAGCAGAAATATGGCCAGAAAATTTCCTGGGCC
GACCTGTTTATTCTGGCGGGTAACGTGGCGCTGGAAAACTCCGGCTTCCGTACCTTCGGT
TTTGGCGCCGGGCGTGAAGATGTCTGGGAACCGGATCTGGATGTGAACTGGGGCGATGAA
AAAGCCTGGTTGACTCACCGACACCCTGAAGCGCTGGCAAAAGCGCCGCTGGGCGCGACC
GAGATGGGCCTTATCTACGTTAACCCGGAAGGGCCGGATCACAGCGGCGAACCACTTTCT
GCCGCCGCCGCCATTCGCGCTACCTTTGGCAATATGGGGATGAACGACGAAGAAACCGTG
GCGTTGATCGCTGGCGGGCATACCCTCGGTAAAACCCACGGCGCGGCAGCGGCATCCCAT
GTAGGGGCCGATCCGGAAGCCGCGCCGATTGAAGCGCAGGGCTTAGGTTGGGCCAGCAGC
TATGGTAGCGGCGTTGGCGCGGATGCTATCACCTCCGGGCTGGAAGTGGTCTGGACGCAG
ACGCCGACCCAGTGGAGCAACTATTTCTTCGAGAACCTGTTCAAATATGAGTGGGTACAA
ACCCGTAGTCCGGCTGGCGCTATCCAGTTTGAAGCGGTTGATGCGCCGGATATCATCCCG
GACCCGTTCGATCCGTCGAAAAAACGTAAGCCAACCATGCTGGTCACCGACCTGACGCTG
CGTTTTGATCCGGAGTTCGAGAAGATTTCCCGTCGTTTCCTTAACGATCCGCAGGCCTTT
AATGAAGCCTTTGCTCGTGCCTGGTTCAAACTGACGCACAGAGATATGGGACCAAAAGCG
CGTTACATCGGACCGGAAGTGCCGAAAGAAGATCTGATCTGGCAGGACCCGTTGCCGCAA
CCGCTCTATCAGCCAACGCAGGAAGACATTATCAACCTGAAAGCGGCGATCGCTGCATCC
GGGCTTTCTATTAGCGAGATGGTTTCGGTTGCCTGGGCATCCGCGTCTACTTTCCGCGGT
GGCGATAAGCGTGGCGGCGCTAACGGCGCGCGTCTGGCATTAGCGCCTCAGCGCGACTGG
GAGGTCAACGCCGTTGCGGCTCGCGTTCTGCCGGTATTAGAAGCGCTCCAGAAAACGACG
AATAAAGCTTCGCTGGCCGATATTATTGTGCTGGCGGGCGTGGTCGGTATCGAGCAGGCG
GCCGCTGCTGCGGGTGTCAGCATCAGCGTACCTTTTGCGCCGGGCCGGGTGGATGCGCGT
CAGGATCAGACCGACATCGAGATGTTCTCGCTGCTTGAACCGATTGCCGATGGATTCCGT
AACTATCGTGCGCGTCTGGATGTGTCGACGACCGAATCGCTGTTGATTGATAAAGCGCAG
CAGTTAACGTTGACCGCACCGGAAATGACGGTACTGGTTGGCGGGATGCGTGTGCTGGGA
ACCAACTTTGACGGCAGCCAGAACGGTGTCTTTACTGACAGACCGGGCGTGCTCAGCACT
GACTTCTTCGCTAATCTGCTGGATATGCGTTACGAGTGGAAACCGACCGACGAATCTAAT
GAGCTGTTCGAAGGCCGGGATCGTCTGACTGGCGAGGTGAAATACACGGCGACCCGCGCC
GATCTGGTGTTTGGTTCCAACTCCGTACTGCGCGCGCTGGCGGAAGTTTACGCGTGTAGC
GATGCGCACGAGAAGTTTGTGAAGGACTTCGTCGCGGCATGGGTGAAAGTGATGAACCTG
GACCGTTTCGATCTGCAA
>CT18      
ATGAGCACGACCGACGATACCCATAACACGTTATCCACTGGAAAATGTCCTTTCCATCAG
GGGGGGCATGACCGAAGCGCAGGCGCAGGGACTGCCAGCCGCGACTGGTGGCCGAACCAG
CTTCGTGTGGATCTTTTGAATCAACATTCCAACCGTTCTAACCCGCTGGGCGAAGACTTT
GACTACCGCAAAGAGTTTAGCAAGTTAGACTACTCCGCCCTGAAAGGGGATCTCAAGGCG
CTGCTGACCGATTCACAACCGTGGTGGCCCGCCGACTGGGGCAGCTATGTCGGTTTGTTT
ATTCGTATGGCCTGGCATGGCGCTGGCACCTACCGTTCTATTGATGGTCGTGGCGGCGCG
GGTCGTGGTCAACAGCGTTTTGCGCCGCTTAACTCCTGGCCGGATAACGTCAGCCTGGAT
AAGGCGCGTCGTTTGTTGTGGCCGATTAAGCAGAAATATGGCCAGAAAATTTCCTGGGCC
GACCTGTTTATTCTGGCGGGTAACGTGGCGCTGGAAAACTCCGGCTTCCGTACCTTCGGT
TTCGGCGCCGGGCGTGAAGATGTCTGGGAACCGGATCTGGATGTGAACTGGGGCGATGAA
AAAGCCTGGTTGACTCACCGACACCCTGAAGCGCTGGCAAAAGCGCCGCTGGGCGCGACC
GAGATGGGCCTTATCTACGTTAACCCGGAGGGGCCGGATCACAGCGGCGAACCACTTTCT
GCCGCCGCCGCTATTCGCGCTACCTTTGGCAATATGGGGATGAACGACGAAGAGACCGTG
GCGTTGATCGCTGGCGGGCATACCCTCGGTAAAACCCACGGCGCGGCAGCAGCATCCCAT
GTAGGGGCCGATCCGGAAGCCGCGCCGATTGAAGCGCAGGGCTTAGGTTGGGCCAGCAGC
TATGGTAGCGGCGTTGGCGCGGATGCTATTACCTCCGGGCTGGAAGTGGTCTGGACGCAG
ACGCCGACCCAGTGGAGCAACTATTTCTTCGAGAACCTGTTCAAATATGAGTGGGTACAA
ACCCGTAGTCCGGCTGGCGCTATCCAGTTTGAAGCGGTAGACGCGCCGGATATCATCCCG
GACCCGTTCGATCCGTCGAAAAAACGTAAGCCAACCATGCTGGTCACCGACCTGACGCTG
CGTTTTGATCCGGAGTTCGAGAAGATTTCCCGTCGTTTCCTTAACGATCCACAGGCCTTT
AATGAAGCCTTTGCTCGTGCCTGGTTCAAACTGACGCACAGAGATATGGGACCAAAAGCG
CGTTACATCGGACCGGAAGTGCCGAAAGAAGATCTGATCTGGCAGGACCCGTTGCCGCAA
CCGCTCTACCAGCCAACGCAGGAAGACATTATCAACCTGAAAGCGGCGATCGCTGCATCC
GGGCTTTCTATTAGCGAGATGGTTTCGGTTGCCTGGGCATCCGCGTCTACTTTCCGCGGC
GGCGATAAGCGTGGCGGCGCTAACGGCGCGCGTCTGGCATTAGCGCCTCAGCGCGACTGG
GAGGTCAACGCCGTTGCGGCTCGCGTTCTGCCGGTATTAGAAGCGCTCCAGAAAACGACG
AATAAAGCCTCGCTGGCCGATATTATTGTGCTGGCGGGCGTGGTCGGTATCGAGCAGGCG
GCCGCTGCTGCGGGTGTCAGCATCAGCGTACCTTTTGCGCCGGGCCGGGTGGATGCGCGT
CAGGATCAGACCGACATCGAGATGTTCTCGCTGCTTGAACCGATTGCCGATGGATTCCGT
AACTATCGTGCGCGTCTGGATGTGTCGACGACCGAATCGCTGTTGATTGATAAAGCGCAG
CAGTTAACGTTGACCGCGCCGGAAATGACGGTACTGGTTGGCGGGATGCGTGTGCTGGGA
ACCAACTTTGACGGCAGCCAGAACGGTGTCTTTACCGACAGACCGGGCGTGCTCAGCACT
GACTTCTTCGCTAATCTGCTGGATATGCGTTACGAGTGGAAGCCCACCGACGACGCTAAT
GAGCTGTTCGAAGGCCGGGATCGCCTGACTGGCGAGGTAAAATACACGGCAACCCGCGCC
GATCTGGTGTTTGGTTCCAACTCCGTACTGCGCGCGCTGGCGGAAGTTTACGCGTGTAGC
GATGCGCACGAGAAGTTTGTGAAGGACTTCGTCGCGGCATGGGTGAAAGTGATGAACCTG
GACCGTTTCGATCTGTTG
>Ty2       
ATGAGCACGACCGACGATACCCATAACACGTTATCCACTGGAAAATGTCCTTTCCATCAG
GGGGGGCATGACCGAAGCGCAGGCGCAGGGACTGCCAGCCGCGACTGGTGGCCGAACCAG
CTTCGTGTGGATCTTTTGAATCAACATTCCAACCGTTCTAACCCGCTGGGCGAAGACTTT
GACTACCGCAAAGAGTTTAGCAAGTTAGACTACTCCGCCCTGAAAGGGGATCTCAAGGCG
CTGCTGACCGATTCACAACCGTGGTGGCCCGCCGACTGGGGCAGCTATGTCGGTTTGTTT
ATTCGTATGGCCTGGCATGGCGCTGGCACCTACCGTTCTATTGATGGTCGTGGCGGCGCG
GGTCGTGGTCAACAGCGTTTTGCGCCGCTTAACTCCTGGCCGGATAACGTCAGCCTGGAT
AAGGCGCGTCGTTTGTTGTGGCCGATTAAGCAGAAATATGGCCAGAAAATTTCCTGGGCC
GACCTGTTTATTCTGGCGGGTAACGTGGCGCTGGAAAACTCCGGCTTCCGTACCTTCGGT
TTCGGCGCCGGGCGTGAAGATGTCTGGGAACCGGATCTGGATGTGAACTGGGGCGATGAA
AAAGCCTGGTTGACTCACCGACACCCTGAAGCGCTGGCAAAAGCGCCGCTGGGCGCGACC
GAGATGGGCCTTATCTACGTTAACCCGGAGGGGCCGGATCACAGCGGCGAACCACTTTCT
GCCGCCGCCGCTATTCGCGCTACCTTTGGCAATATGGGGATGAACGACGAAGAGACCGTG
GCGTTGATCGCTGGCGGGCATACCCTCGGTAAAACCCACGGCGCGGCAGCAGCATCCCAT
GTAGGGGCCGATCCGGAAGCCGCGCCGATTGAAGCGCAGGGCTTAGGTTGGGCCAGCAGC
TATGGTAGCGGCGTTGGCGCGGATGCTATTACCTCCGGGCTGGAAGTGGTCTGGACGCAG
ACGCCGACCCAGTGGAGCAACTATTTCTTCGAGAACCTGTTCAAATATGAGTGGGTACAA
ACCCGTAGTCCGGCTGGCGCTATCCAGTTTGAAGCGGTAGACGCGCCGGATATCATCCCG
GACCCGTTCGATCCGTCGAAAAAACGTAAGCCAACCATGCTGGTCACCGACCTGACGCTG
CGTTTTGATCCGGAGTTCGAGAAGATTTCCCGTCGTTTCCTTAACGATCCACAGGCCTTT
AATGAAGCCTTTGCTCGTGCCTGGTTCAAACTGACGCACAGAGATATGGGACCAAAAGCG
CGTTACATCGGACCGGAAGTGCCGAAAGAAGATCTGATCTGGCAGGACCCGTTGCCGCAA
CCGCTCTACCAGCCAACGCAGGAAGACATTATCAACCTGAAAGCGGCGATCGCTGCATCC
GGGCTTTCTATTAGCGAGATGGTTTCGGTTGCCTGGGCATCCGCGTCTACTTTCCGCGGC
GGCGATAAGCGTGGCGGCGCTAACGGCGCGCGTCTGGCATTAGCGCCTCAGCGCGACTGG
GAGGTCAACGCCGTTGCGGCTCGCGTTCTGCCGGTATTAGAAGCGCTCCAGAAAACGACG
AATAAAGCCTCGCTGGCCGATATTATTGTGCTGGCGGGCGTGGTCGGTATCGAGCAGGCG
GCCGCTGCTGCGGGTGTCAGCATCAGCGTACCTTTTGCGCCGGGCCGGGTGGATGCGCGT
CAGGATCAGACCGACATCGAGATGTTCTCGCTGCTTGAACCGATTGCCGATGGATTCCGT
AACTATCGTGCGCGTCTGGATGTGTCGACGACCGAATCGCTGTTGATTGATAAAGCGCAG
CAGTTAACGTTGACCGCGCCGGAAATGACGGTACTGGTTGGCGGGATGCGTGTGCTGGGA
ACCAACTTTGACGGCAGCCAGAACGGTGTCTTTACCGACAGACCGGGCGTGCTCAGCACT
GACTTCTTCGCTAATCTGCTGGATATGCGTTACGAGTGGAAGCCCACCGACGACGCTAAT
GAGCTGTTCGAAGGCCGGGATCGCCTGACTGGCGAGGTAAAATACACGGCAACCCGCGCC
GATCTGGTGTTTGGTTCCAACTCCGTACTGCGCGCGCTGGCGGAAGTTTACGCGTGTAGC
GATGCGCACGAGAAGTTTGTGAAGGACTTCGTCGCGGCATGGGTGAAAGTGATGAACCTG
GACCGTTTCGATCTGTTG
>LT2       
ATGAGCACGACCGACGATACCCATAACACGTTATCCACTGGAAAATGTCCTTTCCATCAG
GGGGGGCATGACCGAAGCGCAGGCGCAGGGACTGCCAGCCGCGACTGGTGGCCGAACCAG
CTTCGCGTGGATCTTTTGAATCAACATTCCAACCGTTCTAACCCGCTGGGTGAAGACTTT
GACTACCGCAAAGAGTTTAGCAAGTTAGACTACTCCGCCCTGAAAGGGGATCTCAAGGCG
CTGCTGACCGATTCACAACCGTGGTGGCCCGCTGACTGGGGCAGCTATGTCGGTTTGTTT
ATTCGCATGGCCTGGCATGGCGCTGGCACCTACCGTTCTATTGATGGTCGTGGCGGCGCG
GGTCGTGGTCAACAGCGTTTTGCGCCGCTTAACTCCTGGCCGGATAACGTCAGCCTGGAT
AAGGCGCGTCGTTTGTTGTGGCCGATTAAGCAGAAATATGGCCAGAAAATTTCCTGGGCC
GACCTGTTTATTCTGGCGGGTAACGTGGCGCTGGAAAACTCCGGCTTCCGTACCTTCGGT
TTCGGCGCCGGGCGTGAAGATGTCTGGGAACCGGATCTGGATGTGAACTGGGGCGATGAA
AAAGCCTGGTTGACTCACCGACACCCTGAAGCGCTGGCAAAAGCGCCGCTGGGCGCGACC
GAGATGGGCCTTATCTACGTTAACCCGGAAGGGCCGGATCACAGCGGCGAACCACTTTCT
GCCGCCGCCGCTATTCGCGCTACCTTTGGCAATATGGGGATGAACGACGAAGAGACCGTG
GCGTTGATCGCTGGCGGGCATACCCTCGGTAAAACCCACGGCGCGGCAGCGGCATCCCAT
GTAGGGGCCGATCCGGAAGCCGCGCCGATTGAAGCGCAGGGCTTAGGTTGGGCCAGCAGC
TATGGTAGTGGCGTTGGCGCGGATGCTATCACCTCCGGGCTGGAAGTGGTCTGGACGCAG
ACGCCGACCCAGTGGAGCAACTATTTCTTCGAGAACCTGTTCAAATATGAGTGGGTACAA
ACCCGTAGTCCGGCTGGCGCTATCCAGTTTGAAGCGGTAGACGCGCCGGACATCATCCCG
GACCCGTTCGATCCGTCGAAAAAACGTAAGCCAACCATGCTGGTCACCGACCTGACGCTG
CGTTTTGATCCGGAGTTCGAGAAGATTTCCCGTCGTTTCCTTAACGATCCGCAGGCCTTT
AATGAAGCCTTTGCTCGTGCCTGGTTCAAACTGACGCACAGAGATATGGGACCAAAAGCG
CGTTACATCGGACCGGAAGTGCCGAAAGAAGATCTGATCTGGCAGGACCCGTTGCCGCAA
CCGCTCTATCAGCCAACGCAGGAAGACATTATCAACCTGAAAGCGGCGATCGCTGCATCC
GGGCTTTCTATTAGCGAGATGGTTTCGGTTGCCTGGGCATCCGCGTCTACTTTCCGCGGC
GGCGATAAGCGTGGCGGCGCTAACGGCGCGCGTCTGGCATTAGCGCCTCAGCGCGACTGG
GATGTCAACGCCGTTGCGGCTCGCGTTCTGCCGGTATTAGAAGAGATCCAGAAAACGACG
AATAAAGCCTCGCTGGCCGATATTATTGTGCTGGCGGGCGTGGTCGGTATCGAGCAGGCG
GCCGCTGCTGCGGGTGTCAGCATCAGCGTACCTTTTGCGCCGGGCCGGGTGGATGCGCGT
CAGGATCAGACCGACATCGAGATGTTCTCGCTGCTTGAACCGATTGCTGATGGATTCCGT
AACTATCGTGCGCGTCTGGATGTGTCGACGACCGAATCGCTGTTGATTGATAAAGCGCAG
CAGTTAACGTTGACCGCGCCGGAAATGACGGTACTGGTTGGCGGGATGCGTGTGCTGGGA
ACCAACTTTGACGGCAGCCAGAACGGTGTCTTTACCGACAGACCGGGCGTGCTCAGCACT
GACTTCTTCGCTAATCTGCTGGATATGCGTTACGAGTGGAAGCCCACCGACGACGCTAAT
GAGCTGTTCGAAGGCCGGGATCGTCTGACTGGCGAGGTAAAATACACGGCGACCCGCGCC
GATCTGGTGTTTGGTTCCAACTCCGTACTGCGCGCGCTGGCGGAAGTTTACGCGTGTAGC
GATGCGCACGAGAAGTTTGTGAAGGACTTCGTCGCGGCATGGGTGAAAGTGATGAACCTG
GACCGTTTCGATCTGCAA
