# Supplementary material for: Genome wide evolutionary analyses reveal serotype specific patterns of positive selection in selected Salmonella serotypes
Source: BMC Evol Biol. 2009 Nov 14;9:264. doi: 10.1186/1471-2148-9-264 (PMC2784778; doi:10.1186/1471-2148-9-264)
Supplement: Additional file 6 — Alignments for genes under positive selection. [file 1471-2148-9-264-S6.ZIP › Additional file 5/STM4159.fas]

>CT18      
ATGAAAGCCTTCACCGACCGTTGGCGGCAACTGGAGTGGGACGATATTCGCCTGCGCATC
AACGGTAAAACCGCCGCCGATGTGGAGCGGGCGCTGAATGCTTCACGCCTCAACCGCGAG
GATATGATGGCGTTGCTCTCCCCCGCCGCCGCCGATTATCTGGAACCGATGGCGCAGCGG
GCACAAAGGCTGACCCGACAACGCTTTGGCAACACCGTCAGTTTCTACGTGCCGCTCTAT
CTCTCAAACCTCTGTGCCAACGACTGCACCTACTGCGGCTTCTCTATGAGCAACCGCATC
AAGCGTAAGACGCTGGATGAGGTGGATATTCAAAGGGAGTGCGATGCTATCCGTAAACTG
GGTTTTGAGCATCTGCTGTTAGTCACCGGCGAGCATCAGGCCAAAGTCGGCATGGACTAT
TTTCGCCGTCATTTACCCACCATCCGCCGTCAATTTTCCTCTTTACAGATGGAAGTCCAG
CCCTTGTCGCAAGAAAACTACGCGGAGCTCAAAACGCTGGGGATCGATGGCGTGATGGTT
TATCAGGAAACTTACCATGAGGCAATCTATGCACAGCATCACCTGAAGGGAAAGAAACAG
GACTTTTTCTGGCGGCTGGAAACGCCGGATCGGTTAGGCCGGGCAGGTATCGACAAAATC
GGTCTTGGCGCGCTAATTGGTCTGTCGGACAACTGGCGGGTGGATTGCTATATGGTGGCG
GAGCATCTGTTGTGGATGCAGAAACACTATTGGCAGAGTCGCTATTCTGTTTCCTTCCCG
CGTCTGCGTCCGTGTACCGGCGGTGTGGAACCCGCATCTGTGATGGATGAAAAGCAACTG
GTGCAAACGATTTGCGCGTTTCGTTTACTGGCGCCAGAAATTGAATTATCACTCTCCACC
CGCGAATCGCCGTGGTTTCGAGACCATGTGATTCCTCTGGCAATCAACAACGTCAGCGCC
TTCTCGAAAACCCAGCCCGGTGGCTACGCTGACGATCATCCGGAACTGGAGCAGTTTTCT
CCCCACGATGACCGTCGGCCAGAAGTCGTTGCAAGCGCGTTAAGCGCGCAAGGGTTACAG
CCCGTATGGAAAGACTGGGACAGTTGGCTGGGGCGCGCTTCGCAAATGCGG
>Ty2       
ATGAAAGCCTTCACCGACCGTTGGCGGCAACTGGAGTGGGACGATATTCGCCTGCGCATC
AACGGTAAAACCGCCGCCGATGTGGAGCGGGCGCTGAATGCTTCACGCCTCAACCGCGAG
GATATGATGGCGTTGCTCTCCCCCGCCGCCGCCGATTATCTGGAACCGATGGCGCAGCGG
GCACAAAGGCTGACCCGACAACGCTTTGGCAACACCGTCAGTTTCTACGTGCCGCTCTAT
CTCTCAAACCTCTGTGCCAACGACTGCACCTACTGCGGCTTCTCTATGAGCAACCGCATC
AAGCGTAAGACGCTGGATGAGGTGGATATTCAAAGGGAGTGCGATGCTATCCGTAAACTG
GGTTTTGAGCATCTGCTGTTAGTCACCGGCGAGCATCAGGCCAAAGTCGGCATGGACTAT
TTTCGCCGTCATTTACCCACCATCCGCCGTCAATTTTCCTCTTTACAGATGGAAGTCCAG
CCCTTGTCGCAAGAAAACTACGCGGAGCTCAAAACGCTGGGGATCGATGGCGTGATGGTT
TATCAGGAAACTTACCATGAGGCAATCTATGCACAGCATCACCTGAAGGGAAAGAAACAG
GACTTTTTCTGGCGGCTGGAAACGCCGGATCGGTTAGGCCGGGCAGGTATCGACAAAATC
GGTCTTGGCGCGCTAATTGGTCTGTCGGACAACTGGCGGGTGGATTGCTATATGGTGGCG
GAGCATCTGTTGTGGATGCAGAAACACTATTGGCAGAGTCGCTATTCTGTTTCCTTCCCG
CGTCTGCGTCCGTGTACCGGCGGTGTGGAACCCGCATCTGTGATGGATGAAAAGCAACTG
GTGCAAACGATTTGCGCGTTTCGTTTACTGGCGCCAGAAATTGAATTATCACTCTCCACC
CGCGAATCGCCGTGGTTTCGAGACCATGTGATTCCTCTGGCAATCAACAACGTCAGCGCC
TTCTCGAAAACCCAGCCCGGTGGCTACGCTGACGATCATCCGGAACTGGAGCAGTTTTCT
CCCCACGATGACCGTCGGCCAGAAGTCGTTGCAAGCGCGTTAAGCGCGCAAGGGTTACAG
CCCGTATGGAAAGACTGGGACAGTTGGCTGGGGCGCGCTTCGCAAATGCGG
>LT2       
ATGAAAACCTTCACCGACCGTTGGCGGCAACTGGAGTGGGACGATATTCGCCTGCGCATC
AATGGTAAAACCGCCGCTGACGTGGAACGTGCGCTGAACGCCGCGCATCTTAGCCGGGAT
GATTTGATGGCACTGCTCTCCCCCGCCGCCGCCGATTATCTGGAACCGATAGCGCAGCGG
GCGCAAAGGCTGACCCGACAACGCTTTGGCAACACCGTCAGTTTCTACGTGCCGCTTTAT
CTCTCAAACCTCTGTGCCAACGACTGTACCTACTGCGGTTTTTCGATGAGCAACCGCATT
AAGCGTAAAACGCTGGATGAGGTGGATATTCAAAGGGAATGCGATGCTATCCGTAAACTG
GGCTTTGAGCATCTGCTGTTAGTCACCGGCGAACATCAGGCCAAAGTCGGCATGGACTAT
TTTCGCCGTCATTTACCCACCATCCGCCGTCAATTTTCCTCTTTACAGATGGAAGTCCAG
CCCTTGTCGCAAGAAAACTATGCGGAGCTCAAAACACTGGGGATCGATGGCGTGATGGTT
TATCAGGAGACTTATCATGAGGCAATCTATGCACAGCATCACCTGAAGGGAAAGAAACAG
GACTTTTTCTGGCGGCTGGAAACGCCGGATCGGTTAGGCCGGGCAGGTATCGACAAAATC
GGTCTTGGCGCGCTAATTGGTCTGTCGGACAACTGGCGGGTGGATTGCTATATGGTGGCG
GAGCATCTGTTGTGGATGCAGAAACACTACTGGCAGAGTCGCTATTCTGTTTCCTTCCCG
CGTCTGCGTCCGTGTACTGGCGGTGTGGAACCCGCATCTGTGATGGATGAAAAGCAACTG
GTGCAAACGATTTGCGCTTTCCGGTTATTGGCGCCGGAAATTGAATTATCACTCTCCACC
CGCGAATCGCCGTGGTTTCGAGACCATGTGATTCCTCTGGCAATCAACAACGTCAGCGCC
TTCTCAAAAACGCAGCCCGGCGGCTACGCTGACGATCATCCGGAACTGGAGCAGTTTTCT
CCCCACGATGCCCGTCGGCCTGAAACAGTAGCAAGCGCGTTAAGCGCGCAAGGATTGCAG
CCCGTCTGGAAAGACTGGGACAGTTGGCTGGGGCGCGCTTCGCAAACGCGG
>ATCC9150  
ATGAAAACCTTCAGCGACCGATGGCGACAGCTGGAGTGGGACGATATTCGCCTGCGCATC
AACGGTAAAACCGCCGCCGACGTGGAGCGCGCGCTGAACGCCGCGCATCTTAGCCGGGAT
GATTTGATGGCGTTGCTCTCCCCCGCAGCCGCCGATTATCTGGAGCCGATGGCGCAGCGG
GCACAAAGGCTGACCCGACAACGCTTTGGCAACACCGTCAGTTTTTACGTGCCGCTTTAT
CTCTCAAACCTCTGTGCCAACGACTGCACCTACTGCGGCTTCTCAATGAGCAACCGCATT
AAGCGTAAAACGCTGGATGAGGTGGATATTCAAAGGGAGTGCGATGCTATCCGTAAACTG
GGCTTTGAGCATCTGTTGCTGGTGACTGGCGAACATCAGGCCAAAGTAGGCATGGACTAT
TTTCGCCGTCATTTACCGGCTATCCGCCGTCAATTTTCATCATTACAGATGGAAGTCCAG
CCCTTGTCGCAAGAAAACTATGCGGAGCTCAAAACGCTGGGGATCGATGGCGTGATGGTT
TATCAGGAAACTTACCATGAGGCAATCTATGCACAGCATCACCTGAAGGGAAAGAAACAG
GATTTTTTCTGGCGGCTGGAAACGCCGGATCGGTTAGGCCGGGCAGGTATCGACAAAATC
GGTCTTGGCGCGCTAATTGGTCTGTCGGACAACTGGCGGGTGGATTGCTATATGGTGGCG
GAGCATCTGTTGTGGATGCAGAAACAGTACTGGCAGAGTCGCTATTCTGTTTCCTTCCCG
CGTCTGCGTCCGTGTACTGGCGGTGTGGAACCCGCATCTGTGATGGATGAAAAGCAACTG
GTGCAAACGATTTGCGCTTTCCGGTTATTGGCGCCGGAAATTGAATTATCACTCTCCACC
CGCGAATCGCCGTGGTTTCGCGATAACGTGATCCCGTTGGCGATCAACAACGTTAGCGCC
TTCTCGAAAACCCAGCCCGGTGGGTATGCTGACGATCATCCTGAACTTGAGCAATTTTCT
CCCCACGATGCCCGTCGGCCTGAAACAGTAGCAAGCGCGTTAAGCGCGCAAGGATTGCAG
CCCGTCTGGAAAGACTGGGACAGTTGGCTGGGGCGCGCTTCGCAAATGCGG
>ch        
ATGAAAACCTTCACCGACCGCTGGCGGCAACTGGAGTGGGACGATATTCGCCTGCGCATC
AACGGTAAAACTGCCGCCGACGTGGAGCGCGCGCTGAACGCCGCGCATCTTAGCCGGGAC
GATTTGATGGCGTTGCTCTCCCCCGCCGCCGCCGATTATCTGGAACCGATAGCGCAGCGG
GCACAAAGGCTGACCCGACAACGCTTTGGCAACACCGTCAGTTTCTACGTGCCGCTTTAT
CTCTCAAACCTCTGTGCCAACGACTGCACCTACTGCGGCTTCTCGATGAGCAACCGCATC
AAGCGTAAGACGCTGGATGAGGCTGAAATTGCCCGCGAGTGCTCAGCTATCCGTGAGCTG
GGTTTTGAACATCTGCTGTTGGTCACCGGCGAACATCAGGCCAAAGTCGGCATGGACTAT
TTCCGCCGCCATCTCCCGGCCATTCGTCGCCAGTTTTCCTCGCTGCATATGGAAGTGCAG
CCGCTGGCGACCGAGGAGTATGCCGAGCTAAAGACGCTGGGGCTGGATGGCGTGATGGTG
TATCAGGAGACCTATCACGAACCGGTATACGCTCAGCACCATCTACGGGGCAAAAAGCAA
GACTTCTTCTGGCGGCTGGAGACGCCAGACAGACTGGGACGCGCGGGGATCGATAAAATT
GGTTTAGGCGCGCTAATCGGGCTTTCCGACAGCTGGCGGGTTGATTGCTATATGGTGGCG
GAGCATCTGTTGTGGATGCAAAAACAGTACTGGCAGAGCCGTTACTCCATCTCGTTTCCT
CGCCTGCGGCCCTGCGCCGGAGGCGTTGAACCCGCATCGATCATGGACGAGCGACAGTTG
GTACAAACCATTTGCGCGTTTCGTTTACTGGCGCCAGAAATTGAGCTATCACTCTCCACC
CGCGAATCGCCGTGGTTTCGAGACCATGTGATTCCTCTGGCAATCAACAACGTCAGCGCC
TTCTCAAAAACGCAGCCCGGCGGCTACGCTGACGATCATCCGGAACTGGAGCAGTTTTCT
CCCCACGATGCCCGTCGGCCTGAAACAGTAGCAAGCGCGTTAAGCGCGCAAGGATTGCAG
CCCGTCTGGAAAGACTGGGACAGTTGGCTGGGGCGCGCTTCGCAAACGCGG
