# Supplementary material for: Genome wide evolutionary analyses reveal serotype specific patterns of positive selection in selected Salmonella serotypes
Source: BMC Evol Biol. 2009 Nov 14;9:264. doi: 10.1186/1471-2148-9-264 (PMC2784778; doi:10.1186/1471-2148-9-264)
Supplement: Additional file 6 — Alignments for genes under positive selection. [file 1471-2148-9-264-S6.ZIP › Additional file 5/STM4187.fas]

>CT18      
ATGGTTGCCCCTGTTCCCGCAAAACGCGGGAGAAAACCTGCCGCTACCACTGCACCCGTA
ACCGGGCAGGTTCAGTCTTTAACTCGCGGTCTGAAGCTGCTGGAGTGGATTGCCGAGTCC
AACGGCAGCGTCGCGCTGACCGAACTGGCGCAACAGGCGGGTTTGCCTAATTCCACGACT
CACCGTCTACTCACCACCATGCAGCAACAGGGTTTTGTCCGCCAGGTTGGTGAGCTGGGC
CACTGGGCCGTAGGCGCACACGCGTTTATCGTCGGTAGCAGCTTCTTACAGAGCCGTAAT
CTGCTGGCGATTGTCCATCCGATTTTGCGCAAGCTGATGGAGGACTCCGGCGAAACGGTA
AACCTTGCCGTACTCGACCAGAGCGACCATCAGGCTATTATTATCGACCAGGTGCAGTGC
ACACAATTGATGCGCATGTCCGCCCCTATTGGCGGCAAGCTGCCCATGCACGCCTCTGGC
GCGGGCAAGGCGTTTTTATCACAGCTCAGTGAGGAACAGGTTACCAGTCTGCTGCACCGC
AAGGGGTTGCACGCTTATACCCATGCGACGCTGGTGTCGCCGCTGCATCTGAAAGATGAC
CTCGCCCAAACACGCAAGCGCGGCTATTCCTTTGACGACGAAGAACATGCGCTCGGTCTG
CGCTGCGTGGCCTCGTGTATTTATGACGAACACCGCGAACCGTTTGCGGCCCTCTCTATT
TCCGGCCCCTGCTCACGCATTACCGACGATCGCGTCACCGAACTTGGCGCCATGGTGATT
AAAGCGGCGAAAGAGGTGACGCTGGCCTATGGTGGGTTT
>Ty2       
ATGGTTGCCCCTGTTCCCGCAAAACGCGGGAGAAAACCTGCCGCTACCACTGCACCCGTA
ACCGGGCAGGTTCAGTCTTTAACTCGCGGTCTGAAGCTGCTGGAGTGGATTGCCGAGTCC
AACGGCAGCGTCGCGCTGACCGAACTGGCGCAACAGGCGGGTTTGCCTAATTCCACGACT
CACCGTCTACTCACCACCATGCAGCAACAGGGTTTTGTCCGCCAGGTTGGTGAGCTGGGC
CACTGGGCCGTAGGCGCACACGCGTTTATCGTCGGTAGCAGCTTCTTACAGAGCCGTAAT
CTGCTGGCGATTGTCCATCCGATTTTGCGCAAGCTGATGGAGGACTCCGGCGAAACGGTA
AACCTTGCCGTACTCGACCAGAGCGACCATCAGGCTATTATTATCGACCAGGTGCAGTGC
ACACAATTGATGCGCATGTCCGCCCCTATTGGCGGCAAGCTGCCCATGCACGCCTCTGGC
GCGGGCAAGGCGTTTTTATCACAGCTCAGTGAGGAACAGGTTACCAGTCTGCTGCACCGC
AAGGGGTTGCACGCTTATACCCATGCGACGCTGGTGTCGCCGCTGCATCTGAAAGATGAC
CTCGCCCAAACACGCAAGCGCGGCTATTCCTTTGACGACGAAGAACATGCGCTCGGTCTG
CGCTGCGTGGCCTCGTGTATTTATGACGAACACCGCGAACCGTTTGCGGCCCTCTCTATT
TCCGGCCCCTGCTCACGCATTACCGACGATCGCGTCACCGAACTTGGCGCCATGGTGATT
AAAGCGGCGAAAGAGGTGACGCTGGCCTATGGTGGGTTT
>LT2       
ATGGTTGCCCCTGTTCCCGCGAAACGCGGGAGAAAACCTGCCGCTACCACTGCACCCGTA
ACCGGGCAGGTTCAGTCATTAACTCGCGGTCTGAAGCTGCTGGAGTGGATTGCCGAGTCC
AACGGCAGCGTCGCGCTGACCGAACTGGCGCAACAGGCGGGTTTGCCTAATTCCACGACT
CACCGTCTACTCACCACCATGCAGCAGCAGGGTTTTGTCCGCCAGGTTGGTGAGCTGGGC
CATTGGGCCGTAGGCGCACACGCGTTTATCGTCGGTAGCAGCTTCTTACAGAGCCGTAAT
CTGCTGGCGATTGTCCATCCGATTTTGCGCAAGCTGATGGAGGACTCCGGCGAAACGGTA
AACCTTGCCGTACTCGACCAGAGCGACCATCAGGCTATTATTATCGACCAGGTGCAGTGC
ACACAATTGATGCGCATGTCCGCCCCTATTGGCGGCAAGCTGCCCATGCACGCCTCTGGC
GCGGGCAAGGCGTTTTTATCACAGCTCAGTGAGGAACAGGTTACCAGTCTGCTGCACCGC
AAGGGGTTGCACGCTTATACCCATGCGACGCTGGTGTCGCCGCTGCATCTGAAAGATGAC
CTCGCCCAAACACGCAAGCGCGGCTATTCCTTTGACGACGAAGAACATGCGCTCGGTCTG
CGCTGCGTGGCCTCGTGTATTTATGACGAACACCGCGAACCGTTTGCGGCCCTCTCTATT
TCCGGCCCCTGCTCACGCATTACCGACGATCGCGTCACCGAACTTGGCGCCATGGTGATT
AAAGCGGCGAAAGAGGTAACGCTGGCCTATGGTGGAACT
>ch        
ATGGTTGCCCCTGTTCCCGCGAAACGCGGGAGAAAACCTGCCGCTACCACTGCACCCGTA
ACCGGGCAGGTTCAGTCATTAACCCGTGGTCTGAAGCTGCTGGAGTGGATTGCCGAGTCC
AACGGCAGCGTCGCGCTGACCGAACTGGCGCAACAGGCGGGTTTGCCTAATTCCACGACT
CACCGTCTACTCACCACCATGCAGCAGCAGGGTTTTGTCCGCCAGGTTGGTGAGCTGGGC
CACTGGGCCGTAGGCGCACACGCGTTTATCGTCGGCAGCAGCTTCTTACAGAGCCGTAAT
CTGCTGGCGATTGTCCATCCGATTTTGCGCAAGCTGATGGAGGATTCCGGCGAAACGGTA
AACCTTGCCGTACTCGACCAGAGCGACCATCAGGCCATTATTATCGACCAAGTGCAGTGC
ACACAATTGATGCGCATGTCCGCCCCTATTGGCGGCAAGCTGCCCATGCACGCCTCTGGC
GCGGGCAAGGCGTTTTTATCACAGCTCAGTGAGGAACAGGTTACCAGTCTGCTGCACCGC
AAGGGGTTGCACGCTTATACCCATGCGACGCTGGTGTCGCCGCTGCATCTGAAAGATGAC
CTCGCCCAAACACGCAAGCGCGGCTATTCCTTTGACGACGAAGAACATGCGCTCGGTCTG
CGCTGCGTGGCCTCGTGTATTTATGACGAACACCGCGAACCGTTTGCGGCCCTCTCTATT
TCCGGCCCCTGCTCACGCATTACCGACGATCGCGTCACCGAACTTGGCGCCATGGTGATT
AAAGCGGCGAAAGAGGTGACGCTGGCCTATGGTGGAACT
>ATCC9150  
ATGGTTGCCCCTGTTCCCACGAAACGCGGGAGAAAACCTGCCGCTACCACTGCACCCGTA
ACCGGGCAGGTTCAGTCTTTAACTCGCGGTCTGAAGCTACTGGAGTGGATTGCCGAGTCC
AACGGCAGCGTCGCGCTGACCGAACTGGCGCAACAGGCGGGTTTGCCTAATTCCACGACT
CACCGTCTACTCACCACCATGCAGCAACAGGGTTTTGTCCGCCAGGTTGGTGAGCTGGGC
CACTGGGCCGTAGGCGCACACGCGTTTATCGTCGGTAGCAGCTTCTTACAGAGCCGTAAT
CTGCTGGCGATTGTCCATCCGATTTTGCGCAAGCTGATGGAGGACTCCGGCGAAACGGTA
AACCTTGCCGTACTCGACCAGAGCGACCATCAGGCCATTATTATCGATCAGGTGCAGTGT
ACGCAGCTGATGCGTATGTCCGCGCCGATCGGCGGCAAGCTGCCCATGCACGCCTCTGGC
GCGGGCAAGGCGTTTTTATCACAGCTCAGTGAGGAACAGGTTACCAGTCTGCTGCACCGC
AAGGGGTTGCACGCTTATACCCATGCGACGCTGGTGTCGCCGCTGCATCTGAAAGATGAC
CTCGCCCAAACACGCAAGCGCGGCTATTCCTTTGACGACGAAGAACATGCGCTCGGTCTG
CGCTGCGTGGCCTCGTGTATTTATGACGAACACCGCGAACCGTTTGCGGCCCTCTCTATT
TCCGGCCCCTGCTCACGCATTACCGACGATCGCGTCACCGAACTTGGCGCCATGGTGATT
AAAGCGGCGAAAGAGGTGACGCTGGCCTATGGTGGAACT
