# Supplementary material for: Genome wide evolutionary analyses reveal serotype specific patterns of positive selection in selected Salmonella serotypes
Source: BMC Evol Biol. 2009 Nov 14;9:264. doi: 10.1186/1471-2148-9-264 (PMC2784778; doi:10.1186/1471-2148-9-264)
Supplement: Additional file 6 — Alignments for genes under positive selection. [file 1471-2148-9-264-S6.ZIP › Additional file 5/STM4242.fas]

>CT18      
GTGAACAAAAACGTCAAACTTTCACTGATTGCTATCGCGGTCTCGCTTTTTATGACAAAG
CAGGCGGGCGCCGCCAATACCTGGACGGAAGCGCGTAATGACGCAATGGGCGGGACGGGC
GTTGCGTCCGCGAATTATGGCAGCGGAGTACTATTAAATCCGGCGTTACTGGCAAAAGCC
AAACCGGAAGACAATATCACTGTTGTCCTTCCTGCGGTCGGCGTCCAGATTACGGATAAA
GACAATCTCCAGGATGAAATTGACGATATCAGCGATAAAGTGGATTACTACGATGAGGTC
GTCGATAACCTTACGCTGGGGCAAATTCTGCTCAATCCGCGAGGCGTGCTGAATCAATTT
CAGGGCGCCGCGCGCGACCTGGCCGATGAGCTGGAATATCTCAACGGAAAAACCGCCCGC
GCCAATGCCGGCGCCGGGTTGGCGGTAAGTATTCCAGGGCAAACGCTTTCCGTGGCGTTT
ATCGCCAAAGGTTATGCGCATGGGCGCGTGAGTTCGTCCATTGATCAGAACGATATTCAG
TATCTGCGCGATATCCAGCATGATGAACGTGTCGCGCTTCGTGAAGCAGGACGCGCTGCT
TTGCTGGGGTCTGACGAAATTACAAAGCATTTAAACTCTACCGCGTTGGGGCGGGTAGCG
ATTGTATCTGACTACGGTATTGCGCTGGCGAAGCAGTTTGTGGTGGGCGAGGTGCCTGTT
TCCATTGGCGTTACGCCAAAACTGCAAAAAACCTGGCTCTATAACTACACCACCTCAATT
TATAACTACGACAGTAGCGACTGGAATAGCAGCCGTTATCGCAATGACGATACGGGTTTT
AACATTGATGCGGGGCTTGCTGCCGATATCGGTGAAAACTGGACGTTGGGGCTGAGCGGG
CAAAATCTGGTATCTCGCGATATCGATACGAAAGATATTTACATCACTAATGGTATGACG
GGAGAAACCACCAACTACAAAGAGACATACCAAATCCGCCCCCTGGTTACCGCGGGCATC
GCATGGCATAACGATTTGCTGACCGTAAGCGCCGATGGCGATCTGACGGAAACGAAAGGC
TTTAAGAGCGAAGACAATTCACAGTACGTTGGCGTCGGCGCTGAAGTTCGACCGTTGTCA
TGGCTGGCGGTGCGCGCAGGGTATCGTGCGGATGTGAAAAATAACGATAGCAATGTGGTT
ACCGGCGGTCTTGGCTTTGCGCCCTTTAACCGTGCGCATCTCGATTTAATGGGACTGTAC
GGCGAAGATGAAACCTGGGGGGCA
>Ty2       
GTGAACAAAAACGTCAAACTTTCACTGATTGCTATCGCGGTCTCGCTTTTTATGACAAAG
CAGGCGGGCGCCGCCAATACCTGGACGGAAGCGCGTAATGACGCAATGGGCGGGACGGGC
GTTGCGTCCGCGAATTATGGCAGCGGAGTACTATTAAATCCGGCGTTACTGGCAAAAGCC
AAACCGGAAGACAATATCACTGTTGTCCTTCCTGCGGTCGGCGTCCAGATTACGGATAAA
GACAATCTCCAGGATGAAATTGACGATATCAGCGATAAAGTGGATTACTACGATGAGGTC
GTCGATAACCTTACGCTGGGGCAAATTCTGCTCAATCCGCGAGGCGTGCTGAATCAATTT
CAGGGCGCCGCGCGCGACCTGGCCGATGAGCTGGAATATCTCAACGGAAAAACCGCCCGC
GCCAATGCCGGCGCCGGGTTGGCGGTAAGTATTCCAGGGCAAACGCTTTCCGTGGCGTTT
ATCGCCAAAGGTTATGCGCATGGGCGCGTGAGTTCGTCCATTGATCAGAACGATATTCAG
TATCTGCGCGATATCCAGCATGATGAACGTGTCGCGCTTCGTGAAGCAGGACGCGCTGCT
TTGCTGGGGTCTGACGAAATTACAAAGCATTTAAACTCTACCGCGTTGGGGCGGGTAGCG
ATTGTATCTGACTACGGTATTGCGCTGGCGAAGCAGTTTGTGGTGGGCGAGGTGCCTGTT
TCCATTGGCGTTACGCCAAAACTGCAAAAAACCTGGCTCTATAACTACACCACCTCAATT
TATAACTACGACAGTAGCGACTGGAATAGCAGCCGTTATCGCAATGACGATACGGGTTTT
AACATTGATGCGGGGCTTGCTGCCGATATCGGTGAAAACTGGACGTTGGGGCTGAGCGGG
CAAAATCTGGTATCTCGCGATATCGATACGAAAGATATTTACATCACTAATGGTATGACG
GGAGAAACCACCAACTACAAAGAGACATACCAAATCCGCCCCCTGGTTACCGCGGGCATC
GCATGGCATAACGATTTGCTGACCGTAAGCGCCGATGGCGATCTGACGGAAACGAAAGGC
TTTAAGAGCGAAGACAATTCACAGTACGTTGGCGTCGGCGCTGAAGTTCGACCGTTGTCA
TGGCTGGCGGTGCGCGCAGGGTATCGTGCGGATGTGAAAAATAACGATAGCAATGTGGTT
ACCGGCGGTCTTGGCTTTGCGCCCTTTAACCGTGCGCATCTCGATTTAATGGGACTGTAC
GGCGAAGATGAAACCTGGGGGGCA
>ATCC9150  
GTGAACAAAAACGTCAAACTTTCACTGATTGCTATCGCGGTCTCGCTTTTTATGACAAAG
CAGGCGGGCGCCGCCAATACCTGGACGGAAGCGCGTAATGACGCAATGGGCGGGACGGGC
GTTGCGTCCGCGAATTATGGCAGCGGAGTACTATTAAATCCGGCGTTACTGGCAAAAGCC
AAACCGGAAGACAATATCACTGTTGTCCTTCCTGCGGTCGGCGTCCAGATTACGGATAAA
GACAATCTCCAGGATGAAATTGACGATATCAGCGATAAAGTGGATTACTACGATGAGGTC
GTCGATAACCTTACGCTGGGGCAAATTCTGCTCAATCCGCGAGGCGTGCTGAATCAATTT
CAGGGCGCCGCGCGCGACCTGGCCGATGAGCTGGAATATCTCAACGGAAAAACCGCCCGC
GCCAATGCCGGCGCCGGGTTGGCGGTAAGTATTCCAGGGCAAACGCTTTCCGTGGCGTTT
ATCGCCAAAGGTTATGCGCATGGGCGCGTGAGTTCGTCCATTGATCAGAACGATATTCAG
TATCTGCGCGATATCCAGCATGATGAACGTGTCGCGCTTCGTGAAGCAGGACGCGCTGCT
TTGCTGGGGTCTGACGAAATTACAAAGCATTTAAACTCTACCGCGTCGGGGCGGGTAGCG
ATTGTATCTGACTACGGTATTGCGCTGGCGAAGCAGTTTGTGGTGGGCGAGGTGCCTGTT
TCCATTGGCGTTACGCCAAAACTGCAAAAAACCTGGCTCTATAACAACACCACCTCAATT
TATAACTACGACAGTAGCGACTGGAATAGCAGCCGTTATCGCAATGACGATACGGGTTTT
AACATTGATGCGGGGCTTGCTGCCGATATCGGTGAAAACTGGACGTTGGGGCTGAGCGGG
CAAAATCTGGTATCTCGCGATATCGATACGAAAGATATTTACATCACTAATGGTATGACG
GGAGAAACCACCAACTACAAAGAGACATACCAAATCCGCCCCCTGGTTACCGCGGGTATC
GCATGGCATAACGATTTGCTGACCGTAAGCGCCGATGGCGATCTGACGGAAACGAAAGGC
TTTAAGAGCGAAGACAATTCACAGTACGTTGGCGTCGGCGCTGAAGTTCGACCGTTGTCA
TGGCTGGCGGTGCGCGCAGGGTATCGTGCGGATGTGAAAAATAACGATAGCAATGTGGTT
ACCGGCGGTCTTGGCTTTGCGCCCTTTAACCGTGTGCATCTCGATTTAATGGGACTGTAC
GGCGAAGATGAAACCTGGGGGCAG
>ch        
GTGAACAAAAACGTCAAACTTTCACTGATTGCTATCTCGGTCTCGCTTTTTATGGCAAAG
CAGGCGAGCGCCGCCAATACCTGGACGGAAGCGCGTAATGACGCAATGGGCGGGACGGGC
GTTGCGTCCGCGAATTATGGCAGCGGAGTACTATTAAATCCGGCGTTACTGGCAAAAGCC
AAACCGGAAGACAATATCACTGTTGTCCTTCCTGCGGTCGGCGTCCAGATTACGGATAAA
GACAATCTCCAGGATGAAATTGACGATATCAGCGATAAAGTGGATTACTACGATGAGGTC
GTCGATAACCTTACGCTGGGGCAAATTCTGCTCAATCCGCGAGGCGTGCTGAATCAATTT
CAGGGCGCCGCGCGCGACCTGGCCGATGAGCTGGAATATCTCAACGGAAAAACCGCCCGC
GCCAATGCCGGCGCCGGGTTGGCGGTAAGTATTCCAGGACAAACCCTTTCCGTGGCGTTT
ATCGCCAAAGGTTATGCGCATGGGCGCGTGAGTTCGTCCATTGATCAGAATGATATTCAG
TATCTGCGCGATATCCAGCATGATGAACGTGTCGCGATTCGTGAAGCAGGACGCGCTGCT
TTGCTGGGGTCTGACGAAATTACAAAGCATTTAAACTCTACCGCGTCGGGGCGGGTAGCG
ATTGTATCTGACTACGGTATTGCGCTGGCGAAGCAGTTTGTGGTGGGCGAGGTGCCTGTT
TCCATTGGCGTTACGCCAAAACTGCAAAAAACCTGGCTCTATAACTACACCACCTCAATT
TATAACTACGACAGTAGCGACTGGAATAGCAGCCGTTATCGCAATGACGATACGGGTTTT
AACATTGATGCGGGGCTTGCTGCCGATATCGGTGAAAACTGGACGCTGGGGGTGAGCGGA
CAAAATCTGGTATCTCGCGATATCGATACGAAAGATATTTACATCACTAATGGTATGACG
GGAGAAACCACCAACTACAAAGATACATACCAAATCCGCCCCCTGGTTACCGCGGGCGTC
GCATGGCATAACGATTTGCTGACCGTAAGCGCCGATGGCGATCTGACGGAAACGAAAGGC
TTTAAGAGCGAAGACAATTCACAGTACGTTGGCGTCGGCGCTGAAGTTCGACCGTTATCA
TGGCTGGCGGTGCGCGCAGGGTATCGTGCGGATGTGAAAAATAACGATAGCAATGTGGTT
ACCGGCGGTCTTGGCTTTGCGCCCTTTAACCGTGTGCATCTCGATTTAATGGGACTGTAC
GGCGAAGATGAAACCTGGGGGGCA
>LT2       
GTGAACAAAAACGTCAAACTTTCACTGATTGCTATCGCGGTCTCGCTTTTTATGGCAAAG
CAGGCGAGCGCCGCCAATACCTGGACGGAAGCGCGTAATGACGCAATGGGCGGGACGGGC
GTTGCGTCCGCGAATTATGGCAGCGGAGTACTATTAAATCCGGCGTTACTGGCAAAAGCC
AAACCGGAAGACAATATCACTGTTGTCCTTCCTGCGGTCGGCGTCCAGATTACGGATAAA
GACAATCTCCAGGATGAAATTGACGATATCAGCGATAAAGTGGATTACTACGATGAGGTC
GTCGATAACCTTACGCTGGGGCAAATTCTGCTCAATCCGCGAGGCGTGCTGAATCAATTT
CAGGGCGCCGCGCGCGACCTGGCCGATGAGCTGGAATATCTCAACGGAAAAACCGCCCGC
GCCAATGCCGGCGCCGGGTTGGCGGTAAGTATTCCAGGGCAAACGCTTTCCGTGGCGTTT
ATCGCCAAAGGTTATGCGCATGGGCGCGTGAGTTCGTCCATTGATCAGAACGATATTCAG
TATCTGCGCGATATCCAGCATGATGAACGTGTCGCGCTTCGTGAAGCAGGACGCGCTGCT
TTGCTGGGGTCTGACGAAATTACAAAGCATTTAAACTCTACCGCGTCGGGGCGGGTAGCG
ATTGTATCTGACTACGGTATTGCGCTGGCGAAGCAGTTTGTGGTGGGCGAGGTGCCTGTT
TCCATTGGCGTTACGCCAAAACTGCAAAAAACCTGGCTCTATAACTACACCACCTCAATT
TATAACTACGACAGTAGCGACTGGAATAGCAGCCGTTATCGCAATGACGATACGGGTTTT
AACATTGATGCGGGGCTTGCTGCCGATATCGGTGAAAACTGGACGCTGGGGGTGAGCGGA
CAAAATCTGGTATCTCGCGATATCGATACGAAAGATATTTACATCACTAATGGTATGACG
GGAGAAACCACCAACTACAAAGATACATACCAAATCCGCCCCCTGGTTACCGCGGGCATC
GCATGGCATAACGATTTGCTGACCGTAAGCGCCGATGGCGATCTGACGGAAACGAAAGGC
TTTAAGAGCGAAGACAATTCACAGTACGTTGGCGTCGGCGCTGAAGTTCGACCGTTGTCA
TGGCTGGCGGTGCGCGCAGGGTATCGTGCGGATGTGAAAAATAACGATAGCAATGTGGTT
ACCGGCGGTCTTGGCTTTGCGCCCTTTAACCGTGTGCATCTCGATTTAATGGGACTGTAC
GGCGAAGATGAAACCTGGGGGGCA
