# Supplementary material for: Genome wide evolutionary analyses reveal serotype specific patterns of positive selection in selected Salmonella serotypes
Source: BMC Evol Biol. 2009 Nov 14;9:264. doi: 10.1186/1471-2148-9-264 (PMC2784778; doi:10.1186/1471-2148-9-264)
Supplement: Additional file 6 — Alignments for genes under positive selection. [file 1471-2148-9-264-S6.ZIP › Additional file 5/STM4258.fas]

>ATCC9150  
GTGAAATACATAAATCATTACCGCTATTTGCTTGTCTGTTTTTTCCTTGCCATACTCCCT
TTTTTCGCTTTATCTTTTCCCGGTATAAGAGAGTATGTTTTTGATAACTTCATGGTTTCT
GCAATTTACAATGGAGTCATTATTGCCATTTATATTACAGGTTCTTTGTGTGCATTATTC
ACTATTCTTAAAAATATTTCAGCAAAAGACATATTAATAGCTCAGGACGCCAGTAGAAAA
AATAGCATTCTTTCTAACCTCAATCAGGTTTTGTTTGCCGGGGAACCCAAACAGTGTGAT
TTCAATTTACTGATGGAATTAGATGACAATGTGTCTACCGCCCGTAACCAACGATTGTCA
TTTATTATGAGCTGTAGCAATGTGTCGACGCTTGTTGGCCTGTTGGGGACGTTTGCGGGT
CTGTCTATTACGATTGGTTCAATCGGGAACTTATTGAGCTCGCCATCAGATGTTGGCGGT
GATAATGCAAGTAATACACTCAATATGATCGTGACAATGGTAGCGTCGCTTTCTGAACCA
TTGAAAGGGATGAATACCGCATTTGTATCTTCTATCTATGGTGTTGTTTGCGCCATACTC
CTGACCTCACAAAGTGTTTTTGTTCGCAGCTCCTATTCCCTTGTTTCTACGGAAATCAAA
AAATTAAAAATCATAAGCAACAGATCCAATAATAAACAGCGAAGCCTGCGGGTTGAATCA
GAGACGCTTGTAGAATTTAAAGAGTTGTTTAAAGCGTTTTTTGATAACTACCTGACAGTT
GAAAACTTACGGACGCAGGATGAAGAAAAGAAACGAGAGATGCTATCAGATAGCTTTGTC
ACTTTGCAAAACCGACTATTGGATAACTCAGCAAAACTGGAACAAATTTCTACGCTGATT
GATGGTTATCTGGTAAGCAGTAACGAAAATCTCAAAAAATTATCTGACGGTGTAATAACA
ATTACCTCTCGTTTATCTGAAGGTAATATCCTGCTTGCTGATAATAATGCACGACTGGAG
GCAATGAGTACAATACAAAATATTATAGATAAAAAGAATGATTCAATAATGGCATCAGTT
GATAAATGTTATCAGGAATCTCTTTCACATGGTAAGACCATAAACGATATTGCCGCTGGC
AGTGCCGATATTTCTCATACTCTCGATGGGCTGAGAAAAGAAATGGATGAGGATATGAAT
AATGTTCATTTAGCGCTATCCGATCTATCGGCTACTGATAAAAAGATTATTGCCAATACT
AAAGAGATTAGTGCTGAAATGGTTAGCTACCGTGATACCTATATGCCATTAATGGAAAAA
ATAACATCTATGCATCAGGAAATAGTAAAGCAACGTTTGTTAAACAAGGAGGAAAAAAAT
GAAGAT
>LT2       
GTGAAATATATAAATCATTACCGCTATTTGTTTGTCTGTTTTTTCCTTGCCATACTCCCT
TTTTTTGCTTTATCTTTTCCCGGTATAAGAGAGTATGTTTTTGATAACTTCATGGTTTCT
GCAATTTACAATGGAGTCATTATTGCCATTTATATTACAGGTTCTTTGTGTGCATTATTC
ACTATTCTTAAAAATATTTCAGCAAAAGACATATTAATAGCTCAGGACGCCAGTAGAAAA
AATAGCATTCTTTCTAACCTCAATCAGGTTTTGTTTGCCGGGGAGTCCAAACAGTGTGAT
TTCAATTTACTGATGGAATTAGATGACAATGTGTCTACCGCCCGTAATCAACGATTGTCA
TTTATTATGAGCTGTAGCAATGTGTCGACGCTTGTTGGCCTGTTGGGGACGTTTGCGGGT
CTGTCTATTACGATTGGTTCAATCGGGAACTTATTGAGCTCGCCATCAGATGTTGGCGGT
GATAATGCAAGTAATACACTCAATATGATCGTGACAATGGTAGCGTCGCTTTCTGAACCA
TTGAAAGGGATGAATACCGCATTTGTATCTTCTATCTATGGTGTTGTTTGCGCCATACTC
CTGACCTCACAAAGTGTTTTTGTTCGCAGCTCCTATTCCCTTGTTTCTACGGAAATCAAA
AAATTAAAAATCATAAGCAACAGAGCCAATAATAAACAGCGAAGCCTGCGGGTTGAATCA
GAGACGCTTGTAGAATTTAAAGAGTTGTTTAAAGCGTTTTTTGATAACTACCTGACAGTT
GAAAACTTACGGACGCAGGATGAAGAAAAGAAACGAGAGATGCTATCAGATAGCTTTGTC
ACTTTGCAAAACCGACTATTGGATAACTCAGCAAAACTGGAACAAATTTCTACGCTGATT
GATGGTTATCTGGTAAGCAGTAACGAAAATCTCAAAAAATTATCTGACGGTGTAATAACA
ATTACCTCTCGTTTATCTGAAGGTAATATCCTGCTTGCTGATAATAATGCACGACTGGAG
GCAATGAGTACAATACAAAATATTATAGATAAAAAGAATGATTCAATAATGACATCAGTT
GATAAATGTTATCAGGAATCTCTTTCACATGGTAAGACCATAAACGATATTGCCGCTGGC
AGTGCCGATATTTCTCATACTCTCGATGGGCTGAGAAAAGAAATGGATGAGGATATGAAT
AATGTTCATTTAGCGCTATCCGATCTATCGGCTACTGATAAAAAGATTATTGCCAATACT
AAAGAGATTAGTGCTGAAATGGTTAGCTACCGTGATACCTATATGCCATTAATGGAAAAA
ATAACATCTATGCATCAGGAAATAGTAAAGCAACGTTTGTTAAACAAGGAGGAAAAAAAT
GAAGAT
>ch        
GTGAAATATATAAATCATTACCGCTATTTGTTTGTCTGTTTTTTCCTTGCCATACTCCCT
TTTTTCGCTTTATCTTTTCCCGGTATAAGAGAGTATGTTTTTGATAACTTTATGGTTTCT
GCAATTTACAATGGAGTCATTATTGCCATTTATATTACAGGTTCTTTGTGTGCATTATTC
ACTATTCTTAAAAATATTTCAGCAAAAGACATATTAATAGCTCAGGACGCCAGTAGAAAA
AATAGCATTCTTTCTAACCTCAATCAGGTTTTGTTTGCCGGGGAACCCAAACAGTGTGAT
TTCAATTTGCTGATGGAATTAGATGACAATGTGTCTACCGCCCGTAATCAACGATTGTCA
TTTATTATGAGCTGTAGCAATGTGTCGACGCTTGTTGGCCTGTTGGGGACGTTTGCGGGT
CTGTCTATTACGATTGGTTCAATCGGGAACTTATTGAGCTCGCCATCAGATGTTGGCGGT
GATAATGCAAGTAATACACTCAATATGATCGTGACAATGGTAGCGTCGCTTTCTGAACCA
TTGAAAGGGATGAATACCGCATTTGTATCTTCTATCTATGGTGTTGTTTGCGCCATACTC
CTGACCTCACAAAGTGTTTTTGTTCGCAGCTCCTATTCCCTTGTTTCTACGGAAATCAAA
AAATTAAAAATCATAAGCAACAGATCCAATAATAAACAACGAAGCCTGCGGGTTGAATCA
GAGACGCTTGTAGAATTTAAAGAGTTGTTTAAAGCGTTTTTTGATAACTATCTGTCAGTT
GAAAATTTACGGACGCAGGATGAAGAAAAGAAACTAGAGATGCTATCAGATAGCTTTGTC
ACTTTGCAAAACCGACTATTGGATAACTCAGCAAAATTGGAACAACTTTCTACGCTGATT
GATGGTTATCTGGTAAGCAGTAACGAAAATCTCAAAAAATTATCTGACGGTGTAATAACA
ATTACCTCGCGTTTATCTGAAGGTAATATCCTGCTTGCTGATAATAATGCACGACTGGAG
GCAATGAGTACAATACAAAATATTATAGATAAAAAGAATGATTCAATAATGGCATCAGTT
GATAAATGCTATCAGGAATCTCTTTCACATGGTAAGACCATAAACGATATTGCTGCTGGC
AGTGCCGATATTTCTCATACTCTCGATGGGCTGAGAAAAGAAATGGATGAGGATATGAAT
AATGTTCATTTAGCGCTATCCGATCTATCGGCTACTGATAAAAAGATTATTGCCAATACT
AAAGAGATTAGTGCTGAAATGGTTAGCTACCGTGATACCTATATGCCATTAATGGAAAAA
ATAACATCTATGCATCAGGAAATAGTAAAGCAACGTTTGTTAAACAAGGAGGAAAAAAAT
GAAGAT
>CT18      
GTGAAATATATAAATCATTATCGCTATTTGTTTGTCTGTTTTTTCCTTGCCATACTCCCT
TTTTTCGCTTTATCTTTTCCCGGTATAAGAGAGTATGTTTTTGATAATTTTATGGTTTCT
GCAATTTACAATGGAGTCATTATTGCCATTTATATTACAGGTTCTTTGTGTGCATTATTC
ACTATTCTTAAAAATATTTCAGCAAAAGACATATTAATAGCTCAGGACGCCAGTAGAAAA
AATAGCATTCTTTCTAACCTCAATCAGGTTTTGTTTGCCGGGGAACCCAAACAGTGTGAT
TTCAATTTACTGATGGAATTAGATGACAATGTGTCTACCGCCCGTAACCAACGATTGTCA
TTTATTATGAGCTGTAGCAATGTGTCGACGCTTGTTGGCCTGTTGGGGACGTTTGCGGGT
CTGTCTATTACGATTGGTTCAATCGGGAACTTATTGAGCTCGCCATCAGATGTTGGCGGT
GATAATGCAAGTAATACACTCAATATGATTGTGACAATGGTAGCGTCGCTTTCTGAACCA
TTGAAAGGGATGAATACCGCATTTGTATCTTCTATCTATGGTGTTGTTTGCGCCATACTC
CTGACCTCACAAAGTGTTTTTGTTCGCAGCTCCTATTCCCTTGTTTCTACAGAGATCAAA
AAATTAAAAATCATAAGTAACAGATCCAATAATAAACAACGAAGCCTGCGGGTTGAATCA
GAGACGCTTGTAGAATTTAAAGAGTTGTTTAAAGCGTTTTTTGATAACTACCTGACAGTT
GAAAACTTACGGACGCAGGATGAAGAAAAGAAACGAGTGATGCTATCAGATAGCTTTGTC
ACTTTGCAAAACCGACTATTGGATAACTCAGCAAAACTGGAACAACTTTCTACGCTGATT
GATGGTTATCTGGTAAGCAATAACGAAAATACCAAAAAATTAGTTGACGGTGTAATAACA
ATTACCTCTCGTTTATCTGAAGGTAATACCCTGCTTGCTGATAATAATGCACGACTGGAG
GCAATGAGTACAATACAAAATATTATAGACAAAAAGAATGATTCAATAATGGCATCAGTT
GATAAATGTTATCAGGAATCTTTTTCACATGGTAAGACCATAAACGATATTGCCGCTGGC
AGTGCCGATATTTCTCATACTCTCGATGGGCTGAGAAAAGAAATGGATGAGGATATGAAT
AATGTTCATTTAGCGCTATCCGATCTATCGGCTACTGATAAAAAGATTATTGCCAATACT
AAAGAGATTAGTGCTGAAATGGTTAGCTATCGTGATACCTATATGCCATTAATGGAAAAA
ATAACATCTATGCATCAGGAAATAGTAAAGCAACGTTTGTTAAACAAGGAGGAAAAAAAT
GAAGAT
>Ty2       
GTGAAATATATAAATCATTATCGCTATTTGTTTGTCTGTTTTTTCCTTGCCATACTCCCT
TTTTTCGCTTTATCTTTTCCCGGTATAAGAGAGTATGTTTTTGATAATTTTATGGTTTCT
GCAATTTACAATGGAGTCATTATTGCCATTTATATTACAGGTTCTTTGTGTGCATTATTC
ACTATTCTTAAAAATATTTCAGCAAAAGACATATTAATAGCTCAGGACGCCAGTAGAAAA
AATAGCATTCTTTCTAACCTCAATCAGGTTTTGTTTGCCGGGGAACCCAAACAGTGTGAT
TTCAATTTACTGATGGAATTAGATGACAATGTGTCTACCGCCCGTAACCAACGATTGTCA
TTTATTATGAGCTGTAGCAATGTGTCGACGCTTGTTGGCCTGTTGGGGACGTTTGCGGGT
CTGTCTATTACGATTGGTTCAATCGGGAACTTATTGAGCTCGCCATCAGATGTTGGCGGT
GATAATGCAAGTAATACACTCAATATGATTGTGACAATGGTAGCGTCGCTTTCTGAACCA
TTGAAAGGGATGAATACCGCATTTGTATCTTCTATCTATGGTGTTGTTTGCGCCATACTC
CTGACCTCACAAAGTGTTTTTGTTCGCAGCTCCTATTCCCTTGTTTCTACAGAGATCAAA
AAATTAAAAATCATAAGTAACAGATCCAATAATAAACAACGAAGCCTGCGGGTTGAATCA
GAGACGCTTGTAGAATTTAAAGAGTTGTTTAAAGCGTTTTTTGATAACTACCTGACAGTT
GAAAACTTACGGACGCAGGATGAAGAAAAGAAACGAGTGATGCTATCAGATAGCTTTGTC
ACTTTGCAAAACCGACTATTGGATAACTCAGCAAAACTGGAACAACTTTCTACGCTGATT
GATGGTTATCTGGTAAGCAATAACGAAAATACCAAAAAATTAGTTGACGGTGTAATAACA
ATTACCTCTCGTTTATCTGAAGGTAATACCCTGCTTGCTGATAATAATGCACGACTGGAG
GCAATGAGTACAATACAAAATATTATAGACAAAAAGAATGATTCAATAATGGCATCAGTT
GATAAATGTTATCAGGAATCTTTTTCACATGGTAAGACCATAAACGATATTGCCGCTGGC
AGTGCCGATATTTCTCATACTCTCGATGGGCTGAGAAAAGAAATGGATGAGGATATGAAT
AATGTTCATTTAGCGCTATCCGATCTATCGGCTACTGATAAAAAGATTATTGCCAATACT
AAAGAGATTAGTGCTGAAATGGTTAGCTATCGTGATACCTATATGCCATTAATGGAAAAA
ATAACATCTATGCATCAGGAAATAGTAAAGCAACGTTTGTTAAACAAGGAGGAAAAAAAT
GAAGAT
