# Supplementary material for: Genome wide evolutionary analyses reveal serotype specific patterns of positive selection in selected Salmonella serotypes
Source: BMC Evol Biol. 2009 Nov 14;9:264. doi: 10.1186/1471-2148-9-264 (PMC2784778; doi:10.1186/1471-2148-9-264)
Supplement: Additional file 6 — Alignments for genes under positive selection. [file 1471-2148-9-264-S6.ZIP › Additional file 5/STM4453.fas]

>ATCC9150  
ATGTTAGAACAAGTATGCCAGCTTGCACGGAACGCGGGCGATGCCATTATGCAGGTTTAT
GATGGAGCCAAACCGATGGAGTACGCCCGCAAGCAGGACGATTCTCCAGTCACTGCGGCG
GATATCGCCGCACATACCGTGATTCTCGAAGGGTTACGCACGCTCACGCCGGATATTCCG
GTGCTTTCAGAAGAAGATCCGCCCGCCTGGGAAGTGCGCCAGCACTGGCAGCGTTACTGG
CTGGTCGATCCGCTCGACGGCACCAAAGAATTCATCAAGCGCAATGGAGAATTCACGGTC
AATATCGCGCTGATTGAGCAGGGCAAGCCGGTGTTGGGCGTTGTCTATGCGCCGGTGCTG
AAAGTGATGTACTACGCGGCGGAAGGTAAGGCCTGGAAAGAGGAGTGCGGGGTGCGTAAG
CAGATTCAGGTGCGGGATGCCCGCCCGCCGCTGGTGGTGATTAGCCGTTCGCATACGGAT
GATGAACTCACCGAATATCTCCAACAGCTTGGCGAACATCAGACCACCTCTATTGGTTCC
TCGCTGAAATTCTGTCTTGTGGCGGAAGGACAGGCGCAGCTTTACCCCAGATTTGGGCCG
ACCAGCGTCTGGGATACTGCCGCAGGTCATGCCATTGCCGTTGCAGCCGGGGCGCACGTT
CACGACTGGCAGGGAAAAACGCTGGACTATACCCCTCGTGAATCGTTCCTTAACCCCGGC
TTCCGGGTGACTATTTAC
>ch        
ATGTTAGAACAAGTATGCCAGCTTGCACGGAACGCGGGCGATGCCATTATGCAGGTTTAT
GATGGAGCCAAACCGATGGAGTACGCCCGCAAGCAGGACGATTCTCCAGTCACTGCGGCG
GATATCGCTGCACATACCGTGATTCTCGAAGGGTTACGCACGCTCACGCCGGATATTCCG
GTGCTTTCAGAAGAAGATCCGCCTGCCTGGGAAGTGCGCCAGCACTGGCAGCGTTACTGG
CTGGTCGATCCGCTCGACGGCACCAAGGAGTTCATCAAGCGCAATGGCGAATTCACGGTC
AATATCGCGCTGATTGAGCAGGGCAAGCCGGTGTTGGGCGTGGTCTATGCGCCGGTGCTG
AAAGTGATGTACTACGCGGCGGAAGGTAAGGCCTGGAAAGAGGAGTGCGGGGTGCGTAAG
CAGATTCAGGTCCGGGATGCCCGCCCGCCGCTGGTGGTGATTAGCCGTTCGCATACGGAT
GATGAACTCACCGAATATCTCCAACAGCTTGGCGAACATCAGACAACCTCTATTGGTTCC
TCGCTGAAATTCTGCCTTGTGGCGGAAGGCCAGGCGCAGCTTTACCCCAGATTTGGGCCG
ACCAGCGTCTGGGACACTGCCGCAGGTCATGCCATTGCTGTTGCAGCCGGGGCGCACGTT
CACGACTGGCAGGGAAAAACGCTGGACTATACCCCTCGTGAGTCGTTCCTTAACCCCGGC
TTCCGGGTGACTATTTAC
>LT2       
ATGTTAGAACAAGTATGCCAGCTTGCACGGAACGCGGGCGATGCCATTATGCAGGTTTAT
GATGGAGCCAAACCGATGGAGTACGCCCGCAAGCAGGACGATTCTCCAGTCACTGCGGCG
GATATCGCCGCACATACCGTGATTCTCGAAGGGTTACGCACGCTCACGCCGGATATTCCG
GTGCTTTCAGAAGAGGATCCGCCCGCCTGGGAAGTGCGCCAGCACTGGCAGCGTTACTGG
CTGGTCGATCCGCTCGACGGCACCAAGGAGTTCATCAAGCGCAATGGCGAATTCACGGTC
AATATCGCGCTGATTGAGCAGGGCAAGCCGGTGTTGGGCGTGGTCTATGCGCCGGTGCTG
AAAGTGATGTACTACGCGGCGGAAGGTAAGGCCTGGAAAGAGGAGTGCGGGGTGCGTAAG
CAGATTCAGGTCCGGGATGCCCGCCCGCCGCTGGTGGTGATTAGCCGTTCGCATACGGAT
GATGAACTCACCGAATATCTCCAACAGCTTGGCGAACATCAGACAACCTCTATTGGTTCC
TCGCTGAAATTCTGCCTTGTGGCGGAAGGCCAGGCGCAGCTTTACCCCAGATTTGGGCCG
ACCAGCGTCTGGGACACTGCCGCAGGTCATGCCATTGCCGTTGCAGCCGGGGCGCACGTT
CACGACTGGCAGGGAAAAACGCTGGACTATACCCCTCGTGAATCGTTCCTTAACCCCGGC
TTCCGGGTGACTATTTAC
>Ty2       
ATGTTAGAACAAGTATGCCAGCTTGCACGGAACGCGGGCGATGCCATTATGCAGGTTTAT
GATGGAGCCAAACCGATGGAGTACGCCCGCAAGCAGGACGATTCTCCAGTCACTGCGGCG
GATATCGCCGCACATACCGTGATTCTCGAAGGGTTACGCACGCTCACGCCGGATATTCCG
GTGCTTTCAGAAGAAGATCCGCCCGCCTGGGAAGTGCGCCAGCACTGGCAGCGTTACTGG
CTGGTCGATCCGCTCGACGGCACCAAAGAATTCATCAAGCGCAATGGAGAATTCACGGTC
AATATCGCGCTGATTGAGCAGGGCAAGCCGGTGTTGGGCGTTGTCTATGCGCCGGTGCTG
AAAGTGATGTACTACGCGGCGGAAGGTAAGGCCTGGAAAGAGGAGTGCGGGGTGCGTAAG
CAGATTCAGGTGCGGGATGCCCGCCCGCCGCTGGTGGTGATTAGCCGTTCGCATACGGAT
GATGAACTCACCGAATATCTCCAACAGCTTGGCGAACATCAGACTACCTCTATTGGTTCC
TCGCTGAAATTCTGTCTTGTGGCGGAAGGACAGGCGCAGCTTTACCCCAGATTTGGGCCG
ACCAGCGTCTGGGATACTGCCGCAGGTCATGCCATTGCCGTTGCAGCCGGGGCGCACGTT
CACGACTGGCAGGGAAAAACGCTGGACTATACCCCTCGTGAATCGTTCCTTAACCCCGGC
TTCCGGGTGACTATTTAC
>CT18      
ATGTTAGAACAAGTATGCCAGCTTGCACGGAACGCGGGCGATGCCATTATGCAGGTTTAT
GATGGAGCCAAACCGATGGAGTACGCCCGCAAGCAGGACGATTCTCCAGTCACTGCGGCG
GATATCGCCGCACATACCGTGATTCTCGAAGGGTTACGCACGCTCACGCCGGATATTCCG
GTGCTTTCAGAAGAAGATCCGCCCGCCTGGGAAGTGCGCCAGCACTGGCAGCGTTACTGG
CTGGTCGATCCGCTCGACGGCACCAAAGAATTCATCAAGCGCAATAGAGAATTCACGGTC
AATATCGCGCTGATTGAGCAGGGCAAGCCGGTGTTGGGCGTTGTCTATGCGCCGGTGCTG
AAAGTGATGTACTACGCGGCGGAAGGTAAGGCCTGGAAAGAGGAGTGCGGGGTGCGTAAG
CAGATTCAGGTGCGGGATGCCCGCCCGCCGCTGGTGGTGATTAGCCGTTCGCATACGGAT
GATGAACTCACCGAATATCTCCAACAGCTTGGCGAACATCAGACTACCTCTATTGGTTCC
TCGCTGAAATTCTGTCTTGTGGCGGAAGGACAGGCGCAGCTTTACCCCAGATTTGGGCCG
ACCAGCGTCTGGGATACTGCCGCAGGTCATGCCATTGCCGTTGCAGCCGGGGCGCACGTT
CACGACTGGCAGGGAAAAACGCTGGACTATACCCCTCGTGAATCGTTCCTTAACCCCGGC
TTCCGGGTGACTATTTAC
