# Supplementary material for: Genome wide evolutionary analyses reveal serotype specific patterns of positive selection in selected Salmonella serotypes
Source: BMC Evol Biol. 2009 Nov 14;9:264. doi: 10.1186/1471-2148-9-264 (PMC2784778; doi:10.1186/1471-2148-9-264)
Supplement: Additional file 6 — Alignments for genes under positive selection. [file 1471-2148-9-264-S6.ZIP › Additional file 5/STM4464.fas]

>CT18      
ATGGGTAAATTTAAATTTCCCACCGCTTATACCATCCTGTTTATTCTTATTGCCCTGGTC
GCGGTGATGACCTGGATTGTGCCGGCGGGAAAATACCAAATGGCGATGAACGCCACGCTG
GGAAAAGAGGTGCCGGTGGCGGGAACGTATGCCCCCGTGGACGCGCATCCGCAAGGGATT
ACCGCTGTTTTACTGGCGCCGATTGACGGCCTCTATAACCACGAAACCTACACCGCCGGC
GCCATTGACGTCGCGCTGTTTGTCTTGATTATCGGCGGCTTTCTGGGGGTGGTGAATAAA
ACGGGGGCGATTGATGCCGGTATTGAACGGGTAACTATCAAACTCAACGGCAAAGATGAG
TGGATGATCCCCATTCTGATGGCGCTGTTCGCCGCAGGCGGCACTATCTATGGCATGGCG
GAGGAGTCGTTGCCCTTCTACACGCTGCTGGTGCCGGTCATGATGGCGGCCCGCTTCGAT
CCGTTAGTGGCGACGGCAACCGTACTGCTCGGCGCGGGGATAGGCACGCTCGGTTCGACC
ATTAATCCTTTCGCCACGGTCATTGCCGCCAACGCCGCCGGCATCCCTTTTACGCAGGGC
ATGCTGATGCGTGTACTGCTGTTAATTGTCGGCTACGTACTGTGCGTGTTTTGGGTAATG
CGCTATGCGCGCAAAGTCCGCGCCCATCCTGAGCTTTCTATCGTGGCGGATAAAATGGCG
GAAAACCGCGCCCATTTCCTCGGCAATCGCGCCAATACACTGCTGGAGTTTACGGCTACC
CGGAAATGGGTGCTGCTGATCTTCGCCGCCTCTTTCGCGGTGATGATTTACGGCGTGGCG
GTTCTCGGCTGGTGGATGGCGGAAATCTCCGGCGTCTTTCTGGCGGCGGCGATTATCGTT
GGCGTGATAACGCGGATGGGCGAGGAAGCGTTCACCAGTACCTTTATCGACGGCGCGCGG
GATTTGCTCGGCGTGGCGCTAATTATTGGTATCGCGCGCGGCATTGTGGTGGTCATGGAT
AACGGTATGATTACCCACACCATTTTGCACAGCGCGGAAAGTCTGGTTTCCGGCCTCTCT
ACCACCATTTTCATAAACGTAACCTACTGGCTGGAAGTATTGCTCTCCTTCCTGGTGCCC
TCCTCTTCCGGTCTTGCCGTATTGACGATGCCCATTATGGCGCCGTTAGCGGATTTTGCC
CACGTACAGCGGGATTTGGTCGTAACCGCCTACCAGTCGGCCTCCGGGATTGTGAACCTG
GTTACGCCCACCTCCGCCGTGGTCATGGGCGGTCTGGCGATCGCGCGGGTTCCCTATGTT
CGCTATCTGAAATGGGTCGCGCCGCTGTTGCTGATCCTGACATTGCTGAATATGGCGGTA
CTGAGCATCGGAGCGATGATG
>Ty2       
ATGGGTAAATTTAAATTTCCCACCGCTTATACCATCCTGTTTATTCTTATTGCCCTGGTC
GCGGTGATGACCTGGATTGTGCCGGCGGGAAAATACCAAATGGCGATGAACGCCACGCTG
GGAAAAGAGGTGCCGGTGGCGGGAACGTATGCCCCCGTGGACGCGCATCCGCAAGGGATT
ACCGCTGTTTTACTGGCGCCGATTGACGGCCTCTATAACCACGAAACCTACACCGCCGGC
GCCATTGACGTCGCGCTGTTTGTCTTGATTATCGGCGGCTTTCTGGGGGTGGTGAATAAA
ACGGGGGCGATTGATGCCGGTATTGAACGGGTAACTATCAAACTCAACGGCAAAGATGAG
TGGATGATCCCCATTCTGATGGCGCTGTTCGCCGCAGGCGGCACTATCTATGGCATGGCG
GAGGAGTCGTTGCCCTTCTACACGCTGCTGGTGCCGGTCATGATGGCGGCCCGCTTCGAT
CCGTTAGTGGCGACGGCAACCGTACTGCTCGGCGCGGGGATAGGCACGCTCGGTTCGACC
ATTAATCCTTTCGCCACGGTCATTGCCGCCAACGCCGCCGGCATCCCTTTTACGCAGGGC
ATGCTGATGCGTGTACTGCTGTTAATTGTCGGCTACGTACTGTGCGTGTTTTGGGTAATG
CGCTATGCGCGCAAAGTCCGCGCCCATCCTGAGCTTTCTATCGTGGCGGATAAAATGGCG
GAAAACCGCGCCCATTTCCTCGGCAATCGCGCCAATACACTGCTGGAGTTTACGGCTACC
CGGAAATGGGTGCTGCTGATCTTCGCCGCCTCTTTCGCGGTGATGATTTACGGCGTGGCG
GTTCTCGGCTGGTGGATGGCGGAAATCTCCGGCGTCTTTCTGGCGGCGGCGATTATCGTT
GGCGTGATAACGCGGATGGGCGAGGAAGCGTTCACCAGTACCTTTATCGACGGCGCGCGG
GATTTGCTCGGCGTGGCGCTAATTATTGGTATCGCGCGCGGCATTGTGGTGGTCATGGAT
AACGGTATGATTACCCACACCATTTTGCACAGCGCGGAAAGTCTGGTTTCCGGCCTCTCT
ACCACCATTTTCATAAACGTAACCTACTGGCTGGAAGTATTGCTCTCCTTCCTGGTGCCC
TCCTCTTCCGGTCTTGCCGTATTGACGATGCCCATTATGGCGCCGTTAGCGGATTTTGCC
CACGTACAGCGGGATTTGGTCGTAACCGCCTACCAGTCGGCCTCCGGGATTGTGAACCTG
GTTACGCCCACCTCCGCCGTGGTCATGGGCGGTCTGGCGATCGCGCGGGTTCCCTATGTT
CGCTATCTGAAATGGGTCGCGCCGCTGTTGCTGATCCTGACATTGCTGAATATGGCGGTA
CTGAGCATCGGAGCGATGATG
>ch        
ATGGGTAAATTTAAATTTCCCACCGCTTATACCATCCTGTTTATTCTTATTGCCCTGGTC
GCGGTGATGACCTGGATTGTGCCGGCGGGAAAATACCAAATGGCGATGAACGCCACGCTG
GGAAAAGAGGTGCCGGTGGCGGGAACGTATGCCCCCGTGGACGCGCATCCGCAAGGGATT
ACCGCTGTTTTACTGGCGCCGATTGACGGCCTCTATAACCACGAAACCTACACCGCCGGC
GCCATTGACGTCGCGCTGTTTGTCTTGATTATCGGCGGCTTTCTGGGGGTGGTGAATAAA
ACGGGGGCGATTGATGCCGGTATTGAACGGGTAACAGCCAAACTCAACGGCAAAGATGAG
TGGATGATCCCCATTCTGATGGCGCTGTTCGCCGCAGGCGGCACTATCTATGGCATGGCG
GAGGAGTCGTTGCCCTTCTACACGCTGCTGGTGCCGGTTATGATGGCGGCCCGCTTCGAT
CCGTTAGTGGCGGCGGCAACCGTACTGCTCGGCGCGGGGATAGGCACGCTCGGTTCGACC
ATTAACCCTTTCGCCACGGTCATTGCCGCCAACGCCGCCGGCATTCCTTTTACTCAGGGA
ATGCTGATGCGCGTACTGCTGTTAATTGTCGGCTACGTACTGTGCGTGTTTTGGGTAATG
CGCTATGCGCGCAAAGTCCGCGCCCATCCTGAGCTTTCTATCGTGGCGGATAAAATGGAG
GAAAATCGCACCCATTTCCTCGGCAATCGCGCCAATACACTGCTGGAGTTTACGGCTACC
CGGAAATGGGTGCTGCTGATCTTCGCCGCCTCTTTCGCGGTGATGATTTACGGCGTGGCG
GTTCTCGGCTGGTGGATGGCGGAAATCTCCGGCGTCTTTCTGGCGGCGGCGATTATCGTT
GGCGTGATAACGCGGATGGGTGAGGAAGCGTTCACCAGTACCTTTATCGACGGCGCGCGG
GATTTGCTCGGCGTGGCGCTAATTATTGGTATCGCGCGCGGCATTGTGGTGGTCATGGAT
AACGGTATGATTACCCACACCATTTTGCACAGCGCGGAAAGTCTGGTTTCCGGCCTCTCT
ACCACCATTTTCATAAACGTAACCTACTGGCTGGAAGTATTGCTCTCCTTCCTGGTGCCC
TCCTCTTCCGGTCTTGCCGTATTGACAATGCCCATTATGGCGCCGTTAGCGGATTTTGCC
CACGTACAGCGGGATTTAGTCGTAACCGCCTACCAGTCGGCCTCCGGGATTGTGAACCTG
GTTACTCCCACCTCCGCCGTGGTCATGGGCGGTCTGGCAATCGCGCGGGTTCCCTATGTC
CGCTATCTGAAATGGGTCGCGCCACTGTTGCTGATCCTGACATTGCTGAATATGGCGGTA
CTGAGCATCGGAGCGATGATG
>LT2       
ATGGGTAAATTTAAATTTCCCACCGCTTATACCATCCTGTTTATTCTTATTGCCCTGGTC
GCAGTGATGACCTGGATTGTGCCGGCGGGAAAATACCAAATGGCGATGAACGCCACGCTG
GGAAAAGAGGTGCCGGTGGCGGGAACGTATGCCCCCGTGGACGCGCATCCGCAAGGGATT
ACCGCTGTTTTACTGGCGCCGATTGACGGCCTCTATAACCACGAAACCTACACCGCCGGC
GCCATTGACGTCGCGCTGTTTGTCTTGATTATCGGCGGCTTTCTGGGGGTGGTGAATAAA
ACGGGGGCGATTGATGCCGGTATTGAACGGGTAACTATCAAACTCAACGGCAAAGATGAG
TGGATGATCCCCATTCTGATGGCGCTGTTCGCCGCAGGCGGCACTATCTATGGCATGGCG
GAGGAGTCGTTGCCCTTCTACACGCTGCTGGTGCCGGTTATGATGGCGGCCCGCTTCGAT
CCGTTAGTGGCCGCGGCAACCGTACTGCTCGGCGCGGGGATAGGCACGCTCGGTTCGACC
ATTAACCCTTTCGCCACGGTCATTGCCGCCAACGCCGCCGGCATCCCTTTTACTCAGGGA
ATGCTGATGCGAGTACTGCTGTTAATTGTCGGCTACGTACTGTGCGTGTTTTGGGTAATG
CGCTATGCGCGCAAAGTCCGCGCCCATCCTGAGCTTTCTATCGTGGCAGATAAAATGGAG
GAAAACCGCGCCCATTTCCTCGGCAATCGAGCCAATACTCTGCTGGAGTTTACGGCTACC
CGGAAATGGGTGCTGATGATCTTCGCCGCCTCTTTCGCGGTGATGATTTACGGCGTGGCG
GTTCTCGGCTGGTGGATGGCGGAAATCTCCGGCGTCTTTCTGGCGGCGGCGATTATCGTT
GGCGTGATAACGCGGATGGGTGAGGAAGCGTTCACCAGTACCTTTATTGACGGCGCGCGG
GATTTACTCGGCGTGGCGCTAATTATTGGTATCGCGCGCGGCATTGTGGTGGTCATGGAT
AACGGTATGATTACCCACACCATTTTGCACAGCGCGGAAAGTCTGGTTTCCGGCCTCTCT
ACCACTATTTTCATAAACGTAACCTACTGGCTGGAAGTATTGCTCTCCTTCCTGGTGCCC
TCCTCTTCCGGTCTTGCCGTATTGACAATGCCCATTATGGCGCCGTTAGCGGATTTTGCC
CACGTACAGCGGGATTTGGTCGTAACCGCCTACCAGTCGGCCTCCGGGATTGTGAACCTG
GTTACGCCCACCTCCGCCGTGGTCATGGGCGGTCTGGCGATCGCGCGGGTTCCCTATGTC
CGCTATCTGAAATGGGTCGCCCCGCTGTTGCTGATCCTGACATTGCTGAATATGGCGGTA
CTGAGCATCGGAGCGATGATG
>ATCC9150  
ATGGGTAAATTTAAATTTCCCACCGCTTATACCATCCTGTTTATTCTTATTGCCCTGGTC
GCAGTGATGACCTGGATTGTGCCGGCGGGAAAATACCAAATGGCGATGAACGCCACGCTG
GGAAAAGAGGTGCCGGTGGCGGGAACGTATGCTCCCGTGGACGCGCATCCGCAAGGGATT
ACCGCTGTTTTACTGGCGCCGATTGACGGCCTCTATAATCACGAAACCTACACCGCCGGC
GCCATTGACGTCGCGCTGTTTGTCTTGATTATCGGCGGCTTTCTGGGGGTGGTGAATAAA
ACGGGGGCGATTGATGCCGGTATTGAACGGGTAACGATCAAACTCAACGGCAAAGATGAG
TGGATGATCCCCATTCTGATGGCGCTGTTCGCCGCAGGCGGCACTATCTATGGCATGGCG
GAGGAGTCGTTGCCCTTCTACACGCTGCTGGTGCCGGTCATGATGGCGGCCCGCTTCGAT
CCGTTAGTGGCGGCGGCAACCGTACTGCTCGGCGCAGGGATAGGCACGCTCGGTTCGACC
ATTAACCCTTTCGCCACGGTCATTGCCGCCAACGCCGCCGGCATCCCTTTTACTCAGGGA
ATGCTGATGCGAGTACTGCTGTTAATTGTCGGCTACGTACTGTGCGTGTTTTGGGTAATG
CGCTATGCGCGCAAAGTCCGCGCCCATCCTGAGCTTTCTATCGTGGCGGATAAAATGGAG
GAAAATCGCGCTCATTTCTCG---GCAATCGCGAATACACTGCTGGAGTTTACGGCTACC
CGGAAATGGGTGCTGCTGATCTTCGCCGCCTCTTTCGCGGTGATGATTTACGGCGTGGCG
GTTCTCGGCTGGTGGATGGCGGAAATCTCCGGCGTCTTTCTGGCGGCGGCGATTATCGTT
GGCGTGATAACGCGGATGGGCGAGGAAGCGTTCACCAGTACCTTTATTGACGGCGCGCGG
GATTTACTCGGCGTGGCGCTAATTATTGGTATCGCGCGCGGCATTGTGGTGGTCATGGAT
AACGGTATGATTACCCACACCATTTTGCACAGCGCGGAAAGTCTGGTTTCCGGCCTCTCT
ACCACTATTTTCATAAACGTAACCTACTGGCTGGAAGTATTGCTTTCCTTCCTGGTGCCC
TCCTCTTCCGGTCTTGCCGTATTGACGATGCCCATTATGGCGCCGTTAGCGGATTTTGCC
CACGTACAGCGGGATTTGGTCGTAACCGCCTACCAGTCGGCCTCCGGGATTGTGAACCTG
GTCACGCCCACCTCCGCCGTGGTCATGGGCGGTCTGGCGATCGCGCGGGTTCCCTATGTT
CGCTATCTGAAATGGGTCGCGCCGCTGTTACTGATCCTGACATTGCTGAATATGGCGGTA
CTGAGCATCGGAGCGATGATG
