# Supplementary material for: Genome wide evolutionary analyses reveal serotype specific patterns of positive selection in selected Salmonella serotypes
Source: BMC Evol Biol. 2009 Nov 14;9:264. doi: 10.1186/1471-2148-9-264 (PMC2784778; doi:10.1186/1471-2148-9-264)
Supplement: Additional file 6 — Alignments for genes under positive selection. [file 1471-2148-9-264-S6.ZIP › Additional file 5/STM4522.fas]

>CT18      
ATGCGGCTAAAAGTAAAAGAAAACATTACGCTTTGGAGAAATGAAGGCTTAATTGCTTAT
GTCGCCCTTGGATTTCTATGTACTTTTTTTATGGAGGTCAACGCTCTATTGCCATACTAT
CTTCAGCAAAGTATATTTTTCGAAACGCTGATGAGCTACATGGCCTTCAATACGTTATTT
TCGCTTGCTTTATCTGAGATTTTTTTTGCGATGTTGGTAGTTATTTGTCATAACACTAAA
CTGGAAAGGCTCACAAATAGTATTTTGCAAGAGTTGCACAAAAGAATTATGCAAGGTTCT
TTCATTATATCCTTCTTATGCTTCGGAATATTTCTATTTTGTGTGATGGCATTCTGTATT
GGTTCGCTAACAACAAATAATAATTACTATGGGAAACATGTCATAAATTTTGCTTACCCA
TTTGTTTTATTTCTATCTTTTCCTTATCTTATACATAAGGGTATAACAATCCTGTGTACT
ATATTAAAAGCATTTCCCAAAGGCAAAATTCATGCAGCAATAATAATATTATTGATAATT
GCAGCCGCGATTATTATCCCTGGCATATTTAACAAAAAAGAAAAAATGACTATAACCATT
GATAAGGAAAAATATCATGCAATTGAGCAAAAAACCAAAATAAAACCAGAAAAATACATT
GAGAAAAAGATTAATGATATTAATATAAATGATATAAAA
>Ty2       
ATGCGGCTAAAAGTAAAAGAAAACATTACGCTTTGGAGAAATGAAGGCTTAATTGCTTAT
GTCGCCCTTGGATTTCTATGTACTTTTTTTATGGAGGTCAACGCTCTATTGCCATACTAT
CTTCAGCAAAGTATATTTTTCGAAACGCTGATGAGCTACATGGCCTTCAATACGTTATTT
TCGCTTGCTTTATCTGAGATTTTTTTTGCGATGTTGGTAGTTATTTGTCATAACACTAAA
CTGGAAAGGCTCACAAATAGTATTTTGCAAGAGTTGCACAAAAGAATTATGCAAGGTTCT
TTCATTATATCCTTCTTATGCTTCGGAATATTTCTATTTTGTGTGATGGCATTCTGTATT
GGTTCGCTAACAACAAATAATAATTACTATGGGAAACATGTCATAAATTTTGCTTACCCA
TTTGTTTTATTTCTATCTTTTCCTTATCTTATACATAAGGGTATAACAATCCTGTGTACT
ATATTAAAAGCATTTCCCAAAGGCAAAATTCATGCAGCAATAATAATATTATTGATAATT
GCAGCCGCGATTATTATCCCTGGCATATTTAACAAAAAAGAAAAAATGACTATAACCATT
GATAAGGAAAAATATCATGCAATTGAGCAAAAAACCAAAATAAAACCAGAAAAATACATT
GAGAAAAAGATTAATGATATTAATATAAATGATATAAAA
>LT2       
ATGCGGCTAAAAGTAAAAGAAAACATTACGCTTTGGAGAAATGAAGGTTTAATTGCTTAT
GTCGCCCTTGGATTTCTATGTACTTTTTTTATGGAGGTCAACGCTCTATTACCATACTAT
CTTCAGCAAAGTATATTTTTCGAAACGCTGATGAGCTACATGGCCTTCAATACGTTATTT
TCGCTTGCTTTATCTGAGATTTTTTTTGCGATGTTGGTAGTTATTTGTCATAACACTAAA
CTGGAAAAGATCACAAATAGTATTTTGCAAGAGTTGCATAAAAGAATTATGCAAGGTTCT
TTCATTATATCCTTCTTATGCTTCGGAATATTTCTATTTTGTGTGATGGCATTCTGTATT
GATTCGCTAACAATAAATAATAATTACTATGGGAAACATGTCATAAATTTTGCTTGCCCA
TTTGTTTTATTTCTATCTTTTCCTTATCTTATACATAAGGGTATAACAATCCTGTGTACT
CTATTAAAAGCATTTCCCAAACACAAAATTCATGCAGCAATAATAATATTATTGATAATT
GCAGCAGCGATTATCATCCCTGGCATATTTAACAAAAAAGAAAAAATGACTATAACCATT
GATAAGGAAAAATATCATGCGATTGAGCAAAAAACCAAAATAAAACCAGAAAAATACATT
GAGAAAAAGATTAATGATATTAATATAAATGATATAAAA
>ATCC9150  
ATGCGGCTAAAAGTAAAAGAAAACATTACGCTTTGGAGAAGTGAAGGTTTAATTGCTTAT
ATCGCCCTTGGATTTCTATGTACTTTTTTTATGGAGGTCAACGCTCTATTACCATACTAT
CTTCAGCAAAGTATATTTTTCGAAACGCTGATGAGCTGCATGGCCTTCAATACGTTATTT
TCGCTTGCTTTATCTGAGATTTTTTTTGCGATGTTGGTAGTGATTTGTCATAACACTAAA
CTGGAAAAGCTCACAAATAGTATTTTGCAAGAGTTGCATAAAAGAATTATGCAAGGTTCT
TTCATTATATCCTTCTTATGCTTCGGAATATTTCTATTTTGTGTGATGGCATTCTGTATT
GGTTCGCTAACAATAAATAATAATTACTATGGGAAACATGTCATAAATTTCGCTTACCCA
TTTGTTTTATTTCTATCTTTTCCTTATCTTATACATAAGGGTATAACAATCCTGTGTACT
CTATTAAAAGCATTTCCCAAAGGCAAAATTCATGCAGCAATAATAATATTACTGATAATT
GCAGCCGCGATTATTATCCCTGGCATGTTTAACAAAAAAGAAAAAATGACTATAACCATT
GATAAGGAAAAATATCATGCGATTGAGCAAAAAACTAAGGTAAAACCAGAAAAATATATT
GAGAAAAAGATTAATGATATTAATATTAATGATATAAAA
>ch        
ATGCGGCTAAAAGTAAAAGAAAACATTACGCTTTGGAGAAGTGAAGGTTTAATTGCTTAT
GTCGCCCTTGGATTTCTATGTACTTTTTTTATGGAGGTCAACGCTCTATTACCATACTAT
CTTCAGCAAAGTATATTTTTCGAAACGCTGATGAGCTACATGGCCTTCAATACGTTATTT
TCGCTTGCTTTATCTGAGATTTTTTTTGCGATGTTGGTAGTGATTTGTCATAACACTAAA
CTGGAAAAGCTCACAAATAGTATTTTGCAAGAGTTGCATAAAAGAATTATGCAAGGTTCT
TTCATTATATCCTTCTTATGCTTCGGAATATTTCTATTTTGTGTGATGGCATTCTGTATT
GGTTCGCTAACAATAAATAATAATTACTATGGGAAACATGTCATAAATTTCGCTTACCCA
TTTGTTTTATTTCTATCTTTTCCTTATCTTATACATAAGGGTATAACAATCCTGTGTACT
CTATTAAAAGCATTTCCCAAAGGCAAAATTCATGCAGCAATAATAATATTACTGATAATT
GCAGCCGCGATTATTATCCCTAGCATGTTTAACAAAAAAGAAAAAATGACTATAACCATT
GATAAGGAAAAATATCATGCGATTGAGCAAAAAACTAAGGTAAAACCAGAAAAATATATT
GAGAAAAAGATTAATGATATTAATATTAATGATATAAAA
