# Supplementary material for: Genome wide evolutionary analyses reveal serotype specific patterns of positive selection in selected Salmonella serotypes
Source: BMC Evol Biol. 2009 Nov 14;9:264. doi: 10.1186/1471-2148-9-264 (PMC2784778; doi:10.1186/1471-2148-9-264)
Supplement: Additional file 6 — Alignments for genes under positive selection. [file 1471-2148-9-264-S6.ZIP › Additional file 5/STM4576.fas]

>CT18      
ATGACAACATTACGCCTGCTTATTTCTGACTCTTACGATCCCTGGTTTAACCTGGCGGTC
GAGGAGTGCATTTTCCGCCAGATGCCCGCCACCCAGCGCGTGCTGTTCCTGTGGCGCAAC
GCGGACACGGTGGTCATTGGACGCGCGCAAAACCCGTGGAAAGAGTGTAATACGCGGCGT
ATGGAAGAAGATAACGTCCGTCTGGCCCGCCGTAGCAGTGGCGGCGGCGCGGTATTCCAT
GACCTCGGTAATACCTGCTTTACCTTTATGGCCGGTAAACCGGAATACGATAAAACCATC
TCCACCCATATTGTGCTCGCGGCGCTGAATTCGCTGGGCGTCATGGCCGATGCTTCAGGA
CGCAACGATCTGGTCGTAAAAACGCCGGACGGCGATCGCAAAGTCTCCGGTTCAGCCTAT
CGCGAAACCAAAGATCGCGGCTTCCATCACGGTACGCTGCTGCTGAACGCCGACCTCAGC
CGTCTGGCAAACTATCTGAATCCGGATAAAAAGAAACTTGCGGCGAAAGGAATCACCTCC
GTTCGCTCCCGCGTAGCCAATCTTACCGAGTTATTACCGGGTATCACCCATGAACAGGTC
TGCCAGGCGGTCACGGAAGCCTTTTTCGCCCATTACGGCGAACGCATCGACGCGGAAGTG
ATTTCACCGGATAAAACGCCGGATCTGCCGAATTTTACCGAAACCTTTGCGCGCCAGAGC
AGTTGGGAGTGGAATTTCGGCCAGGCACCGGCGTTCAGCCATCTGCTGGACGAGCGTTTC
ACCTGGGGCGGCGTCGAGCTGCATTTTGACGTAGAGAAAGGTGTGATTACTCGCGCACAG
GCGTTTACCGATAGCCTGAACCCGGCACCGCTGGAAGCGCTGGCGGGGCGGCTGCAAGGC
TGCCAGTATCGGGCGGATAAACTACAGGAAACGTGCGAAGCGCTGATAGCGACGTTTCCG
GAACAGGAGAGTGAGTTGCGGGAACTGGCG
>Ty2       
ATGACAACATTACGCCTGCTTATTTCTGACTCTTACGATCCCTGGTTTAACCTGGCGGTC
GAGGAGTGCATTTTCCGCCAGATGCCCGCCACCCAGCGCGTGCTGTTCCTGTGGCGCAAC
GCGGACACGGTGGTCATTGGACGCGCGCAAAACCCGTGGAAAGAGTGTAATACGCGGCGT
ATGGAAGAAGATAACGTCCGTCTGGCCCGCCGTAGCAGTGGCGGCGGCGCGGTATTCCAT
GACCTCGGTAATACCTGCTTTACCTTTATGGCCGGTAAACCGGAATACGATAAAACCATC
TCCACCCATATTGTGCTCGCGGCGCTGAATTCGCTGGGCGTCATGGCCGATGCTTCAGGA
CGCAACGATCTGGTCGTAAAAACGCCGGACGGCGATCGCAAAGTCTCCGGTTCAGCCTAT
CGCGAAACCAAAGATCGCGGCTTCCATCACGGTACGCTGCTGCTGAACGCCGACCTCAGC
CGTCTGGCAAACTATCTGAATCCGGATAAAAAGAAACTTGCGGCGAAAGGAATCACCTCC
GTTCGCTCCCGCGTAGCCAATCTTACCGAGTTATTACCGGGTATCACCCATGAACAGGTC
TGCCAGGCGGTCACGGAAGCCTTTTTCGCCCATTACGGCGAACGCATCGACGCGGAAGTG
ATTTCACCGGATAAAACGCCGGATCTGCCGAATTTTACCGAAACCTTTGCGCGCCAGAGC
AGTTGGGAGTGGAATTTCGGCCAGGCACCGGCGTTCAGCCATCTGCTGGACGAGCGTTTC
ACCTGGGGCGGCGTCGAGCTGCATTTTGACGTAGAGAAAGGTGTGATTACTCGCGCACAG
GCGTTTACCGATAGCCTGAACCCGGCACCGCTGGAAGCGCTGGCGGGGCGGCTGCAAGGC
TGCCAGTATCGGGCGGATAAACTACAGGAAACGTGCGAAGCGCTGATAGCGACGTTTCCG
GAACAGGAGAGTGAGTTGCGGGAACTGGCG
>ATCC9150  
ATGACAACATTACGCCTGCTTATTTCTGACTCTTACGATCCCTGGTTTAACCTGGCGGTC
GAGGAGTACATTTTCCGCCAGATGCCCGCCACCCAGCGCGTGCTGTTCCTGTGGCGCAAC
GCGGACACGGTGGTCATTGGACGCGCGCAAAACCCGTGGAAAGAGTGTAATACGCGGCGT
ATGGAAGAAGATAACGTCCGTCTGGCCCGCCGTAGCAGTGGCGGCGGCGCGGTATTCCAT
GACCTCGGTAATACCTGCTTTACCTTTATGGCCGGTAAACCGGAATACGATAAAACCATC
TCCACCCATATTGTGCTCGCGGCGCTGAATTCGCTGGGCGTCATGGCCGATGCTTCGGGA
CGCAACGATCTGGTCGTAAAAACGCCGGACGGCGATCGCAAAGTCTCCGGTTCAGCCTAT
CGCGAAACCAAAGATCGCGGCTTCCATCACGGTACGCTGCTGCTGAACGCCGACCTCAGC
CGTCTGGCAAACTATCTGAATCCGGATAAAAAGAAACTTGCGGCGAAAGGAATCACCTCC
GTTCGCTCCCGCGTAGCCAATCTTACCGAGTTATTACCGGGTATCACCCATGAACAGGTC
TGCCAGGCGGTCACGGAAGCCTTTTTCGCCCATTACGGCGAACGCATCGACGCGGAAGTG
ATTTCACCGGATAAAACGCCGGATCTGCCGAATTTTACCGAAACCTTTGCGCGCCAGAGC
AGTTGGGAGTGGAATTTCGGCCAGGCACCGGCGTTCAGCCATCTGCTGGACGAGCGTTTC
ACCTGGGGCGGCGTCGAGCTGCATTTTGACGTAGAGAAAGGTGTGATTACCCGCGCACAG
GCGTTTACCGATAGCCTGAACCCGGCACCGCTGGAAGCGCTGGCGGGGCGGCTGCAAGGC
TGCCAGTATCGGGCGGATAAACTACAGGAAACGTGCGAAGCGCTGATAGCGACGTTTCCG
GAACAGGAGAGTGAGTTGCGGGAACTGGCG
>LT2       
ATGACAACATTACGCCTGCTTATTTCTGACTCTTACGATCCCTGGTTTAACCTGGCGGTC
GAGGAGTGCATTTTCCGCCAGATGCCCGCCACCCAGCGCGTGCTGTTCCTGTGGCGCAAC
GCGGATACGGTGGTCATTGGACGCGCGCAAAACCCGTGGAAAGAGTGTAATACGCGGCGT
ATGGAAGAAGATAATGTCCGTCTGGCCCGCCGTAGCAGCGGCGGCGGCGCGGTATTCCAT
GACCTCGGTAATACCTGCTTTACCTTTATGGCTGGTAAACCGGAATACGATAAAACCATC
TCCACCCATATTGTGCTCGCGGCGCTGAATTCGCTGGGGGTCATGGCCGATGCTTCGGGA
CGCAACGATCTGGTCGTAAAAACGCCGGACGGCGATCGCAAAGTCTCCGGTTCAGCCTAT
CGCGAAACCAAAGATCGCGGCTTCCATCACGGTACGCTGCTGCTGAATGCAGACCTCAGC
CGTCTGGCAAACTATCTGAATCCCGATAAAAAGAAACTTGCGGCGAAAGGAATCACCTCC
GTTCGCTCCCGCGTGGCCAATCTTACCGAGCTATTACCGGGTATCACCCATGAACAGGTC
TGCCAGGCGGTCACGGAAGCCTTTTTCGCCCATTACGGCGAACGCGTCGACGCGGAAGTG
ATTTCACCGGATAAAACGCCGGATCTGCCGAATTTTGCCGAAACCTTTGCGCGCCAGAGC
AGTTGGGAGTGGAATTTCGGCCAGGCACCAGCGTTCAGCCATCTGCTGGACGAGCGTTTC
ACCTGGGGCGGCGTCGAGCTGCATTTTGACGTCGAGAAAGGTGTGATTACCCGCGCACAG
GCATTTACCGATAGCCTGAACCCGGCACCGCTGGAAGCGCTGGCCGAGCGGCTGCAAGGG
TGTTTGTACCGCGCGGATAAACTACAGGAAACGTGCGAGGCGCTACTGGTTGATTTCCCG
GAGCAGGAAAAAGAACTGCGGGAACTGTCG
>ch        
ATGACAACATTACGCCTGCTTATTTCTGACTCTTACGATCCCTGGTTTAACCTGGCGGTC
GAGGAGTGCATTTTCCGCCAGATGCCCGCCACCCAGCGCGTGCTGTTCCTGTGGCGCAAC
GCGGATACGGTGGTCATTGGACGCGCGCAAAACCCGTGGAAAGAGTGTAATACGCGGCGT
ATGGAAGAAGATAATGTCCGTCTGGCCCGCCGTAGCAGCGGCGGCGGCGCGGTATTCCAT
GACCTCGGTAATACCTGCTTTACCTTTATGGCTGGTAAACCGGAATACGATAAAACCATC
TCCACCCATATTGTGCTCGCGGCGCTGAATTCGCTGGGGGTCATGGCCGATGCTTCGGGA
CGCAACGATCTGGTCGTAAAAACGCCGGACGGCGATCGCAAAGTCTCCGGTTCAGCCTAT
CGCGAAACCAAAGATCGCGGCTTCCATCACGGTACGCTGCTGCTGAATGCAGACCTCAGC
CGTCTGGCAAACTATCTGAATCCCGATAAAAAGAAACTTGCGGCGAAAGGAATCACCTCC
GTTCGCTCCCGCGTGGCCAATCTTACCGAGCTATTACCGGGTATCACTCATGAACAGGTC
TGCCAGGCGGTGACGGAAGCCTTTTTCGCCCATTACGGCGAACGCGTCGACGCGGAAGTG
ATCTCACCGGATAAAACGCCGGATCTACCGAATTTTGCCGAAACCTTTGCGCGCCAGAGC
AGTTGGGAGTGGAATTTCGGCCAGGCACCGGCGTTCAGCCATCTGCTGGACGAGCATTTC
ACCTGGGGCGGCGTCGAGCTGCATTTTGACGTCGAGAAAGGTGTGATTACCCGCGCACAG
GTGTTTACCGATAGCCTGAACCCGGCACCGCTGGAAGCGCTGGCGGGGCGACTGCAAGGG
TGTCAGTATCGGGCGGATGTGTTGGAGCAGGCCTGCAAATCTTTAATTGCTGAATTCCCG
GCTCAGAAAGGTGAGCTGCGGGAACTGGCT
